# Supplementary material for: Transcriptomic and Metabolomic Analyses Reveals That Exogenous Methyl Jasmonate Regulates Galanthamine Biosynthesis in Lycoris longituba Seedlings
Source: Front Plant Sci. 2021 Sep 30;12:713795. doi: 10.3389/fpls.2021.713795 (PMC8514708; doi:10.3389/fpls.2021.713795)
Supplement: Supplementary file 2 [file Data_Sheet_1.xlsx]

## Sheet: Table S5 GO level2
Catergory	GO	Description	Number	Gene
biological_process	GO:0000003	reproduction	191	TRINITY_DN57066_c2_g4,TRINITY_DN42936_c0_g1,TRINITY_DN60779_c2_g1,TRINITY_DN61238_c6_g2,TRINITY_DN59187_c0_g1,TRINITY_DN55209_c0_g1,TRINITY_DN64055_c8_g5,TRINITY_DN68408_c3_g3,TRINITY_DN54890_c0_g1,TRINITY_DN50511_c0_g1,TRINITY_DN61247_c1_g1,TRINITY_DN69974_c0_g1,TRINITY_DN70353_c2_g2,TRINITY_DN65789_c2_g7,TRINITY_DN66617_c7_g2,TRINITY_DN40391_c0_g1,TRINITY_DN72183_c4_g1,TRINITY_DN52798_c0_g1,TRI…
biological_process	GO:0002376	immune system process	26	TRINITY_DN72163_c2_g1,TRINITY_DN68194_c1_g2,TRINITY_DN69620_c1_g1,TRINITY_DN59187_c0_g1,TRINITY_DN95307_c0_g1,TRINITY_DN66684_c4_g1,TRINITY_DN69289_c0_g2,TRINITY_DN69336_c1_g2,TRINITY_DN67115_c0_g1,TRINITY_DN60254_c0_g1,TRINITY_DN62182_c1_g6,TRINITY_DN57808_c4_g3,TRINITY_DN64224_c1_g5,TRINITY_DN57006_c0_g1,TRINITY_DN69331_c1_g1,TRINITY_DN59521_c1_g1,TRINITY_DN60450_c0_g2,TRINITY_DN62517_c1_g2,TRI…
biological_process	GO:0008152	metabolic process	9184	TRINITY_DN60779_c2_g1,TRINITY_DN60147_c0_g1,TRINITY_DN47829_c1_g1,TRINITY_DN61347_c9_g1,TRINITY_DN60350_c6_g2,TRINITY_DN57929_c1_g3,TRINITY_DN63461_c6_g1,TRINITY_DN29330_c0_g1,TRINITY_DN19174_c0_g1,TRINITY_DN71165_c0_g2,TRINITY_DN62186_c0_g1,TRINITY_DN64347_c2_g3,TRINITY_DN69066_c2_g2,TRINITY_DN70730_c0_g3,TRINITY_DN69391_c1_g5,TRINITY_DN55148_c0_g1,TRINITY_DN59181_c5_g2,TRINITY_DN57370_c8_g4,TRI…
biological_process	GO:0009987	cellular process	9047	TRINITY_DN60779_c2_g1,TRINITY_DN60147_c0_g1,TRINITY_DN47829_c1_g1,TRINITY_DN61347_c9_g1,TRINITY_DN60350_c6_g2,TRINITY_DN57929_c1_g3,TRINITY_DN63461_c6_g1,TRINITY_DN29330_c0_g1,TRINITY_DN19174_c0_g1,TRINITY_DN71165_c0_g2,TRINITY_DN62186_c0_g1,TRINITY_DN64347_c2_g3,TRINITY_DN70730_c0_g3,TRINITY_DN68275_c2_g2,TRINITY_DN55148_c0_g1,TRINITY_DN59181_c5_g2,TRINITY_DN57370_c8_g4,TRINITY_DN69393_c3_g6,TRI…
biological_process	GO:0022414	reproductive process	191	TRINITY_DN57066_c2_g4,TRINITY_DN42936_c0_g1,TRINITY_DN60779_c2_g1,TRINITY_DN61238_c6_g2,TRINITY_DN59187_c0_g1,TRINITY_DN55209_c0_g1,TRINITY_DN64055_c8_g5,TRINITY_DN68408_c3_g3,TRINITY_DN54890_c0_g1,TRINITY_DN50511_c0_g1,TRINITY_DN61247_c1_g1,TRINITY_DN69974_c0_g1,TRINITY_DN70353_c2_g2,TRINITY_DN65789_c2_g7,TRINITY_DN66617_c7_g2,TRINITY_DN40391_c0_g1,TRINITY_DN72183_c4_g1,TRINITY_DN52798_c0_g1,TRI…
biological_process	GO:0022610	biological adhesion	4	TRINITY_DN61718_c3_g3,TRINITY_DN61718_c1_g1,TRINITY_DN70376_c2_g3,TRINITY_DN61718_c3_g2
biological_process	GO:0023052	signaling	395	TRINITY_DN48845_c0_g1,TRINITY_DN67746_c1_g4,TRINITY_DN66139_c2_g1,TRINITY_DN70934_c7_g1,TRINITY_DN64627_c0_g1,TRINITY_DN72645_c3_g1,TRINITY_DN41876_c0_g1,TRINITY_DN62799_c0_g3,TRINITY_DN70118_c4_g2,TRINITY_DN62551_c1_g1,TRINITY_DN60136_c0_g1,TRINITY_DN65624_c0_g1,TRINITY_DN68275_c2_g2,TRINITY_DN69438_c1_g3,TRINITY_DN61972_c0_g1,TRINITY_DN55819_c1_g2,TRINITY_DN53183_c0_g1,TRINITY_DN57458_c0_g1,TRI…
biological_process	GO:0032501	multicellular organismal process	343	TRINITY_DN57066_c2_g4,TRINITY_DN42936_c0_g1,TRINITY_DN60779_c2_g1,TRINITY_DN68978_c2_g2,TRINITY_DN57515_c3_g1,TRINITY_DN55915_c3_g1,TRINITY_DN59187_c0_g1,TRINITY_DN29330_c0_g1,TRINITY_DN68408_c3_g3,TRINITY_DN61247_c1_g1,TRINITY_DN70353_c2_g2,TRINITY_DN65789_c2_g7,TRINITY_DN65624_c0_g1,TRINITY_DN72183_c4_g1,TRINITY_DN61972_c0_g1,TRINITY_DN52798_c0_g1,TRINITY_DN68128_c2_g1,TRINITY_DN69665_c4_g1,TRI…
biological_process	GO:0032502	developmental process	357	TRINITY_DN57066_c2_g4,TRINITY_DN60779_c2_g1,TRINITY_DN68978_c2_g2,TRINITY_DN57515_c3_g1,TRINITY_DN55915_c3_g1,TRINITY_DN59187_c0_g1,TRINITY_DN29330_c0_g1,TRINITY_DN68408_c3_g3,TRINITY_DN61247_c1_g1,TRINITY_DN70353_c2_g2,TRINITY_DN65789_c2_g7,TRINITY_DN65624_c0_g1,TRINITY_DN63885_c2_g2,TRINITY_DN72183_c4_g1,TRINITY_DN61972_c0_g1,TRINITY_DN52798_c0_g1,TRINITY_DN68128_c2_g1,TRINITY_DN69665_c4_g1,TRI…
biological_process	GO:0040007	growth	35	TRINITY_DN64366_c1_g1,TRINITY_DN72277_c3_g2,TRINITY_DN60720_c2_g4,TRINITY_DN65205_c2_g6,TRINITY_DN51456_c0_g1,TRINITY_DN55381_c0_g1,TRINITY_DN50511_c0_g1,TRINITY_DN63228_c2_g1,TRINITY_DN66528_c1_g3,TRINITY_DN67219_c0_g4,TRINITY_DN64205_c2_g1,TRINITY_DN65560_c1_g2,TRINITY_DN59826_c2_g1,TRINITY_DN65205_c2_g5,TRINITY_DN60500_c0_g1,TRINITY_DN65429_c0_g2,TRINITY_DN63277_c2_g3,TRINITY_DN55872_c4_g2,TRI…
biological_process	GO:0040011	locomotion	3	TRINITY_DN82196_c0_g1,TRINITY_DN65862_c0_g1,TRINITY_DN65628_c0_g4
biological_process	GO:0044699	single-organism process	5177	TRINITY_DN65549_c0_g3,TRINITY_DN60779_c2_g1,TRINITY_DN60147_c0_g1,TRINITY_DN31855_c0_g2,TRINITY_DN62887_c9_g1,TRINITY_DN62045_c2_g4,TRINITY_DN57929_c1_g3,TRINITY_DN29330_c0_g1,TRINITY_DN71165_c0_g2,TRINITY_DN46286_c0_g2,TRINITY_DN90353_c0_g1,TRINITY_DN64347_c2_g3,TRINITY_DN69066_c2_g2,TRINITY_DN68156_c2_g1,TRINITY_DN60906_c0_g1,TRINITY_DN56171_c0_g3,TRINITY_DN62551_c1_g1,TRINITY_DN70730_c0_g3,TRI…
biological_process	GO:0048511	rhythmic process	3	TRINITY_DN71972_c1_g4,TRINITY_DN93725_c0_g1,TRINITY_DN53284_c0_g1
biological_process	GO:0050896	response to stimulus	1262	TRINITY_DN58575_c6_g1,TRINITY_DN60779_c2_g1,TRINITY_DN57217_c1_g1,TRINITY_DN65113_c2_g1,TRINITY_DN69091_c0_g4,TRINITY_DN59656_c0_g2,TRINITY_DN70934_c7_g1,TRINITY_DN64627_c0_g1,TRINITY_DN62799_c0_g3,TRINITY_DN66398_c2_g2,TRINITY_DN62551_c1_g1,TRINITY_DN68275_c2_g2,TRINITY_DN65185_c0_g2,TRINITY_DN54901_c0_g1,TRINITY_DN52467_c0_g2,TRINITY_DN69438_c1_g3,TRINITY_DN66778_c0_g1,TRINITY_DN50058_c1_g1,TRI…
biological_process	GO:0051179	localization	1752	TRINITY_DN58575_c6_g1,TRINITY_DN56584_c1_g1,TRINITY_DN73437_c0_g1,TRINITY_DN62045_c2_g4,TRINITY_DN55996_c0_g2,TRINITY_DN91591_c0_g1,TRINITY_DN63461_c6_g1,TRINITY_DN46286_c0_g2,TRINITY_DN69091_c0_g4,TRINITY_DN70077_c0_g1,TRINITY_DN65798_c1_g1,TRINITY_DN72529_c4_g4,TRINITY_DN71192_c0_g1,TRINITY_DN57640_c0_g2,TRINITY_DN69329_c0_g3,TRINITY_DN60906_c0_g1,TRINITY_DN56171_c0_g3,TRINITY_DN66398_c2_g2,TRI…
biological_process	GO:0051704	multi-organism process	135	TRINITY_DN42936_c0_g1,TRINITY_DN60779_c2_g1,TRINITY_DN56536_c2_g1,TRINITY_DN57217_c1_g1,TRINITY_DN59187_c0_g1,TRINITY_DN69336_c1_g2,TRINITY_DN50511_c0_g1,TRINITY_DN57808_c4_g3,TRINITY_DN65789_c2_g7,TRINITY_DN62283_c0_g2,TRINITY_DN72052_c1_g1,TRINITY_DN70614_c0_g2,TRINITY_DN69187_c1_g3,TRINITY_DN66685_c6_g5,TRINITY_DN64273_c1_g1,TRINITY_DN56727_c0_g1,TRINITY_DN53183_c0_g1,TRINITY_DN56568_c0_g2,TRI…
biological_process	GO:0065007	biological regulation	1563	TRINITY_DN58444_c1_g2,TRINITY_DN57636_c1_g3,TRINITY_DN60779_c2_g1,TRINITY_DN65187_c1_g9,TRINITY_DN55996_c0_g2,TRINITY_DN53607_c0_g1,TRINITY_DN91591_c0_g1,TRINITY_DN64347_c2_g3,TRINITY_DN70934_c7_g1,TRINITY_DN64627_c0_g1,TRINITY_DN63362_c2_g1,TRINITY_DN53161_c0_g1,TRINITY_DN62799_c0_g3,TRINITY_DN62551_c1_g1,TRINITY_DN68275_c2_g2,TRINITY_DN54901_c0_g1,TRINITY_DN69438_c1_g3,TRINITY_DN68128_c2_g1,TRI…
biological_process	GO:0071840	cellular component organization or biogenesis	1035	TRINITY_DN68272_c2_g2,TRINITY_DN62045_c2_g4,TRINITY_DN62846_c0_g1,TRINITY_DN58139_c4_g1,TRINITY_DN90353_c0_g1,TRINITY_DN57582_c7_g3,TRINITY_DN68772_c0_g1,TRINITY_DN68040_c2_g2,TRINITY_DN66398_c2_g2,TRINITY_DN52279_c0_g2,TRINITY_DN60500_c0_g1,TRINITY_DN60039_c3_g2,TRINITY_DN68842_c0_g1,TRINITY_DN58770_c3_g1,TRINITY_DN64632_c3_g1,TRINITY_DN61664_c2_g3,TRINITY_DN66472_c2_g1,TRINITY_DN53209_c0_g1,TRI…
biological_process	GO:0098754	detoxification	115	TRINITY_DN71146_c2_g3,TRINITY_DN69683_c0_g1,TRINITY_DN56618_c0_g2,TRINITY_DN61466_c0_g4,TRINITY_DN71979_c1_g2,TRINITY_DN61225_c0_g3,TRINITY_DN17359_c0_g1,TRINITY_DN42915_c0_g1,TRINITY_DN61570_c2_g3,TRINITY_DN69033_c0_g2,TRINITY_DN62067_c6_g1,TRINITY_DN70425_c0_g3,TRINITY_DN62975_c4_g4,TRINITY_DN56437_c3_g1,TRINITY_DN58377_c0_g6,TRINITY_DN65185_c0_g2,TRINITY_DN57176_c0_g2,TRINITY_DN66851_c1_g2,TRI…
cellular_component	GO:0005576	extracellular region	245	TRINITY_DN84957_c0_g1,TRINITY_DN67755_c1_g2,TRINITY_DN60779_c2_g1,TRINITY_DN61300_c0_g2,TRINITY_DN52214_c0_g1,TRINITY_DN57217_c1_g1,TRINITY_DN67755_c0_g1,TRINITY_DN72489_c4_g5,TRINITY_DN57582_c7_g3,TRINITY_DN68408_c3_g3,TRINITY_DN61570_c2_g3,TRINITY_DN68878_c1_g1,TRINITY_DN57695_c5_g6,TRINITY_DN67531_c1_g1,TRINITY_DN56437_c3_g1,TRINITY_DN57719_c1_g2,TRINITY_DN65185_c0_g2,TRINITY_DN72713_c1_g1,TRI…
cellular_component	GO:0005623	cell	6100	TRINITY_DN65549_c0_g3,TRINITY_DN60779_c2_g1,TRINITY_DN60147_c0_g1,TRINITY_DN47829_c1_g1,TRINITY_DN62045_c2_g4,TRINITY_DN57929_c1_g3,TRINITY_DN29330_c0_g1,TRINITY_DN62186_c0_g1,TRINITY_DN59414_c1_g1,TRINITY_DN92734_c0_g1,TRINITY_DN65270_c2_g3,TRINITY_DN64347_c2_g3,TRINITY_DN62551_c1_g1,TRINITY_DN70730_c0_g3,TRINITY_DN68275_c2_g2,TRINITY_DN70778_c1_g2,TRINITY_DN60029_c0_g4,TRINITY_DN73273_c0_g1,TRI…
cellular_component	GO:0009295	nucleoid	16	TRINITY_DN59399_c3_g1,TRINITY_DN76561_c0_g1,TRINITY_DN68209_c3_g1,TRINITY_DN66790_c0_g2,TRINITY_DN59666_c1_g1,TRINITY_DN93725_c0_g1,TRINITY_DN59666_c1_g2,TRINITY_DN62642_c0_g3,TRINITY_DN66790_c0_g1,TRINITY_DN62968_c1_g3,TRINITY_DN58036_c3_g2,TRINITY_DN68937_c3_g2,TRINITY_DN61858_c7_g1,TRINITY_DN13087_c0_g1,TRINITY_DN71738_c1_g5,TRINITY_DN68937_c3_g1
cellular_component	GO:0016020	membrane	5053	TRINITY_DN60147_c0_g1,TRINITY_DN62261_c1_g1,TRINITY_DN62045_c2_g4,TRINITY_DN63461_c6_g1,TRINITY_DN19174_c0_g1,TRINITY_DN46286_c0_g2,TRINITY_DN90353_c0_g1,TRINITY_DN62186_c0_g1,TRINITY_DN59414_c1_g1,TRINITY_DN64347_c2_g3,TRINITY_DN60906_c0_g1,TRINITY_DN60118_c0_g1,TRINITY_DN56171_c0_g3,TRINITY_DN55148_c0_g1,TRINITY_DN73273_c0_g1,TRINITY_DN58920_c0_g1,TRINITY_DN65723_c5_g1,TRINITY_DN52641_c0_g1,TRI…
cellular_component	GO:0019012	virion	28	TRINITY_DN68437_c1_g2,TRINITY_DN65283_c3_g2,TRINITY_DN64932_c0_g1,TRINITY_DN72129_c2_g2,TRINITY_DN69793_c2_g2,TRINITY_DN65283_c3_g6,TRINITY_DN55680_c5_g3,TRINITY_DN62230_c0_g1,TRINITY_DN56507_c1_g1,TRINITY_DN56507_c2_g1,TRINITY_DN66054_c6_g1,TRINITY_DN56598_c4_g2,TRINITY_DN60419_c0_g1,TRINITY_DN54892_c0_g2,TRINITY_DN56507_c2_g7,TRINITY_DN66974_c1_g1,TRINITY_DN60151_c1_g1,TRINITY_DN72542_c0_g1,TRI…
cellular_component	GO:0030054	cell junction	118	TRINITY_DN60779_c2_g1,TRINITY_DN54423_c0_g1,TRINITY_DN61225_c0_g3,TRINITY_DN74201_c0_g1,TRINITY_DN67535_c1_g3,TRINITY_DN57515_c3_g1,TRINITY_DN62051_c0_g3,TRINITY_DN64768_c1_g1,TRINITY_DN18115_c0_g1,TRINITY_DN68408_c3_g3,TRINITY_DN50511_c0_g1,TRINITY_DN69974_c0_g1,TRINITY_DN63867_c0_g1,TRINITY_DN58579_c9_g1,TRINITY_DN70257_c0_g5,TRINITY_DN62283_c0_g2,TRINITY_DN58208_c0_g1,TRINITY_DN70614_c0_g2,TRI…
cellular_component	GO:0031012	extracellular matrix	4	TRINITY_DN61748_c2_g1,TRINITY_DN5254_c0_g1,TRINITY_DN57086_c0_g1,TRINITY_DN61748_c2_g4
cellular_component	GO:0031974	membrane-enclosed lumen	314	TRINITY_DN59949_c2_g1,TRINITY_DN70029_c0_g6,TRINITY_DN60147_c0_g1,TRINITY_DN70887_c5_g2,TRINITY_DN64708_c7_g3,TRINITY_DN70582_c0_g3,TRINITY_DN69152_c0_g1,TRINITY_DN64839_c0_g1,TRINITY_DN72588_c4_g6,TRINITY_DN68772_c0_g1,TRINITY_DN67891_c0_g5,TRINITY_DN70029_c0_g1,TRINITY_DN60681_c4_g5,TRINITY_DN93816_c0_g1,TRINITY_DN54901_c0_g1,TRINITY_DN69665_c4_g1,TRINITY_DN68587_c1_g3,TRINITY_DN60500_c0_g1,TRI…
cellular_component	GO:0032991	macromolecular complex	1678	TRINITY_DN63265_c0_g1,TRINITY_DN69152_c0_g1,TRINITY_DN62846_c0_g1,TRINITY_DN56580_c4_g6,TRINITY_DN59414_c1_g1,TRINITY_DN65270_c2_g3,TRINITY_DN59656_c0_g2,TRINITY_DN57640_c0_g2,TRINITY_DN68772_c0_g1,TRINITY_DN63362_c2_g1,TRINITY_DN70730_c0_g3,TRINITY_DN68275_c2_g2,TRINITY_DN52279_c0_g2,TRINITY_DN57580_c0_g1,TRINITY_DN59592_c0_g1,TRINITY_DN64411_c3_g1,TRINITY_DN65723_c5_g1,TRINITY_DN60039_c3_g2,TRI…
cellular_component	GO:0043226	organelle	4275	TRINITY_DN60779_c2_g1,TRINITY_DN60147_c0_g1,TRINITY_DN47829_c1_g1,TRINITY_DN62045_c2_g4,TRINITY_DN29330_c0_g1,TRINITY_DN62186_c0_g1,TRINITY_DN92734_c0_g1,TRINITY_DN65270_c2_g3,TRINITY_DN70778_c1_g2,TRINITY_DN73273_c0_g1,TRINITY_DN65723_c5_g1,TRINITY_DN69393_c3_g6,TRINITY_DN57734_c4_g1,TRINITY_DN72097_c4_g7,TRINITY_DN60640_c0_g1,TRINITY_DN59925_c1_g3,TRINITY_DN95377_c0_g1,TRINITY_DN63114_c7_g2,TRI…
cellular_component	GO:0044420	extracellular matrix component	3	TRINITY_DN61748_c2_g1,TRINITY_DN5254_c0_g1,TRINITY_DN61748_c2_g4
cellular_component	GO:0044421	extracellular region part	7	TRINITY_DN61748_c2_g1,TRINITY_DN85578_c0_g1,TRINITY_DN67858_c1_g1,TRINITY_DN68557_c2_g5,TRINITY_DN5254_c0_g1,TRINITY_DN60589_c0_g2,TRINITY_DN61748_c2_g4
cellular_component	GO:0044422	organelle part	1882	TRINITY_DN58575_c6_g1,TRINITY_DN60779_c2_g1,TRINITY_DN60147_c0_g1,TRINITY_DN62045_c2_g4,TRINITY_DN29330_c0_g1,TRINITY_DN69152_c0_g1,TRINITY_DN62186_c0_g1,TRINITY_DN69091_c0_g4,TRINITY_DN59656_c0_g2,TRINITY_DN57640_c0_g2,TRINITY_DN68772_c0_g1,TRINITY_DN67891_c0_g5,TRINITY_DN71406_c5_g4,TRINITY_DN70353_c2_g2,TRINITY_DN63268_c1_g1,TRINITY_DN54901_c0_g1,TRINITY_DN52279_c0_g2,TRINITY_DN60500_c0_g1,TRI…
cellular_component	GO:0044423	virion part	28	TRINITY_DN68437_c1_g2,TRINITY_DN65283_c3_g2,TRINITY_DN64932_c0_g1,TRINITY_DN72129_c2_g2,TRINITY_DN69793_c2_g2,TRINITY_DN65283_c3_g6,TRINITY_DN55680_c5_g3,TRINITY_DN62230_c0_g1,TRINITY_DN56507_c1_g1,TRINITY_DN56507_c2_g1,TRINITY_DN66054_c6_g1,TRINITY_DN56598_c4_g2,TRINITY_DN60419_c0_g1,TRINITY_DN54892_c0_g2,TRINITY_DN56507_c2_g7,TRINITY_DN66974_c1_g1,TRINITY_DN60151_c1_g1,TRINITY_DN72542_c0_g1,TRI…
cellular_component	GO:0044425	membrane part	3514	TRINITY_DN65820_c4_g2,TRINITY_DN62045_c2_g4,TRINITY_DN91591_c0_g1,TRINITY_DN63461_c6_g1,TRINITY_DN46286_c0_g2,TRINITY_DN90353_c0_g1,TRINITY_DN62186_c0_g1,TRINITY_DN59414_c1_g1,TRINITY_DN64347_c2_g3,TRINITY_DN59656_c0_g2,TRINITY_DN60906_c0_g1,TRINITY_DN60118_c0_g1,TRINITY_DN56171_c0_g3,TRINITY_DN55148_c0_g1,TRINITY_DN60500_c0_g1,TRINITY_DN67152_c2_g3,TRINITY_DN58920_c0_g1,TRINITY_DN72739_c5_g2,TRI…
cellular_component	GO:0044464	cell part	6023	TRINITY_DN65549_c0_g3,TRINITY_DN60779_c2_g1,TRINITY_DN60147_c0_g1,TRINITY_DN47829_c1_g1,TRINITY_DN62045_c2_g4,TRINITY_DN57929_c1_g3,TRINITY_DN29330_c0_g1,TRINITY_DN62186_c0_g1,TRINITY_DN59414_c1_g1,TRINITY_DN92734_c0_g1,TRINITY_DN65270_c2_g3,TRINITY_DN62551_c1_g1,TRINITY_DN70730_c0_g3,TRINITY_DN68275_c2_g2,TRINITY_DN70778_c1_g2,TRINITY_DN60029_c0_g4,TRINITY_DN73273_c0_g1,TRINITY_DN65723_c5_g1,TRI…
cellular_component	GO:0055044	symplast	118	TRINITY_DN60779_c2_g1,TRINITY_DN54423_c0_g1,TRINITY_DN61225_c0_g3,TRINITY_DN74201_c0_g1,TRINITY_DN67535_c1_g3,TRINITY_DN57515_c3_g1,TRINITY_DN62051_c0_g3,TRINITY_DN64768_c1_g1,TRINITY_DN18115_c0_g1,TRINITY_DN68408_c3_g3,TRINITY_DN50511_c0_g1,TRINITY_DN69974_c0_g1,TRINITY_DN63867_c0_g1,TRINITY_DN58579_c9_g1,TRINITY_DN70257_c0_g5,TRINITY_DN62283_c0_g2,TRINITY_DN58208_c0_g1,TRINITY_DN70614_c0_g2,TRI…
cellular_component	GO:0099512	supramolecular fiber	126	TRINITY_DN58666_c2_g6,TRINITY_DN35776_c0_g1,TRINITY_DN72092_c2_g1,TRINITY_DN56473_c2_g1,TRINITY_DN72468_c2_g1,TRINITY_DN68321_c3_g1,TRINITY_DN65611_c4_g1,TRINITY_DN63625_c1_g6,TRINITY_DN63625_c1_g3,TRINITY_DN70502_c2_g6,TRINITY_DN63052_c6_g1,TRINITY_DN64889_c2_g3,TRINITY_DN64024_c3_g2,TRINITY_DN71406_c5_g8,TRINITY_DN71406_c5_g3,TRINITY_DN72092_c2_g4,TRINITY_DN71821_c2_g1,TRINITY_DN64752_c0_g1,TRI…
molecular_function	GO:0000988	transcription factor activity, protein binding	40	TRINITY_DN36033_c0_g1,TRINITY_DN94529_c0_g1,TRINITY_DN69286_c0_g4,TRINITY_DN57182_c4_g2,TRINITY_DN53607_c0_g1,TRINITY_DN63528_c0_g2,TRINITY_DN62812_c0_g2,TRINITY_DN61505_c1_g3,TRINITY_DN61298_c1_g1,TRINITY_DN50058_c0_g2,TRINITY_DN56283_c3_g1,TRINITY_DN72198_c3_g4,TRINITY_DN59333_c0_g2,TRINITY_DN59048_c4_g1,TRINITY_DN39230_c0_g1,TRINITY_DN64413_c0_g1,TRINITY_DN50058_c1_g1,TRINITY_DN70433_c1_g1,TRI…
molecular_function	GO:0001071	nucleic acid binding transcription factor activity	136	TRINITY_DN59327_c4_g2,TRINITY_DN50515_c0_g3,TRINITY_DN71935_c3_g5,TRINITY_DN53607_c0_g1,TRINITY_DN67312_c3_g4,TRINITY_DN67307_c7_g1,TRINITY_DN66504_c3_g1,TRINITY_DN64627_c0_g1,TRINITY_DN64417_c0_g5,TRINITY_DN61226_c0_g1,TRINITY_DN71064_c2_g6,TRINITY_DN57610_c1_g1,TRINITY_DN72125_c1_g1,TRINITY_DN68128_c2_g1,TRINITY_DN66718_c0_g3,TRINITY_DN55652_c0_g1,TRINITY_DN63083_c0_g2,TRINITY_DN70861_c2_g1,TRI…
molecular_function	GO:0003824	catalytic activity	8228	TRINITY_DN60779_c2_g1,TRINITY_DN60147_c0_g1,TRINITY_DN60350_c6_g2,TRINITY_DN57929_c1_g3,TRINITY_DN56718_c0_g1,TRINITY_DN29330_c0_g1,TRINITY_DN62186_c0_g1,TRINITY_DN92734_c0_g1,TRINITY_DN64347_c2_g3,TRINITY_DN61607_c1_g1,TRINITY_DN70730_c0_g3,TRINITY_DN69391_c1_g5,TRINITY_DN55148_c0_g1,TRINITY_DN60029_c0_g4,TRINITY_DN58920_c0_g1,TRINITY_DN59181_c5_g2,TRINITY_DN69393_c3_g6,TRINITY_DN58957_c0_g3,TRI…
molecular_function	GO:0004871	signal transducer activity	80	TRINITY_DN65573_c6_g3,TRINITY_DN57397_c0_g1,TRINITY_DN64347_c1_g1,TRINITY_DN56773_c0_g7,TRINITY_DN65305_c2_g4,TRINITY_DN71603_c0_g1,TRINITY_DN33969_c0_g1,TRINITY_DN53371_c1_g1,TRINITY_DN69336_c1_g2,TRINITY_DN65335_c1_g4,TRINITY_DN53404_c0_g2,TRINITY_DN69484_c0_g2,TRINITY_DN63232_c1_g1,TRINITY_DN17736_c0_g1,TRINITY_DN55456_c2_g3,TRINITY_DN60029_c0_g4,TRINITY_DN62229_c6_g3,TRINITY_DN77619_c0_g1,TRI…
molecular_function	GO:0005198	structural molecule activity	563	TRINITY_DN63265_c0_g1,TRINITY_DN64708_c7_g3,TRINITY_DN63461_c6_g1,TRINITY_DN64889_c2_g3,TRINITY_DN54194_c0_g1,TRINITY_DN69873_c5_g6,TRINITY_DN65270_c2_g3,TRINITY_DN71406_c5_g3,TRINITY_DN67073_c0_g2,TRINITY_DN57640_c0_g2,TRINITY_DN71089_c2_g3,TRINITY_DN63362_c2_g1,TRINITY_DN54554_c0_g1,TRINITY_DN71406_c5_g4,TRINITY_DN52279_c0_g2,TRINITY_DN60560_c1_g3,TRINITY_DN71306_c0_g1,TRINITY_DN63625_c1_g7,TRI…
molecular_function	GO:0005215	transporter activity	981	TRINITY_DN58575_c6_g1,TRINITY_DN56584_c1_g1,TRINITY_DN55996_c0_g2,TRINITY_DN91591_c0_g1,TRINITY_DN91441_c0_g1,TRINITY_DN60063_c2_g1,TRINITY_DN65798_c1_g1,TRINITY_DN72529_c4_g4,TRINITY_DN71192_c0_g1,TRINITY_DN67073_c0_g2,TRINITY_DN57390_c6_g1,TRINITY_DN59821_c2_g4,TRINITY_DN60906_c0_g1,TRINITY_DN56171_c0_g3,TRINITY_DN72227_c0_g3,TRINITY_DN65983_c0_g1,TRINITY_DN68210_c3_g1,TRINITY_DN64219_c0_g2,TRI…
molecular_function	GO:0005488	binding	10585	TRINITY_DN60147_c0_g1,TRINITY_DN47829_c1_g1,TRINITY_DN65187_c1_g9,TRINITY_DN29330_c0_g1,TRINITY_DN19174_c0_g1,TRINITY_DN61506_c2_g8,TRINITY_DN67390_c1_g1,TRINITY_DN68928_c0_g1,TRINITY_DN55148_c0_g1,TRINITY_DN60029_c0_g4,TRINITY_DN58920_c0_g1,TRINITY_DN59181_c5_g2,TRINITY_DN57370_c8_g4,TRINITY_DN69393_c3_g6,TRINITY_DN58957_c0_g3,TRINITY_DN57734_c4_g1,TRINITY_DN93649_c0_g1,TRINITY_DN60487_c5_g1,TRI…
molecular_function	GO:0009055	electron carrier activity	131	TRINITY_DN58253_c0_g1,TRINITY_DN55277_c0_g3,TRINITY_DN70362_c2_g2,TRINITY_DN60605_c2_g1,TRINITY_DN64347_c2_g3,TRINITY_DN52804_c2_g1,TRINITY_DN57390_c6_g1,TRINITY_DN71587_c3_g6,TRINITY_DN65618_c2_g3,TRINITY_DN64871_c3_g3,TRINITY_DN60874_c0_g2,TRINITY_DN54669_c0_g1,TRINITY_DN72214_c1_g4,TRINITY_DN64894_c5_g1,TRINITY_DN60591_c2_g3,TRINITY_DN60281_c2_g3,TRINITY_DN52804_c0_g2,TRINITY_DN58123_c3_g5,TRI…
molecular_function	GO:0016209	antioxidant activity	125	TRINITY_DN71146_c2_g3,TRINITY_DN69683_c0_g1,TRINITY_DN56618_c0_g2,TRINITY_DN61466_c0_g4,TRINITY_DN71979_c1_g2,TRINITY_DN61225_c0_g3,TRINITY_DN42915_c0_g1,TRINITY_DN61570_c2_g3,TRINITY_DN69033_c0_g2,TRINITY_DN62067_c6_g1,TRINITY_DN70425_c0_g3,TRINITY_DN62975_c4_g4,TRINITY_DN56437_c3_g1,TRINITY_DN58377_c0_g6,TRINITY_DN46365_c0_g1,TRINITY_DN65185_c0_g2,TRINITY_DN57176_c0_g2,TRINITY_DN66851_c1_g2,TRI…
molecular_function	GO:0016530	metallochaperone activity	3	TRINITY_DN70993_c2_g4,TRINITY_DN63216_c2_g4,TRINITY_DN45956_c0_g1
molecular_function	GO:0045735	nutrient reservoir activity	14	TRINITY_DN93649_c0_g1,TRINITY_DN66996_c4_g1,TRINITY_DN73742_c0_g1,TRINITY_DN67425_c3_g2,TRINITY_DN61225_c0_g3,TRINITY_DN61225_c0_g1,TRINITY_DN53075_c0_g1,TRINITY_DN63110_c4_g1,TRINITY_DN94697_c0_g1,TRINITY_DN56437_c3_g1,TRINITY_DN1022_c0_g1,TRINITY_DN61225_c0_g2,TRINITY_DN65240_c0_g1,TRINITY_DN60802_c2_g2
molecular_function	GO:0060089	molecular transducer activity	44	TRINITY_DN67349_c0_g4,TRINITY_DN65573_c6_g3,TRINITY_DN71263_c0_g3,TRINITY_DN64347_c1_g1,TRINITY_DN56773_c0_g7,TRINITY_DN61742_c1_g3,TRINITY_DN27807_c0_g1,TRINITY_DN56133_c0_g2,TRINITY_DN65305_c2_g4,TRINITY_DN72565_c2_g3,TRINITY_DN69894_c2_g1,TRINITY_DN71603_c0_g1,TRINITY_DN33969_c0_g1,TRINITY_DN53371_c1_g1,TRINITY_DN53404_c0_g2,TRINITY_DN69484_c0_g2,TRINITY_DN63232_c1_g1,TRINITY_DN17736_c0_g1,TRI…
molecular_function	GO:0098772	molecular function regulator	152	TRINITY_DN57636_c1_g3,TRINITY_DN61221_c6_g4,TRINITY_DN67209_c2_g1,TRINITY_DN57678_c1_g1,TRINITY_DN56080_c0_g1,TRINITY_DN67457_c4_g1,TRINITY_DN59646_c1_g3,TRINITY_DN2030_c0_g1,TRINITY_DN56364_c0_g3,TRINITY_DN54262_c0_g1,TRINITY_DN59830_c1_g2,TRINITY_DN62123_c0_g2,TRINITY_DN66470_c1_g7,TRINITY_DN64377_c1_g2,TRINITY_DN66502_c1_g1,TRINITY_DN62477_c7_g3,TRINITY_DN50992_c0_g2,TRINITY_DN67711_c6_g1,TRIN…
			81432

## Sheet: Table S7 KEGG level2
level1	level2	count	gene
Environmental Information Processing	Signal transduction	1835	TRINITY_DN70853_c2_g1;TRINITY_DN62113_c3_g1;TRINITY_DN60432_c3_g1;TRINITY_DN66063_c2_g4;TRINITY_DN61035_c1_g4;TRINITY_DN64916_c1_g4;TRINITY_DN72669_c3_g1;TRINITY_DN67251_c0_g1;TRINITY_DN58509_c0_g1;TRINITY_DN53563_c0_g1;TRINITY_DN60047_c1_g7;TRINITY_DN63006_c7_g1;TRINITY_DN65288_c2_g1;TRINITY_DN58399_c1_g1;TRINITY_DN64007_c0_g1;TRINITY_DN68275_c2_g2;TRINITY_DN56525_c0_g6;TRINITY_DN52965_c1_g1;TRI…
Metabolism	Carbohydrate metabolism	1797	TRINITY_DN60561_c1_g3;TRINITY_DN65389_c2_g2;TRINITY_DN63243_c0_g2;TRINITY_DN67121_c0_g4;TRINITY_DN62131_c1_g3;TRINITY_DN71110_c6_g1;TRINITY_DN67252_c4_g1;TRINITY_DN64819_c1_g2;TRINITY_DN64916_c1_g4;TRINITY_DN64970_c0_g1;TRINITY_DN71378_c1_g1;TRINITY_DN27667_c0_g1;TRINITY_DN64683_c4_g1;TRINITY_DN60047_c1_g7;TRINITY_DN67891_c0_g5;TRINITY_DN60118_c0_g1;TRINITY_DN88459_c0_g1;TRINITY_DN60252_c1_g2;TRI…
Genetic Information Processing	Folding, sorting and degradation	1767	TRINITY_DN71217_c4_g1;TRINITY_DN63838_c0_g3;TRINITY_DN67017_c4_g4;TRINITY_DN67743_c8_g7;TRINITY_DN61019_c12_g1;TRINITY_DN56580_c4_g6;TRINITY_DN64916_c1_g4;TRINITY_DN68318_c1_g1;TRINITY_DN68772_c0_g1;TRINITY_DN65288_c2_g1;TRINITY_DN58787_c2_g1;TRINITY_DN63268_c1_g1;TRINITY_DN56398_c0_g1;TRINITY_DN64927_c6_g1;TRINITY_DN60232_c6_g2;TRINITY_DN63353_c6_g6;TRINITY_DN67826_c0_g4;TRINITY_DN70498_c4_g1;TR…
Genetic Information Processing	Translation	1641	TRINITY_DN56540_c6_g1;TRINITY_DN63265_c0_g1;TRINITY_DN31855_c0_g2;TRINITY_DN70419_c1_g4;TRINITY_DN69896_c2_g2;TRINITY_DN62846_c0_g1;TRINITY_DN86394_c0_g1;TRINITY_DN69152_c0_g1;TRINITY_DN67377_c0_g1;TRINITY_DN65270_c2_g3;TRINITY_DN64105_c0_g2;TRINITY_DN73982_c0_g1;TRINITY_DN70353_c2_g2;TRINITY_DN52279_c0_g2;TRINITY_DN68275_c2_g2;TRINITY_DN68522_c0_g2;TRINITY_DN87996_c0_g1;TRINITY_DN65172_c0_g2;TRI…
Metabolism	Overview	1363	TRINITY_DN60561_c1_g3;TRINITY_DN13896_c0_g1;TRINITY_DN70355_c0_g2;TRINITY_DN67121_c0_g4;TRINITY_DN59199_c0_g1;TRINITY_DN71110_c6_g1;TRINITY_DN69212_c4_g5;TRINITY_DN69212_c4_g6;TRINITY_DN64819_c1_g2;TRINITY_DN64916_c1_g4;TRINITY_DN65113_c2_g1;TRINITY_DN71378_c1_g1;TRINITY_DN67891_c0_g5;TRINITY_DN70594_c2_g5;TRINITY_DN88459_c0_g1;TRINITY_DN72351_c2_g3;TRINITY_DN65186_c0_g1;TRINITY_DN70730_c0_g3;TRI…
Cellular Processes	Transport and catabolism	1212	TRINITY_DN67201_c2_g2;TRINITY_DN64819_c1_g2;TRINITY_DN72232_c5_g2;TRINITY_DN64418_c4_g2;TRINITY_DN60047_c1_g7;TRINITY_DN65618_c2_g11;TRINITY_DN71406_c5_g4;TRINITY_DN63268_c1_g1;TRINITY_DN70498_c4_g1;TRINITY_DN63102_c1_g1;TRINITY_DN62299_c0_g2;TRINITY_DN60039_c3_g2;TRINITY_DN61891_c2_g1;TRINITY_DN66723_c0_g3;TRINITY_DN70502_c2_g7;TRINITY_DN68557_c2_g2;TRINITY_DN63612_c0_g3;TRINITY_DN67236_c2_g1;TR…
Metabolism	Energy metabolism	1206	TRINITY_DN67121_c0_g4;TRINITY_DN68464_c3_g1;TRINITY_DN89564_c0_g1;TRINITY_DN71110_c6_g1;TRINITY_DN55996_c0_g2;TRINITY_DN71165_c0_g2;TRINITY_DN64916_c1_g4;TRINITY_DN59414_c1_g1;TRINITY_DN65798_c1_g1;TRINITY_DN59656_c0_g2;TRINITY_DN65049_c0_g2;TRINITY_DN71378_c1_g1;TRINITY_DN88459_c0_g1;TRINITY_DN72351_c2_g3;TRINITY_DN50345_c0_g1;TRINITY_DN67826_c0_g4;TRINITY_DN63908_c5_g1;TRINITY_DN54093_c0_g1;TRI…
Metabolism	Amino acid metabolism	1120	TRINITY_DN60561_c1_g3;TRINITY_DN65549_c0_g3;TRINITY_DN59199_c0_g1;TRINITY_DN69212_c4_g5;TRINITY_DN57929_c1_g3;TRINITY_DN69212_c4_g6;TRINITY_DN58139_c4_g1;TRINITY_DN65113_c2_g1;TRINITY_DN70594_c2_g5;TRINITY_DN72351_c2_g3;TRINITY_DN71097_c0_g1;TRINITY_DN65186_c0_g1;TRINITY_DN58389_c2_g1;TRINITY_DN57929_c1_g4;TRINITY_DN70730_c0_g3;TRINITY_DN69391_c1_g5;TRINITY_DN57812_c0_g1;TRINITY_DN62936_c0_g1;TRI…
Cellular Processes	Cell growth and death	1117	TRINITY_DN62113_c3_g1;TRINITY_DN60432_c3_g1;TRINITY_DN61035_c1_g4;TRINITY_DN61019_c12_g1;TRINITY_DN67743_c8_g7;TRINITY_DN65288_c2_g1;TRINITY_DN68275_c2_g2;TRINITY_DN52965_c1_g1;TRINITY_DN63353_c6_g6;TRINITY_DN60232_c6_g2;TRINITY_DN64927_c6_g1;TRINITY_DN32116_c0_g1;TRINITY_DN56903_c9_g4;TRINITY_DN65018_c12_g1;TRINITY_DN72853_c3_g1;TRINITY_DN68842_c0_g1;TRINITY_DN66426_c2_g1;TRINITY_DN57937_c7_g2;T…
Metabolism	Lipid metabolism	949	TRINITY_DN70355_c0_g2;TRINITY_DN13896_c0_g1;TRINITY_DN72288_c0_g1;TRINITY_DN58445_c2_g1;TRINITY_DN72669_c3_g1;TRINITY_DN69091_c0_g4;TRINITY_DN72504_c4_g3;TRINITY_DN65186_c0_g1;TRINITY_DN93983_c0_g1;TRINITY_DN54093_c0_g1;TRINITY_DN60415_c4_g1;TRINITY_DN62299_c0_g2;TRINITY_DN61891_c2_g1;TRINITY_DN64038_c2_g8;TRINITY_DN53302_c0_g2;TRINITY_DN94390_c0_g1;TRINITY_DN60885_c9_g4;TRINITY_DN67363_c1_g1;TRI…
Organismal Systems	Endocrine system	877	TRINITY_DN62113_c3_g1;TRINITY_DN53563_c0_g1;TRINITY_DN63268_c1_g1;TRINITY_DN52965_c1_g1;TRINITY_DN70498_c4_g1;TRINITY_DN63102_c1_g1;TRINITY_DN70992_c1_g2;TRINITY_DN70143_c4_g1;TRINITY_DN62299_c0_g2;TRINITY_DN66723_c0_g3;TRINITY_DN61891_c2_g1;TRINITY_DN59618_c2_g2;TRINITY_DN68557_c2_g2;TRINITY_DN65883_c7_g1;TRINITY_DN63051_c0_g3;TRINITY_DN79403_c0_g1;TRINITY_DN69882_c1_g1;TRINITY_DN56316_c8_g1;TRI…
Organismal Systems	Digestive system	776	TRINITY_DN71438_c4_g3;TRINITY_DN60238_c2_g6;TRINITY_DN63825_c11_g1;TRINITY_DN60409_c3_g1;TRINITY_DN60886_c7_g1;TRINITY_DN50714_c0_g1;TRINITY_DN58140_c1_g1;TRINITY_DN57937_c1_g1;TRINITY_DN52965_c1_g1;TRINITY_DN57273_c9_g5;TRINITY_DN58288_c2_g1;TRINITY_DN58090_c9_g1;TRINITY_DN72535_c8_g3;TRINITY_DN72535_c9_g1;TRINITY_DN66618_c10_g1;TRINITY_DN66776_c7_g3;TRINITY_DN71107_c7_g1;TRINITY_DN59804_c6_g4;T…
Environmental Information Processing	Membrane transport	684	TRINITY_DN71438_c4_g3;TRINITY_DN60238_c2_g6;TRINITY_DN63838_c0_g3;TRINITY_DN63825_c11_g1;TRINITY_DN60409_c3_g1;TRINITY_DN60886_c7_g1;TRINITY_DN57937_c1_g1;TRINITY_DN57273_c9_g5;TRINITY_DN58288_c2_g1;TRINITY_DN58090_c9_g1;TRINITY_DN72535_c8_g3;TRINITY_DN72535_c9_g1;TRINITY_DN66618_c10_g1;TRINITY_DN66776_c7_g3;TRINITY_DN71107_c7_g1;TRINITY_DN59804_c6_g4;TRINITY_DN69457_c3_g1;TRINITY_DN59971_c6_g5;T…
Genetic Information Processing	Transcription	653	TRINITY_DN57855_c0_g2;TRINITY_DN70419_c1_g4;TRINITY_DN69096_c0_g1;TRINITY_DN70476_c0_g2;TRINITY_DN59748_c6_g4;TRINITY_DN66600_c1_g2;TRINITY_DN52053_c0_g1;TRINITY_DN72736_c4_g2;TRINITY_DN70498_c4_g1;TRINITY_DN63217_c3_g1;TRINITY_DN63102_c1_g1;TRINITY_DN57370_c8_g4;TRINITY_DN69393_c3_g6;TRINITY_DN63372_c0_g1;TRINITY_DN60419_c0_g1;TRINITY_DN62629_c2_g2;TRINITY_DN71548_c1_g1;TRINITY_DN66653_c0_g1;TRI…
Organismal Systems	Nervous system	597	TRINITY_DN60432_c3_g1;TRINITY_DN58509_c0_g1;TRINITY_DN72232_c5_g2;TRINITY_DN68275_c2_g2;TRINITY_DN52965_c1_g1;TRINITY_DN62299_c0_g2;TRINITY_DN61891_c2_g1;TRINITY_DN71540_c2_g2;TRINITY_DN8163_c0_g1;TRINITY_DN61403_c1_g1;TRINITY_DN40588_c0_g1;TRINITY_DN61084_c5_g11;TRINITY_DN60522_c8_g1;TRINITY_DN67959_c6_g2;TRINITY_DN62383_c1_g1;TRINITY_DN72623_c5_g4;TRINITY_DN46218_c0_g3;TRINITY_DN61333_c2_g2;TRI…
Organismal Systems	Environmental adaptation	578	TRINITY_DN91591_c0_g1;TRINITY_DN57937_c7_g7;TRINITY_DN67251_c0_g1;TRINITY_DN70350_c2_g2;TRINITY_DN70934_c7_g1;TRINITY_DN53563_c0_g1;TRINITY_DN54901_c0_g1;TRINITY_DN52965_c1_g1;TRINITY_DN72739_c5_g2;TRINITY_DN62688_c1_g4;TRINITY_DN62077_c3_g1;TRINITY_DN48165_c0_g1;TRINITY_DN63448_c6_g1;TRINITY_DN63517_c2_g2;TRINITY_DN57623_c5_g6;TRINITY_DN66723_c0_g3;TRINITY_DN72374_c1_g1;TRINITY_DN59618_c2_g2;TRI…
Organismal Systems	Immune system	553	TRINITY_DN63939_c1_g6;TRINITY_DN58509_c0_g1;TRINITY_DN60047_c1_g7;TRINITY_DN63268_c1_g1;TRINITY_DN55477_c1_g3;TRINITY_DN70498_c4_g1;TRINITY_DN63102_c1_g1;TRINITY_DN53026_c1_g1;TRINITY_DN62299_c0_g2;TRINITY_DN60039_c3_g2;TRINITY_DN61891_c2_g1;TRINITY_DN60978_c1_g1;TRINITY_DN68557_c2_g2;TRINITY_DN63051_c0_g3;TRINITY_DN79403_c0_g1;TRINITY_DN72187_c1_g5;TRINITY_DN61403_c1_g1;TRINITY_DN40588_c0_g1;TRI…
Metabolism	Nucleotide metabolism	522	TRINITY_DN57855_c0_g2;TRINITY_DN70476_c0_g2;TRINITY_DN29330_c0_g1;TRINITY_DN68318_c1_g1;TRINITY_DN61820_c0_g1;TRINITY_DN59748_c6_g4;TRINITY_DN65618_c2_g11;TRINITY_DN68389_c5_g2;TRINITY_DN69393_c3_g6;TRINITY_DN72093_c1_g3;TRINITY_DN57033_c4_g3;TRINITY_DN58828_c6_g2;TRINITY_DN62629_c2_g2;TRINITY_DN56316_c8_g1;TRINITY_DN69304_c1_g1;TRINITY_DN69967_c5_g1;TRINITY_DN68076_c3_g3;TRINITY_DN67708_c1_g1;TR…
Metabolism	Metabolism of cofactors and vitamins	520	TRINITY_DN13896_c0_g1;TRINITY_DN72656_c2_g1;TRINITY_DN65186_c0_g1;TRINITY_DN25954_c0_g1;TRINITY_DN55880_c3_g2;TRINITY_DN68149_c0_g4;TRINITY_DN66039_c12_g1;TRINITY_DN53302_c0_g2;TRINITY_DN44002_c0_g1;TRINITY_DN58918_c0_g1;TRINITY_DN34452_c0_g2;TRINITY_DN60453_c0_g1;TRINITY_DN69319_c0_g5;TRINITY_DN56482_c0_g3;TRINITY_DN65152_c4_g2;TRINITY_DN61161_c0_g1;TRINITY_DN72875_c6_g4;TRINITY_DN69862_c1_g1;TR…
Metabolism	Metabolism of other amino acids	474	TRINITY_DN62340_c6_g1;TRINITY_DN7680_c0_g1;TRINITY_DN70594_c2_g5;TRINITY_DN89438_c0_g1;TRINITY_DN55880_c3_g2;TRINITY_DN58957_c0_g3;TRINITY_DN67486_c2_g1;TRINITY_DN64038_c2_g8;TRINITY_DN62828_c2_g1;TRINITY_DN64286_c0_g3;TRINITY_DN58918_c0_g1;TRINITY_DN46317_c0_g2;TRINITY_DN60453_c0_g1;TRINITY_DN62905_c1_g1;TRINITY_DN47525_c0_g2;TRINITY_DN68425_c0_g3;TRINITY_DN71252_c2_g2;TRINITY_DN70260_c0_g3;TRIN…
Metabolism	Biosynthesis of other secondary metabolites	466	TRINITY_DN65549_c0_g3;TRINITY_DN57929_c1_g3;TRINITY_DN65618_c2_g11;TRINITY_DN63846_c0_g1;TRINITY_DN65185_c0_g2;TRINITY_DN57929_c1_g4;TRINITY_DN89438_c0_g1;TRINITY_DN48165_c0_g1;TRINITY_DN63517_c2_g2;TRINITY_DN68305_c0_g1;TRINITY_DN61466_c0_g1;TRINITY_DN62905_c1_g1;TRINITY_DN69319_c0_g5;TRINITY_DN63248_c7_g2;TRINITY_DN63536_c1_g3;TRINITY_DN65549_c0_g1;TRINITY_DN50804_c1_g4;TRINITY_DN65452_c0_g1;TR…
Genetic Information Processing	Replication and repair	417	TRINITY_DN64841_c4_g1;TRINITY_DN59573_c7_g2;TRINITY_DN68545_c3_g1;TRINITY_DN77238_c0_g1;TRINITY_DN60487_c5_g1;TRINITY_DN69608_c0_g1;TRINITY_DN59390_c0_g1;TRINITY_DN55104_c1_g1;TRINITY_DN57033_c4_g3;TRINITY_DN65932_c0_g3;TRINITY_DN56486_c1_g3;TRINITY_DN68076_c3_g3;TRINITY_DN58046_c4_g6;TRINITY_DN62293_c1_g1;TRINITY_DN72658_c1_g1;TRINITY_DN69281_c0_g2;TRINITY_DN63973_c4_g1;TRINITY_DN59397_c1_g5;TRI…
Organismal Systems	Aging	414	TRINITY_DN53563_c0_g1;TRINITY_DN61802_c2_g6;TRINITY_DN70498_c4_g1;TRINITY_DN69108_c0_g4;TRINITY_DN63102_c1_g1;TRINITY_DN70011_c4_g1;TRINITY_DN66723_c0_g3;TRINITY_DN59618_c2_g2;TRINITY_DN65883_c7_g1;TRINITY_DN67236_c2_g1;TRINITY_DN63290_c2_g1;TRINITY_DN60284_c4_g3;TRINITY_DN60532_c0_g3;TRINITY_DN62230_c2_g1;TRINITY_DN64964_c0_g3;TRINITY_DN57577_c0_g2;TRINITY_DN70498_c5_g5;TRINITY_DN59490_c4_g1;TRI…
Metabolism	Glycan biosynthesis and metabolism	409	TRINITY_DN66290_c2_g1;TRINITY_DN58618_c1_g2;TRINITY_DN68156_c2_g1;TRINITY_DN57888_c3_g1;TRINITY_DN68961_c3_g1;TRINITY_DN55986_c4_g3;TRINITY_DN66161_c4_g2;TRINITY_DN57970_c1_g1;TRINITY_DN65188_c2_g1;TRINITY_DN60500_c0_g1;TRINITY_DN59181_c5_g2;TRINITY_DN62663_c3_g1;TRINITY_DN67363_c1_g1;TRINITY_DN68975_c0_g1;TRINITY_DN62926_c6_g1;TRINITY_DN69738_c0_g3;TRINITY_DN67342_c0_g1;TRINITY_DN62887_c4_g1;TRI…
Metabolism	Metabolism of terpenoids and polyketides	351	TRINITY_DN67121_c0_g4;TRINITY_DN72288_c0_g1;TRINITY_DN62186_c0_g1;TRINITY_DN55118_c0_g1;TRINITY_DN54093_c0_g1;TRINITY_DN72133_c5_g1;TRINITY_DN64038_c2_g8;TRINITY_DN72431_c1_g1;TRINITY_DN94390_c0_g1;TRINITY_DN56771_c0_g1;TRINITY_DN57188_c0_g3;TRINITY_DN67419_c7_g3;TRINITY_DN60953_c2_g1;TRINITY_DN60342_c0_g1;TRINITY_DN59952_c4_g1;TRINITY_DN60564_c0_g1;TRINITY_DN93903_c0_g1;TRINITY_DN7943_c0_g1;TRIN…
Cellular Processes	Cellular commiunity	249	TRINITY_DN71406_c5_g4;TRINITY_DN70502_c2_g7;TRINITY_DN63625_c0_g1;TRINITY_DN56326_c1_g3;TRINITY_DN57828_c3_g1;TRINITY_DN56326_c1_g1;TRINITY_DN66661_c1_g1;TRINITY_DN61174_c1_g2;TRINITY_DN72092_c2_g2;TRINITY_DN58628_c2_g6;TRINITY_DN63599_c3_g1;TRINITY_DN55128_c0_g2;TRINITY_DN63513_c0_g1;TRINITY_DN63052_c5_g1;TRINITY_DN71406_c5_g2;TRINITY_DN67623_c0_g2;TRINITY_DN66204_c2_g1;TRINITY_DN60534_c1_g1;TRI…
Metabolism	Xenobiotics biodegradation and metabolism	208	TRINITY_DN62340_c6_g1;TRINITY_DN65618_c2_g11;TRINITY_DN65186_c0_g1;TRINITY_DN72093_c1_g3;TRINITY_DN64038_c2_g8;TRINITY_DN71252_c2_g2;TRINITY_DN70260_c0_g3;TRINITY_DN54656_c0_g1;TRINITY_DN71481_c1_g5;TRINITY_DN72292_c2_g1;TRINITY_DN39110_c0_g2;TRINITY_DN11903_c0_g1;TRINITY_DN64664_c0_g2;TRINITY_DN52629_c0_g1;TRINITY_DN51808_c0_g1;TRINITY_DN70846_c2_g3;TRINITY_DN63222_c1_g1;TRINITY_DN52331_c0_g1;TR…
Organismal Systems	Circulatory system	181	TRINITY_DN68464_c3_g1;TRINITY_DN68275_c2_g2;TRINITY_DN52965_c1_g1;TRINITY_DN65723_c5_g1;TRINITY_DN35811_c0_g1;TRINITY_DN57308_c3_g2;TRINITY_DN8163_c0_g1;TRINITY_DN48981_c0_g1;TRINITY_DN92971_c0_g1;TRINITY_DN74309_c0_g1;TRINITY_DN71394_c7_g2;TRINITY_DN10972_c0_g1;TRINITY_DN61174_c1_g2;TRINITY_DN58628_c2_g6;TRINITY_DN71531_c2_g1;TRINITY_DN59737_c0_g4;TRINITY_DN59737_c0_g3;TRINITY_DN60534_c1_g1;TRIN…
Organismal Systems	Excretory system	149	TRINITY_DN72232_c5_g2;TRINITY_DN58124_c6_g5;TRINITY_DN71540_c2_g2;TRINITY_DN61084_c5_g11;TRINITY_DN67953_c1_g3;TRINITY_DN60489_c1_g1;TRINITY_DN71866_c1_g1;TRINITY_DN53680_c0_g1;TRINITY_DN60845_c1_g3;TRINITY_DN67491_c1_g2;TRINITY_DN69028_c3_g1;TRINITY_DN60531_c0_g3;TRINITY_DN62106_c2_g1;TRINITY_DN795_c0_g1;TRINITY_DN65381_c1_g3;TRINITY_DN61038_c0_g3;TRINITY_DN71866_c2_g3;TRINITY_DN57108_c3_g1;TRIN…
Cellular Processes	Cell motility	122	TRINITY_DN63939_c1_g6;TRINITY_DN60047_c1_g7;TRINITY_DN56525_c0_g6;TRINITY_DN65172_c0_g2;TRINITY_DN60039_c3_g2;TRINITY_DN62661_c0_g1;TRINITY_DN56525_c0_g4;TRINITY_DN63885_c2_g1;TRINITY_DN65702_c0_g1;TRINITY_DN72851_c11_g1;TRINITY_DN58628_c2_g6;TRINITY_DN55128_c0_g2;TRINITY_DN72615_c2_g3;TRINITY_DN63513_c0_g1;TRINITY_DN69373_c3_g1;TRINITY_DN59102_c2_g2;TRINITY_DN71302_c0_g2;TRINITY_DN67499_c1_g1;TR…
Organismal Systems	Development	64	TRINITY_DN67201_c2_g2;TRINITY_DN68695_c0_g1;TRINITY_DN71666_c1_g1;TRINITY_DN72851_c11_g1;TRINITY_DN58252_c1_g3;TRINITY_DN63513_c0_g1;TRINITY_DN66204_c2_g1;TRINITY_DN59102_c2_g2;TRINITY_DN57192_c3_g2;TRINITY_DN72741_c1_g1;TRINITY_DN60236_c1_g6;TRINITY_DN71684_c3_g3;TRINITY_DN63168_c1_g2;TRINITY_DN59255_c2_g2;TRINITY_DN67332_c0_g1;TRINITY_DN54507_c0_g1;TRINITY_DN59922_c0_g3;TRINITY_DN64057_c0_g1;TR…
Organismal Systems	Sensory system	59	TRINITY_DN52965_c1_g1;TRINITY_DN8163_c0_g1;TRINITY_DN60522_c8_g1;TRINITY_DN48981_c0_g1;TRINITY_DN92971_c0_g1;TRINITY_DN72163_c2_g1;TRINITY_DN55957_c0_g1;TRINITY_DN58628_c2_g6;TRINITY_DN59737_c0_g4;TRINITY_DN59737_c0_g3;TRINITY_DN67499_c1_g1;TRINITY_DN35918_c0_g1;TRINITY_DN67499_c2_g7;TRINITY_DN59412_c0_g1;TRINITY_DN59219_c1_g1;TRINITY_DN44056_c0_g1;TRINITY_DN36853_c0_g1;TRINITY_DN59447_c0_g1;TRIN…
Environmental Information Processing	Signaling molecules and interaction	1	TRINITY_DN50510_c0_g1

## Sheet: Table S11 GCMS
Alignment ID	Average Rt(min)	Quant mass	Metabolite name	Total score	HMDB	Super Class	Class	Sub Class	QC2-2	QC2-3	QC2-4	MJ-0-1	MJ-0-2	MJ-0-3	MJ-0-4	MJ-0-5	MJ-0-6	MJ-75-1	MJ-75-2	MJ-75-3	MJ-75-4	MJ-75-5	MJ-75-6
0	5.15	130	N-methylalanine	86.6	HMDB0094692	Organic acids and derivatives	Carboxylic acids and derivatives	Amino acids, peptides, and analogues	0.220001	0.183107	0.175437	0.178148	0.178507	0.183045	0.181284	0.173841	0.194849	0.211474	0.18832	0.176047	0.202226	0.203681	0.184406
1	5.203	100	Ethylamine	98	HMDB0013231	Organonitrogen compounds	Amines	Primary amines	1.02394	0.959313	0.921029	0.9187	0.916289	0.939824	0.902736	0.917112	0.965458	0.975695	0.932183	0.88413	0.974506	0.990638	0.914811
4	5.255	163	Hydrocinnamic acid	84.8	HMDB0000764	Phenylpropanoids and polyketides	Phenylpropanoic acids		0.0201128	0.0205141	0.0186205	0.0157517	0.015928	0.0185957	0.0142626	0.0169894	0.0182672	0.0219447	0.0179292	0.018019	0.021601	0.122617	0.0184629
5	5.276	172	Methylamine	93.5	HMDB0000164	Organic nitrogen compounds	Organonitrogen compounds	Amines	1.89788	1.83549	1.81312	1.67231	1.70165	1.77072	1.6677	1.73804	1.86766	1.84823	1.68588	1.64177	1.82628	1.84783	1.73791
11	5.429	145	Diethylamine	82.4	HMDB0041878	Organonitrogen compounds	Amines	Secondary amines	0.00742334	0.00767405	0.00758168	0.00612982	0.00623487	0.00693115	0.0068501	0.00730299	0.00624724	0.00697541	0.00724583	0.00727254	0.00731007	0.00739609	0.00683117
17	5.523	146	3-hydroxybutyric acid	90.1	HMDB0000357	Organic acids and derivatives	Hydroxy acids and derivatives	Beta hydroxy acids and derivatives	0.00991682	0.00364083	0.0120548	0.0101504	0.00913386	0.0316102	0.00283325	0.0454432	0.0104514	0.0118638	0.00277167	0.00432637	0.00275186	0.0138316	0.00243588
18	5.526	221	Boric acid	91.5					0.0571073	0.0583297	0.059543	0.0358522	0.0305681	0.0341305	0.0312039	0.0374468	0.035394	0.0598254	0.0390831	0.0413543	0.0395414	0.0426965	0.0476264
20	5.556	147	Ethylene glycol	92					0.891261	0.902076	0.904278	0.893556	0.87805	0.890789	0.897267	0.878607	0.894195	0.891599	0.897236	0.899295	0.899399	0.902956	0.912272
24	5.652	126	N-acetylglutamate	69.9	HMDB0001138	Organic acids and derivatives	Carboxylic acids and derivatives	Amino acids, peptides, and analogues	0.00144794	0.00133712	0.00138243	0.00117357	0.00123173	0.00121516	0.00112696	0.00117953	0.00112169	0.00143762	0.00134279	0.00136658	0.00152327	0.00152483	0.00139427
32	5.864	156	Piperidone	88.1	HMDB0011749	Organoheterocyclic compounds	Piperidines	Piperidinones	0.00538932	0.00530622	0.0053276	0.004877	0.00484387	0.00510728	0.00465214	0.0052095	0.00511248	0.00519928	0.00510694	0.00515584	0.00513144	0.00532102	0.00508467
33	5.879	107	Trifluoroacetic acid	73.7	HMDB0014118	Organic acids and derivatives	Carboxylic acids and derivatives	Alpha-halocarboxylic acids and derivatives	0.000361448	0.000349322	0.000360066	0.000325329	0.000346721	0.000356634	0.000326687	0.000353865	0.000331826	0.000362313	0.000332993	0.000311459	0.000339603	0.000317541	0.000324914
34	5.891	207	3,5-dihydroxy-2,4,6-cycloheptatrien-1-one	66.7					0.00264518	0.00264798	0.00258011	0.00272833	0.00272349	0.00289756	0.00246952	0.00273061	0.00248633	0.00193861	0.00204367	0.00197888	0.00200473	0.00207443	0.00194774
37	5.956	273	Nicotinic acid	65.4	HMDB0001488	Organoheterocyclic compounds	Pyridines and derivatives	Pyridinecarboxylic acids and derivatives	0.000586818	0.000534568	0.000535334	0.000473399	0.000536815	0.000592677	0.000512161	0.000648703	0.000597987	0.000462879	0.000463056	0.000496348	0.000473066	0.000484285	0.000438309
42	6.071	93	Linolenic acid	71.3	HMDB0001388	Lipids and lipid-like molecules	Fatty Acyls	Lineolic acids and derivatives	0.00128163	0.00121786	0.00155896	0.00136099	0.00149398	0.00141247	0.00159928	0.00157607	0.00159009	0.00147674	0.00141624	0.00160245	0.00165228	0.00162385	0.00165803
44	6.123	114	L-alanine-alanine	87.8					0.00581095	0.00602822	0.0059196	0.00552152	0.00529372	0.00611928	0.00500327	0.00589241	0.00568058	0.00492301	0.00557673	0.00552849	0.00583123	0.0054641	0.00549537
50	6.334	152	3-pyridinol	85.6					0.0914774	0.0967206	0.0957285	0.0780282	0.0787838	0.0847089	0.0789991	0.0900234	0.0865168	0.0827905	0.0776613	0.0789479	0.0845297	0.0873563	0.0791783
51	6.346	318	Kynurenic acid	70.2	HMDB0000715	Organoheterocyclic compounds	Quinolines and derivatives	Quinoline carboxylic acids	0.0112405	0.0125452	0.0121815	0.0103642	0.0098719	0.0108775	0.00943024	0.0101962	0.0108313	0.00873557	0.00922347	0.00804914	0.00932889	0.0118592	0.0089724
52	6.364	117	Butane-2,3-diol	94.6	HMDB0003156	Organic oxygen compounds	Organooxygen compounds	Alcohols and polyols	0.0138377	0.0142901	0.0147998	0.0151202	0.0152229	0.0152075	0.0147154	0.0147048	0.016136	0.00995782	0.00865187	0.0085657	0.0106106	0.0100963	0.00973341
53	6.386	221	2-mercapto-4,6-dimethylnicotinonitrile	78.8					0.0181572	0.0185914	0.0188205	0.0154326	0.0148539	0.0166638	0.0151487	0.0161232	0.0147268	0.0180106	0.0182481	0.0184757	0.0183051	0.0183144	0.0176286
55	6.483	174	Pyruvic acid	95.5	HMDB0000243	Organic acids and derivatives	Keto acids and derivatives	Alpha-keto acids and derivatives	0.0134875	0.0142493	0.0142776	0.00523953	0.00710806	0.00646105	0.0066129	0.0056067	0.00803599	0.0177645	0.0186689	0.0164573	0.0233657	0.0243499	0.0255719
56	6.521	154	Terephthalic acid	70	HMDB0002428	Benzenoids	Benzene and substituted derivatives	Benzoic acids and derivatives	0.0034099	0.00260279	0.00269178	0.00433668	0.00430072	0.00426384	0.0036417	0.00380981	0.00361825	0.00294706	0.00258192	0.00245677	0.00238148	0.00254978	0.00218271
59	6.601	174	Diethylcarbamic acid	97.8					0.21218	0.215721	0.216532	0.176108	0.176518	0.192756	0.181226	0.194029	0.188261	0.204339	0.20547	0.209693	0.209939	0.20886	0.200772
61	6.643	147	L-lactic acid	99.7	HMDB0000190	Organic acids and derivatives	Hydroxy acids and derivatives	Alpha hydroxy acids and derivatives	0.313928	0.321779	0.319327	0.380752	0.359068	0.387275	0.3666	0.373124	0.3775	0.16131	0.145619	0.131037	0.14194	0.199447	0.164383
62	6.681	85	Hexadecane	84.1	HMDB0033792	Hydrocarbons	Saturated hydrocarbons	Alkanes	0.0353014	0.0355172	0.0352348	0.0357316	0.0360889	0.0360346	0.035671	0.0357196	0.0355214	0.0356573	0.0365274	0.0365031	0.0361656	0.0357826	0.0367774
64	6.717	190	Carbamic acid	94.7	HMDB0003551	Organic acids and derivatives	Organic carbonic acids and derivatives		0.0135507	0.0138723	0.013813	0.00670723	0.00692182	0.00726988	0.00678865	0.00698533	0.00693075	0.00785483	0.0078681	0.00772384	0.00837807	0.00877052	0.00802363
70	6.911	177	Glycolic acid	98.7	HMDB0000115	Organic acids and derivatives	Hydroxy acids and derivatives	Alpha hydroxy acids and derivatives	0.00239925	0.00240462	0.00243892	0.00256725	0.00256609	0.00256335	0.00235749	0.00248366	0.00240926	0.00210776	0.00201015	0.00193951	0.00199018	0.00193185	0.00194076
71	6.914	173	4-methylvaleric acid	84.6	HMDB0000689	Lipids and lipid-like molecules	Fatty Acyls	Fatty acids and conjugates	0.00241918	0.00223127	0.00231665	0.00214631	0.00214687	0.00187541	0.00198154	0.00159666	0.00210345	0.00302392	0.00212934	0.00223325	0.00220557	0.00240285	0.00206485
74	7.002	116	Sarcosine	78	HMDB0000271	Organic acids and derivatives	Carboxylic acids and derivatives	Amino acids, peptides, and analogues	0.00373947	0.00363875	0.00360046	0.00304966	0.00349103	0.00319821	0.00329321	0.00327926	0.00386645	0.00385907	0.00340089	0.00352751	0.00363251	0.00365659	0.00331933
75	7.028	111	2-ketobutyric acid	70.9	HMDB0000005	Organic acids and derivatives	Keto acids and derivatives	Short-chain keto acids and derivatives	0.000865196	0.000953946	0.000978332	0.000983939	0.000846764	0.000847799	0.000882545	0.000975914	0.000938499	0.000837041	0.000951654	0.00102042	0.000879852	0.00102696	0.000891219
79	7.155	154	Maleimide	75					0.00357055	0.0025406	0.00256725	0.00482288	0.00458713	0.00445289	0.00408733	0.00405619	0.00384734	0.00295421	0.00272763	0.00251791	0.00248774	0.00254124	0.00216415
82	7.195	225	Resorcinol	72.6					0.00386701	0.00405242	0.00403088	0.0034196	0.00314366	0.00330554	0.00306331	0.00360532	0.00327593	0.0039026	0.00363417	0.00365306	0.00379823	0.00355691	0.00359332
85	7.345	170	3,4-methylenedioxyamphetamine	90.1	HMDB0041931	Organoheterocyclic compounds	Benzodioxoles		0.00177257	0.00112722	0.00197853	0.000226394	0.000661526	0.00123817	0.00138681	0.000705923	6.0784e-05	0.00178222	0.000458099	0.000297296	0.000893885	0.000145967	0.0016165
86	7.368	116	L-alanine	93.5	HMDB0000161	Organic acids and derivatives	Carboxylic acids and derivatives	Amino acids, peptides, and analogues	2.85421	2.83183	2.80704	2.5489	2.57241	2.72587	2.54695	2.68879	2.75965	2.79368	2.64924	2.61198	2.7465	2.80389	2.65459
89	7.436	202	Butylamine	87.6	HMDB0031321	Organic nitrogen compounds	Organonitrogen compounds	Amines	0.0003929	0.000376049	0.000399285	0.000317037	0.00033678	0.000370694	0.000310325	0.000374084	0.000379179	0.000355127	0.000330037	0.000336465	0.000387319	0.000363727	0.000363537
91	7.566	311	Hydroxylamine	79.3	HMDB0003338	Homogeneous non-metal compounds	Homogeneous other non-metal compounds		0.000492345	0.000467894	0.000503861	0.000417802	0.000399606	0.000476407	0.000406607	0.000105617	0.000412033	0.000469585	0.000453056	0.00047312	0.000427085	0.000457813	0.000447716
92	7.609	258	2,5-piperazinedione	75.4					0.563652	0.568628	0.573595	0.534723	0.503892	0.492161	0.474734	0.561118	0.536585	0.574958	0.594956	0.523067	0.5648	0.564278	0.565021
100	7.884	153	Allantoin	69.5	HMDB0000462	Organoheterocyclic compounds	Azoles	Imidazoles	0.0011531	0.000922829	0.000962901	0.00124424	0.00109819	0.00124664	0.00105148	0.00110838	0.00108398	0.000990816	0.00101231	0.000871734	0.0009365	0.000946793	0.000868305
103	7.943	156	Pipecolic acid	74.9	HMDB0000070	Organic acids and derivatives	Carboxylic acids and derivatives	Amino acids, peptides, and analogues	0.00183644	0.00145998	0.00147836	0.00192049	0.00204431	0.00182975	0.00156651	0.00151983	0.00153175	0.00186218	0.00182078	0.00186619	0.00156485	0.00264552	0.00149093
106	8.012	166	Anabasine	63.9	HMDB0004350	Alkaloids and derivatives			0.000521135	0.000467202	0.000557383	0.000480087	0.000469114	0.000476859	0.000467229	0.000547177	0.000550708	0.00055766	0.00043937	0.000501213	0.000509811	0.000493444	0.00049113
107	8.057	177	3-hydroxypropionic acid	83.4	HMDB0000700	Organic acids and derivatives	Hydroxy acids and derivatives	Beta hydroxy acids and derivatives	0.00176828	0.00180966	0.00180938	0.00186185	0.00193599	0.00211801	0.00185795	0.00186516	0.00211589	0.00126693	0.00124652	0.0012303	0.00134351	0.00137646	0.00130928
108	8.077	142	2-pyrrolidinone	97	HMDB0002039	Organoheterocyclic compounds	Pyrrolidines	Pyrrolidones	0.124308	0.125916	0.126789	0.101718	0.107021	0.112407	0.102049	0.115647	0.110431	0.132412	0.124185	0.124342	0.12341	0.128355	0.129659
110	8.111	234	Scopoletin	71.8	HMDB0034344	Phenylpropanoids and polyketides	Coumarins and derivatives	Hydroxycoumarins	0.00117279	0.00127823	0.00126092	0.000892348	0.000878944	0.00099815	0.000973046	0.000928534	0.000895596	0.00116631	0.00114325	0.00111067	0.00118779	0.00121291	0.00102332
112	8.247	392	M-cresol	82.8	HMDB0002048	Benzenoids	Phenols	Cresols	0.000773173	0.0008657	0.000901313	0.000645722	0.000623203	0.000687337	0.000654578	0.000745145	0.000688231	0.000716037	0.000738328	0.000644001	0.000758653	0.000869976	0.000722638
114	8.285	86	2-ketoisovaleric acid	71.6	HMDB0000019	Organic acids and derivatives	Keto acids and derivatives	Short-chain keto acids and derivatives	0.00208038	0.00205363	0.00183952	0.00170974	0.00170853	0.00161473	0.00152978	0.00168908	0.00182953	0.00158343	0.00126512	0.00110816	0.00144628	0.00103227	0.00144241
115	8.32	147	(r)-3-hydroxybutyric acid	99.8	HMDB0000011	Organic acids and derivatives	Hydroxy acids and derivatives	Beta hydroxy acids and derivatives	0.0450719	0.0465341	0.0468977	0.0359614	0.033283	0.0383857	0.0327548	0.0374819	0.0360139	0.052412	0.0470275	0.0469232	0.0515088	0.0517204	0.0524484
116	8.338	281	3-hydroxyphenylacetic acid	67	HMDB0000440	Benzenoids	Phenols	1-hydroxy-4-unsubstituted benzenoids	0.000461948	0.000577007	0.000412737	0.000440585	0.000396555	0.000461104	0.000440972	0.000542633	0.000488465	0.000324602	0.000403176	0.000376585	0.000351441	0.000356683	0.000356354
120	8.469	152	Homovanillic acid	69.8	HMDB0000118	Benzenoids	Phenols	Methoxyphenols	0.00173126	0.00180736	0.00171661	0.00193368	0.00177828	0.00190347	0.00167139	0.00160437	0.00178949	0.00146789	0.00140756	0.00138346	0.00152264	0.00159448	0.00146797
122	8.499	282	Glutathione	74.7	HMDB0000125	Organic acids and derivatives	Carboxylic acids and derivatives	Amino acids, peptides, and analogues	0.0250704	0.0247773	0.0255792	0.0257111	0.0253687	0.0289624	0.0276418	0.0315502	0.0270816	0.0245862	0.0247363	0.0270889	0.0252239	0.0228045	0.0235129
123	8.523	130	2-aminoisobutyric acid	95	HMDB0001906	Organic acids and derivatives	Carboxylic acids and derivatives	Amino acids, peptides, and analogues	0.0458783	0.0467286	0.0466507	0.0388698	0.039153	0.0420199	0.0390747	0.0404736	0.0431722	0.0464102	0.0420839	0.0421184	0.0446924	0.045571	0.0453287
126	8.591	241	Methanephosphonothioic acid	83.6					0.148024	0.154357	0.154008	0.111296	0.124365	0.107639	0.111624	0.132239	0.145562	0.140374	0.131071	0.139313	0.169448	0.153544	0.161177
130	8.72	151	Phenol	81.4	HMDB0000228	Benzenoids	Phenols	1-hydroxy-4-unsubstituted benzenoids	0.00191311	0.00180919	0.00196514	0.00203461	0.00212743	0.00200829	0.0018195	0.00207969	0.00185283	0.00197607	0.00180718	0.00163089	0.0017043	0.001794	0.00162175
131	8.762	166	Phenylethylamine	64.2	HMDB0012275	Benzenoids	Benzene and substituted derivatives	Phenethylamines	0.000859394	0.000926263	0.00114295	0.000726658	0.000752098	0.00113239	0.000653702	0.000678684	0.000941157	0.000667067	0.000635366	0.000786366	0.00108411	0.00109265	0.000686579
134	8.829	249	4-hydroxycinnamic acid	72.5	HMDB0002035	Phenylpropanoids and polyketides	Cinnamic acids and derivatives	Hydroxycinnamic acids and derivatives	0.06269	0.0639255	0.0642476	0.0652788	0.0644751	0.0643464	0.0646656	0.0638182	0.0637863	0.0630098	0.0638786	0.0646295	0.0633548	0.0632539	0.0646849
137	8.892	170	Epsilon-caprolactam	84.8	HMDB0062769	Organoheterocyclic compounds	Lactams	Caprolactams	0.0191809	0.0202265	0.0203324	0.0212216	0.0216737	0.0219431	0.0200904	0.0212522	0.0234804	0.0169288	0.0155331	0.0158232	0.0169943	0.017849	0.0163848
141	8.994	286	Norvaline	68.1	HMDB0013716	Organic acids and derivatives	Carboxylic acids and derivatives	Amino acids, peptides, and analogues	0.000256656	0.000229436	0.000246755	0.000171894	0.000222826	0.00023641	0.000212256	0.000182489	0.000212341	0.000206004	0.000181946	0.000195667	0.000209863	0.000209715	0.000201631
155	9.29	144	L-valine	97.5	HMDB0000883	Organic acids and derivatives	Carboxylic acids and derivatives	Amino acids, peptides, and analogues	1.35525	1.35815	1.36008	1.21331	1.22282	1.30026	1.20483	1.26994	1.33318	1.27597	1.16406	1.15442	1.26994	1.26999	1.22504
158	9.389	227	3-phosphoglycerate	68.4	HMDB0000807	Organic oxygen compounds	Organooxygen compounds	Carbohydrates and carbohydrate conjugates	0.00257637	0.00263779	0.00314772	0.00249885	0.00248885	0.00264928	0.00228274	0.00295055	0.00281693	0.00258346	0.00229575	0.00233983	0.00241973	0.00325813	0.00247649
159	9.399	146	1,2-cyclohexanedione	77.7	HMDB0031344	Organic oxygen compounds	Organooxygen compounds	Carbonyl compounds	0.00133355	0.00163861	0.00207762	0.00119787	0.0011962	0.00108089	0.00139529	0.00168668	0.00149271	0.00151291	0.00163755	0.00145878	0.00155738	0.00165963	0.00130968
166	9.661	225	Malonic acid	74	HMDB0000691	Organic acids and derivatives	Carboxylic acids and derivatives	Dicarboxylic acids and derivatives	0.000334054	0.000372666	0.000356205	0.000221221	0.000230289	0.000266188	0.000270588	0.000332958	0.000313859	0.000342784	0.000349263	0.000366727	0.000344765	0.000320505	0.000385914
169	9.737	213	Hypoxanthine	79.8	HMDB0000157	Organoheterocyclic compounds	Imidazopyrimidines	Purines and purine derivatives	0.000788848	6.21483e-05	0.000794572	0.000650429	0.000615393	0.00076997	0.000623729	0.000657331	0.000611739	0.000720131	0.000708616	0.000717607	0.00069701	0.000711142	0.000636877
170	9.763	102	Dodecanoic acid, isopropanol ester	78.2	HMDB0059820	Lipids and lipid-like molecules	Fatty Acyls	Fatty acid esters	0.0309301	0.0256616	0.0253374	0.0257483	0.0289316	0.0310703	0.0294503	0.0250978	0.0263314	0.0310882	0.0360644	0.0330629	0.0288166	0.0315897	0.0260697
172	9.805	196	Cyclohexylamine	84.2	HMDB0031404	Organic nitrogen compounds	Organonitrogen compounds	Cyclohexylamines	0.00027051	0.000300453	0.000276535	0.000237602	0.00023111	0.000239547	0.000288006	0.000263942	0.000241975	0.000274824	0.00025687	0.000232982	0.00026981	0.000275102	0.000250858
174	9.856	85	Stearic acid	71.7	HMDB0000827	Lipids and lipid-like molecules	Fatty Acyls	Fatty acids and conjugates	0.00685458	0.00686175	0.00684377	0.00671102	0.00666064	0.00698695	0.0068378	0.00674197	0.00669051	0.00673577	0.00664692	0.00657246	0.00649179	0.00678322	0.00677081
176	9.899	192	3-(4-hydroxyphenyl)propionic acid	74.4	HMDB0002199	Phenylpropanoids and polyketides	Phenylpropanoic acids		0.0379509	0.0374909	0.0380792	0.0312068	0.0319981	0.0342237	0.0323942	0.0349643	0.0331959	0.0347363	0.034486	0.0357197	0.0352569	0.0365198	0.0331249
177	9.934	189	Urea	95.5	HMDB0000294	Organic acids and derivatives	Organic carbonic acids and derivatives	Ureas	0.0156898	0.0165614	0.0165546	0.010645	0.00915573	0.00965479	0.00948385	0.0105889	0.01034	0.0251007	0.0181379	0.0170231	0.0172804	0.0272312	0.0174131
178	9.944	179	Benzoic acid	84.5	HMDB0001870	Benzenoids	Benzene and substituted derivatives	Benzoic acids and derivatives	0.00628439	0.00550814	0.00537992	0.00660011	0.00626314	0.00646265	0.00564245	0.00578694	0.00591874	0.00539021	0.00519097	0.00518177	0.005051	0.00512501	0.00498682
185	10.184	227	Hippuric acid	76.1	HMDB0000714	Benzenoids	Benzene and substituted derivatives	Benzoic acids and derivatives	0.00225332	0.00234196	0.0025248	0.00134033	0.00168232	0.00183532	0.00157868	0.00192439	0.00160185	0.00133734	0.0014675	0.00200746	0.00207595	0.00181629	0.00152784
186	10.256	174	Ethanolamine	97.4	HMDB0000149	Organic nitrogen compounds	Organonitrogen compounds	Amines	0.949439	0.963743	0.964992	0.779005	0.816492	0.858176	0.792341	0.831476	0.869417	0.989321	0.87622	0.885613	0.962395	0.972202	0.905836
187	10.265	85	Isocitric acid	88.8	HMDB0000193	Organic acids and derivatives	Carboxylic acids and derivatives	Tricarboxylic acids and derivatives	0.0162253	0.0164793	0.0181986	0.0168278	0.0159192	0.0164779	0.0162298	0.0157058	0.0160061	0.0163529	0.0162155	0.0164777	0.0160594	0.0163025	0.017827
188	10.276	99	O-phosphoserine	71.6	HMDB0000272	Organic acids and derivatives	Carboxylic acids and derivatives	Amino acids, peptides, and analogues	0.00122372	0.00132177	0.00198721	0.00220795	0.00176774	0.00185526	0.00169891	0.00115242	0.00171594	0.00193885	0.00180926	0.00190233	0.00182271	0.00188221	0.00127029
190	10.342	299	Ciliatine	92.6	HMDB0011747	Organic acids and derivatives	Organic phosphonic acids and derivatives	Organic phosphonic acids	3.58078	3.59481	3.58102	3.19635	3.20863	3.43871	3.20948	3.46242	3.52711	3.37777	3.19386	3.1387	3.43617	3.43737	3.32411
192	10.396	205	Glycerol	99.1	HMDB0000131	Organic oxygen compounds	Organooxygen compounds	Carbohydrates and carbohydrate conjugates	0.603089	0.607198	0.648119	0.537723	0.543611	0.560227	0.535541	0.580817	0.585927	0.586392	0.505701	0.507661	0.541562	0.551549	0.534389
195	10.439	180	2-picolinic acid	78.2	HMDB0002243	Organoheterocyclic compounds	Pyridines and derivatives	Pyridinecarboxylic acids and derivatives	0.006612	0.00718441	0.007058	0.00961122	0.00982857	0.0114012	0.010684	0.0109404	0.0118941	0.00281818	0.00270534	0.00249425	0.00245925	0.00245853	0.00218589
196	10.455	170	Thymidine	84.6	HMDB0000273	Nucleosides, nucleotides, and analogues	Pyrimidine nucleosides	Pyrimidine 2'-deoxyribonucleosides	0.00668816	0.00872794	0.00912705	0.00426262	0.00470197	0.00494012	0.00534214	0.00618924	0.00685738	0.00335387	0.00395097	0.00430821	0.00470885	0.00405013	0.00425138
197	10.49	280	2'-deoxyguanosine	71.8	HMDB0000085	Nucleosides, nucleotides, and analogues	Purine nucleosides	Purine 2'-deoxyribonucleosides	0.00201779	0.00203979	0.00217756	0.00168332	0.0016925	0.00187831	0.0017871	0.00197777	0.00166112	0.00243136	0.00245435	0.00248587	0.00230246	0.00231766	0.00211019
198	10.525	85	Tetracosane	91	HMDB0034282	Hydrocarbons	Saturated hydrocarbons	Alkanes	0.0393607	0.0399735	0.040004	0.0403972	0.0398954	0.0397211	0.0401472	0.0396055	0.0397231	0.0401139	0.0394207	0.0399442	0.0394515	0.0390521	0.0395204
201	10.609	185	2-hydroxybutanoic acid	69.4	HMDB0000008	Organic acids and derivatives	Hydroxy acids and derivatives	Alpha hydroxy acids and derivatives	0.000831531	0.000846382	0.000885371	0.00070127	0.00058642	0.000666966	0.000667252	0.000784936	0.00060831	0.000913561	0.000679974	0.000868723	0.000854107	0.000756742	0.000696226
202	10.66	224	Piceatannol	64.3	HMDB0004215	Phenylpropanoids and polyketides	Stilbenes		0.000246217	0.000295994	0.000293057	0.000218977	0.000242061	0.000248462	0.000195179	0.000262446	0.000228492	0.000212941	0.000205064	0.000203704	0.000222159	0.000209957	0.000191825
204	10.712	117	1,2,3-butanetriol	96.5					0.0193611	0.0193478	0.0197755	0.020188	0.0205031	0.0219191	0.0201252	0.0213975	0.022148	0.0135832	0.0122263	0.0118125	0.0134337	0.0138193	0.0130725
206	10.789	158	L-isoleucine	94.3	HMDB0000172	Organic acids and derivatives	Carboxylic acids and derivatives	Amino acids, peptides, and analogues	0.43677	0.444497	0.447239	0.403946	0.409031	0.434536	0.403057	0.419542	0.450306	0.38418	0.33758	0.341623	0.389639	0.384689	0.37413
207	10.799	146	L-cystine	75.5	HMDB0000192	Organic acids and derivatives	Carboxylic acids and derivatives	Amino acids, peptides, and analogues	0.00128439	0.000900885	0.000428256	0.00115539	0.000806014	0.00150669	0.00138051	0.000620006	0.000869032	0.00112602	0.00120676	0.00150697	0.00121779	0.00187499	0.00129899
209	10.867	180	Niacinamide	89.1	HMDB0001406	Organoheterocyclic compounds	Pyridines and derivatives	Pyridinecarboxylic acids and derivatives	0.0125074	0.0131596	0.0128964	0.00992303	0.0100525	0.0107928	0.00999012	0.0110172	0.0108559	0.0130166	0.0123608	0.0123244	0.0134954	0.0147203	0.0132416
210	10.883	142	L-proline	95.7	HMDB0000162	Organic acids and derivatives	Carboxylic acids and derivatives	Amino acids, peptides, and analogues	0.987449	0.994365	0.999583	0.854262	0.862964	0.925583	0.852275	0.905556	0.95411	0.959668	0.863841	0.851595	0.931605	0.934897	0.903299
214	10.987	102	Gamma-aminobutyric acid	93.4	HMDB0000112	Organic acids and derivatives	Carboxylic acids and derivatives	Amino acids, peptides, and analogues	0.0150703	0.0139896	0.016554	0.0179711	0.0156823	0.0161951	0.0154909	0.0141404	0.0151986	0.015498	0.0157808	0.0148108	0.0144912	0.016238	0.0148609
216	11.054	174	Glycine	99.3	HMDB0000123	Organic acids and derivatives	Carboxylic acids and derivatives	Amino acids, peptides, and analogues	0.676529	0.682008	0.68415	0.579528	0.583114	0.624552	0.58059	0.613924	0.64053	0.660258	0.58564	0.58062	0.643038	0.659877	0.630054
217	11.098	239	Pyrogallol	76.3	HMDB0013674	Benzenoids	Benzene and substituted derivatives	Phenols and derivatives	0.00604851	0.00636886	0.00629588	0.00372712	0.00417992	0.0049634	0.00477568	0.00560356	0.00527597	0.0059325	0.00580636	0.00645555	0.00634176	0.00571829	0.00593408
218	11.115	294	Xanthine	71.2	HMDB0000292	Organoheterocyclic compounds	Imidazopyrimidines	Purines and purine derivatives	0.00062441	0.00074155	0.000689317	0.000615917	0.000589227	0.000725282	0.000655024	0.000760439	0.000637407	0.0007186	0.000704147	0.000748484	0.000765364	0.000712457	0.000663059
219	11.138	140	Trans-4-hydroxyproline	76.8	HMDB0000725	Organic acids and derivatives	Carboxylic acids and derivatives	Amino acids, peptides, and analogues	0.0168392	0.0169742	0.0178445	0.0213952	0.0210175	0.0216175	0.019184	0.0194188	0.0218871	0.014026	0.0124465	0.0124129	0.0132718	0.0130863	0.0131823
222	11.249	147	Butanedioic acid	94.9	HMDB0000254	Carboxylic acids and derivatives	Dicarboxylic acids and derivatives		0.188253	0.189349	0.192009	0.154756	0.160532	0.171329	0.163358	0.164112	0.177063	0.186982	0.171715	0.160568	0.184375	0.184314	0.197667
223	11.265	210	Shikimic acid	76.6	HMDB0003070	Organic oxygen compounds	Organooxygen compounds	Alcohols and polyols	0.000984086	0.00121047	0.00120986	0.00048157	0.000654634	0.000576678	0.000764417	0.000667502	0.000727646	0.00124324	0.000929657	0.00088213	0.00118838	0.00085042	0.00124713
226	11.35	158	Leucine	84.1	HMDB0000687	Organic acids and derivatives	Carboxylic acids and derivatives	Amino acids, peptides, and analogues	0.00852337	0.00904126	0.00895416	0.00817583	0.00826943	0.00884594	0.00819698	0.00853615	0.00862771	0.00799153	0.00681131	0.00704278	0.00795438	0.00778881	0.00771765
229	11.452	180	Elaidic acid	74	HMDB0000573	Lipids and lipid-like molecules	Fatty Acyls	Fatty acids and conjugates	0.00270313	0.00305503	0.0030304	0.0023515	0.00239586	0.00257021	0.0023339	0.00237056	0.00262919	0.00345794	0.00304283	0.00276033	0.00289922	0.00289785	0.00261635
233	11.552	147	Glyceric acid	97	HMDB0000139	Organic oxygen compounds	Organooxygen compounds	Carbohydrates and carbohydrate conjugates	0.0584186	0.0573913	0.0581982	0.0503765	0.0503702	0.0541723	0.0497583	0.0537493	0.0568516	0.0551535	0.0481408	0.0475211	0.0530585	0.0526242	0.0508087
237	11.72	241	Uracil	98.5	HMDB0000300	Organoheterocyclic compounds	Diazines	Pyrimidines and pyrimidine derivatives	0.0316616	0.0306462	0.0314463	0.0178612	0.0201595	0.0233412	0.0232726	0.0262656	0.027727	0.0325982	0.0297749	0.0294923	0.0328366	0.031932	0.0312054
241	11.874	240	L-kynurenine	70.8	HMDB0000684	Organic oxygen compounds	Organooxygen compounds	Carbonyl compounds	0.000734939	0.000685104	0.000663927	0.000615991	0.000640106	0.000725675	0.000614473	0.000681808	0.0008212	0.000698564	0.000642641	0.000663342	0.000590655	0.000686218	0.00060833
243	11.957	239	Hydroquinone	82.9	HMDB0002434	Benzenoids	Phenols	Benzenediols	0.013289	0.0137756	0.0136229	0.0125314	0.0118271	0.0126973	0.0121581	0.0128582	0.0122353	0.0139844	0.0141576	0.0147168	0.0148383	0.014422	0.0133135
244	11.982	184	Citraconic acid	84.4	HMDB0000634	Lipids and lipid-like molecules	Fatty Acyls	Fatty acids and conjugates	0.000445179	0.000580531	0.000461499	0.000422515	0.000410835	0.000497783	0.00051695	0.000458344	0.000121362	0.000459773	0.000338495	0.000490707	0.000427197	0.000451514	0.000734217
245	12.002	240	Pyrrole-2-carboxylic acid	92.4	HMDB0004230	Organoheterocyclic compounds	Pyrroles	Pyrrole carboxylic acids and derivatives	0.00472613	0.00428597	0.00427665	0.00524809	0.00516276	0.00534404	0.00488736	0.00523042	0.0051989	0.00371818	0.00342923	0.00316909	0.00340073	0.00420286	0.00325679
247	12.05	245	Fumaric acid	96.4	HMDB0000134	Organic acids and derivatives	Carboxylic acids and derivatives	Dicarboxylic acids and derivatives	0.0200841	0.0186021	0.0180907	0.00856741	0.00741819	0.00758328	0.00648346	0.00768614	0.00592983	0.225464	0.21887	0.209252	0.237198	0.225257	0.237178
252	12.24	204	Serine	95.3	HMDB0000187	Organic acids and derivatives	Carboxylic acids and derivatives	Amino acids, peptides, and analogues	2.23012	2.20563	2.20292	1.89134	1.92929	2.08122	1.91708	2.06797	2.15484	2.14647	1.99244	1.9658	2.12808	2.14302	2.05473
258	12.469	141	Cyano-l-alanine	84	HMDB0060245	Organic acids and derivatives	Carboxylic acids and derivatives	Amino acids, peptides, and analogues	0.283025	0.23334	0.236985	0.347095	0.331771	0.332198	0.289652	0.294791	0.295016	0.223978	0.200894	0.19187	0.193206	0.189187	0.183743
261	12.585	306	Malate	80.1	HMDB0000156	Organic acids and derivatives	Hydroxy acids and derivatives	Beta hydroxy acids and derivatives	0.00268034	0.00276766	0.00281731	0.00267502	0.00272094	0.00287645	0.00246797	0.00279342	0.00283376	0.00254156	0.00217821	0.00224339	0.00232132	0.00232772	0.00241195
262	12.596	213	N-acetyl-d-mannosamine	72.4	HMDB0001129	Organic oxygen compounds	Organooxygen compounds	Carbohydrates and carbohydrate conjugates	0.000892902	0.000590966	0.000900431	0.000468512	0.00049625	0.000696663	0.000637533	0.000765732	0.000817765	0.000526351	0.00089188	0.000760863	0.000858862	0.000892494	0.000836622
263	12.678	179	4-hydroxybenzaldehyde	72.6	HMDB0011718	Organic oxygen compounds	Organooxygen compounds	Carbonyl compounds	0.000912958	0.000917966	0.000777155	0.000946811	0.000917009	0.000947113	0.000858008	0.000993739	0.000865864	0.00080933	0.000759865	0.000672866	0.000654183	0.000846457	0.000735543
264	12.708	393	Capric acid	80	HMDB0000511	Lipids and lipid-like molecules	Fatty Acyls	Fatty acids and conjugates	0.00103921	0.00104419	0.00101324	0.000843952	0.000820119	0.00093435	0.000788847	0.0010281	0.000864577	0.00108387	0.000976056	0.000980805	0.000958887	0.000971917	0.000929063
266	12.762	240	1,3-dihydroxypyridine	72.8					0.00304398	0.0032199	0.00333986	0.00244484	0.00240039	0.00272839	0.00257633	0.00268557	0.00278014	0.00273072	0.00256515	0.00253161	0.00277587	0.0029327	0.00269474
269	12.803	218	L-threonine	99	HMDB0000167	Organic acids and derivatives	Carboxylic acids and derivatives	Amino acids, peptides, and analogues	0.299236	0.300951	0.301284	0.25311	0.25835	0.278154	0.256087	0.271626	0.29509	0.282182	0.249067	0.250475	0.282612	0.278635	0.273806
270	12.874	168	L-threonic acid	78.9	HMDB0062620	Organic oxygen compounds	Organooxygen compounds	Carbohydrates and carbohydrate conjugates	0.000741819	0.000625223	0.000613394	0.000629943	0.000405611	0.000605164	0.000616886	0.000657361	0.000565548	0.00080286	0.000664679	0.000547037	0.000763501	0.000722909	0.000701743
273	13	174	O-acetylserine	87.9	HMDB0003011	Organic acids and derivatives	Carboxylic acids and derivatives	Amino acids, peptides, and analogues	0.019005	0.0190526	0.0190395	0.0207987	0.0196382	0.0217294	0.0194432	0.0200809	0.0210551	0.0127746	0.0121724	0.0117419	0.0122951	0.0126784	0.0119516
276	13.083	239	1,2,4-benzenetriol	86.6	HMDB0124831	Benzenoids	Benzene and substituted derivatives	Phenols and derivatives	0.019237	0.0183468	0.017812	0.0175241	0.0181102	0.0191883	0.0173648	0.0184893	0.0189763	0.0185662	0.0184327	0.017785	0.0187183	0.0191576	0.0169624
277	13.13	255	Thymine	92.3	HMDB0000262	Organoheterocyclic compounds	Diazines	Pyrimidines and pyrimidine derivatives	0.0236687	0.0322429	0.0331969	0.0122377	0.0150621	0.0175019	0.0184075	0.0211911	0.0240735	0.0178502	0.0169705	0.0182276	0.0210409	0.0194636	0.0219377
279	13.201	239	5,6-dihydrouracil	77.1	HMDB0000076	Organoheterocyclic compounds	Diazines	Pyrimidines and pyrimidine derivatives	0.000666055	0.000737968	0.000653994	0.000614914	0.000700644	0.000702665	0.000619938	0.000733015	0.000643871	0.000591912	0.000589025	0.000635475	0.000739796	0.000739071	0.000629268
281	13.307	261	Glutaric acid	84.9	HMDB0000661	Organic acids and derivatives	Carboxylic acids and derivatives	Dicarboxylic acids and derivatives	0.000673514	0.000644888	0.000673922	0.000574509	0.000665762	0.000798086	0.000613952	0.000671304	0.000776155	0.000410148	0.000488603	0.000490805	0.000521208	0.000516188	0.000448598
282	13.366	373	Glycyl proline	73.8	HMDB0000721	Organic acids and derivatives	Carboxylic acids and derivatives	Amino acids, peptides, and analogues	0.00192531	0.00229919	0.00216079	0.00167809	0.00156014	0.00187091	0.00165256	0.00191064	0.00174613	0.00136279	0.00145435	0.00158485	0.00146035	0.00170248	0.00151237
283	13.379	174	Putrescine	90.7	HMDB0001414	Organic nitrogen compounds	Organonitrogen compounds	Amines	0.0268455	0.0269868	0.0273238	0.0231632	0.0229232	0.0252689	0.022729	0.0250607	0.0251823	0.0255763	0.0253951	0.0247004	0.0257948	0.0269741	0.0248549
285	13.446	393	2,4-diaminobutyric acid	68.7	HMDB0002362	Organic acids and derivatives	Carboxylic acids and derivatives	Amino acids, peptides, and analogues	0.000651123	0.000718686	0.000705275	0.000504607	0.000533655	0.000619635	0.000554198	0.000598455	0.000618753	0.000530905	0.000632179	0.000628492	0.000707739	0.000801549	0.000645208
286	13.576	393	Lanosterol	67.5	HMDB0001251	Lipids and lipid-like molecules	Prenol lipids	Triterpenoids	0.000350184	0.000409428	0.000341834	0.000504475	0.000533655	0.00031101	0.000237742	0.000303109	0.000294645	0.000288195	0.000283163	0.000293311	0.000353339	0.000375433	0.000345063
289	13.724	231	3,6-anhydro-d-galactose	80.3					0.00216607	0.00238668	0.00219908	0.0017266	0.0016927	0.00199228	0.00172208	0.00211593	0.00190011	0.00245122	0.00219217	0.00224512	0.00228863	0.00217253	0.00214812
291	13.783	160	Aspartate	89.9	HMDB0062186	Organic acids and derivatives	Carboxylic acids and derivatives	Amino acids, peptides, and analogues	0.035962	0.037011	0.0348855	0.0462178	0.0379677	0.0387734	0.0345483	0.0261237	0.0327581	0.047623	0.0406222	0.034389	0.0490322	0.0560347	0.0370703
292	13.783	160	N-acetylputrescine	88.9	HMDB0002064	Organic acids and derivatives	Carboximidic acids and derivatives	Carboximidic acids	0.0368564	0.0364475	0.0335996	0.0451163	0.0366858	0.0406396	0.0358821	0.0267041	0.0339732	0.0456447	0.0396841	0.035344	0.0487137	0.0573099	0.0382777
293	13.799	248	Beta-alanine	85	HMDB0000056	Organic acids and derivatives	Carboxylic acids and derivatives	Amino acids, peptides, and analogues	0.0933296	0.0943019	0.0941457	0.0799443	0.0806087	0.0870416	0.0808071	0.0851691	0.0890617	0.0920953	0.0817538	0.0807494	0.0863537	0.089446	0.0883537
294	13.84	174	5-methoxytryptamine	91.3	HMDB0004095	Organoheterocyclic compounds	Indoles and derivatives	Tryptamines and derivatives	0.901905	0.902781	0.901037	0.777459	0.782304	0.860548	0.78031	0.848512	0.855034	0.867396	0.858338	0.830986	0.869867	0.888335	0.834177
297	13.952	240	2-deoxytetronic acid	73.5	HMDB0000337	Organic acids and derivatives	Hydroxy acids and derivatives	Beta hydroxy acids and derivatives	0.000594274	0.000573485	0.00060308	0.000556051	0.000528767	0.000584404	0.000497046	0.000560887	0.000548863	0.000474207	0.000508543	0.000462705	0.000537752	0.000504115	0.000464964
298	13.972	396	Dimethyluric acid	66.2	HMDB0001857	Organoheterocyclic compounds	Imidazopyrimidines	Purines and purine derivatives	0.000152401	0.000171528	0.000173073	0.000147586	0.000157145	0.00013751	0.00014992	0.000185468	0.000150079	0.000170338	0.000135974	0.00017005	0.000146995	0.000173529	0.000157305
304	14.287	188	5'-deoxy-5'-methylthioadenosine	71.7	HMDB0001173	Nucleosides, nucleotides, and analogues	5'-deoxyribonucleosides	5'-deoxy-5'-thionucleosides	0.000363319	0.000157049	0.000208224	0.00106068	0.00959152	0.000190502	6.14823e-05	7.06482e-05	0.00109378	0.000121694	5.10608e-05	0.000106813	0.000844677	0.000125515	0.000303201
305	14.328	117	Beta-glutamic acid	80.1					0.0163368	0.0164987	0.016169	0.015753	0.0160583	0.0172252	0.0155232	0.0165971	0.0175005	0.0143295	0.0125445	0.0119751	0.0130929	0.0133822	0.0130524
306	14.369	218	Homoserine	96.9	HMDB0000719	Organic acids and derivatives	Carboxylic acids and derivatives	Amino acids, peptides, and analogues	0.0805663	0.0813539	0.0810503	0.0592666	0.0586044	0.0635633	0.0584334	0.0626745	0.0652588	0.0928597	0.0844626	0.0826005	0.0871299	0.0903952	0.0859397
307	14.429	350	Aminomalonate	76	HMDB0001147	Organic acids and derivatives	Carboxylic acids and derivatives	Amino acids, peptides, and analogues	0.0246803	0.0263003	0.0262219	0.0147463	0.0151396	0.0178881	0.0177922	0.0173953	0.014938	0.0292786	0.0230208	0.0253669	0.0260163	0.0250088	0.0243273
308	14.508	174	Tranexamic acid	88.3	HMDB0014447	Organic acids and derivatives	Carboxylic acids and derivatives	Amino acids, peptides, and analogues	0.045136	1.01425	0.996138	0.870689	0.868364	0.957806	0.865796	0.960441	0.93766	0.959967	0.959224	0.00719973	0.980029	0.996977	0.930334
309	14.521	128	3-amino-2-piperidone	85.7	HMDB0000323	Organic acids and derivatives	Carboxylic acids and derivatives	Amino acids, peptides, and analogues	2.48772	2.47032	2.44093	2.25714	2.29677	2.47387	2.24188	2.39893	2.58591	2.41365	2.24764	2.1954	2.40643	2.43557	2.34878
310	14.536	146	Isolinoleic acid	70.3	HMDB0062238	Lipids and lipid-like molecules	Fatty Acyls	Lineolic acids and derivatives	0.0406072	0.0415464	0.0424736	0.043362	0.0417044	0.0403235	0.0355915	0.0308932	0.0497468	0.0315666	0.033132	0.0328027	0.0376384	0.0370054	0.0388264
311	14.537	102	Naproxen	81	HMDB0001923	Benzenoids	Naphthalenes		0.188013	0.186762	0.185744	0.168318	0.169014	0.182664	0.166201	0.179967	0.185803	0.180908	0.174999	0.172349	0.181707	0.184565	0.175682
313	14.562	127	Lipoic acid	69.3	HMDB0001451	Organoheterocyclic compounds	Dithiolanes	Lipoic acids and derivatives	0.00434334	0.00494301	0.00406949	0.00367999	0.00303865	0.00431625	0.00371437	0.00381869	0.00325577	0.00393176	0.00475336	0.00426525	0.00486799	0.00552741	0.00427318
319	14.838	247	Citramalic acid	84.9	HMDB0000426	Lipids and lipid-like molecules	Fatty Acyls	Fatty acids and conjugates	0.0109801	0.0112158	0.011371	0.0107654	0.010476	0.0117669	0.0101816	0.0106441	0.0105276	0.00972405	0.00820278	0.00839155	0.00938289	0.00927767	0.00852738
320	14.908	155	L-glutamine dehydrated	88.5					0.918442	0.823397	0.835117	0.8448	0.840049	0.850154	0.749404	0.867789	0.811636	0.834547	0.798997	0.725656	0.696573	0.576448	0.679954
321	14.923	216	L-cysteine-glycine	82.5					0.00154158	0.00112219	0.0014929	0.00126814	0.00126478	0.00142034	0.00144341	0.00146624	0.00132091	0.00103095	0.00135758	0.000936401	0.000925288	0.000865518	0.000926913
326	15.078	171	D-xylulose	82.3	HMDB0001644	Organooxygen compounds	Carbohydrates and carbohydrate conjugates	Monosaccharides	0.00417616	0.00236818	0.00286631	0.00433404	0.00428501	0.00486378	0.0034041	0.00410869	0.00502243	0.00263786	0.00219141	0.00232693	0.00259265	0.00269384	0.00267356
328	15.179	120	N-(hydroxymethyl)trifluoroacetamide	79.7					0.000303263	0.000450868	0.000224392	0.000141931	0.00020438	0.00951812	0.000633658	0.000342103	0.000265071	0.000271475	0.000161921	0.000212008	0.000299033	0.000361739	0.000342473
331	15.265	85	Dihydroxymalonic acid	77.7					0.0144783	0.0145725	0.0143544	0.0145538	0.0149449	0.0146483	0.0143979	0.0145633	0.0145526	0.0146599	0.0147366	0.0147357	0.0150827	0.0150555	0.0152051
334	15.309	174	N-acetylornithine	91.9	HMDB0003357	Organic acids and derivatives	Carboxylic acids and derivatives	Amino acids, peptides, and analogues	0.32899	0.345298	0.344745	0.288236	0.282014	0.311299	0.277559	0.320391	0.318624	0.311936	0.298281	0.29416	0.320412	0.325209	0.310858
335	15.329	147	Malic acid	97.3	HMDB0000744	Organic acids and derivatives	Hydroxy acids and derivatives	Beta hydroxy acids and derivatives	1.29896	1.30131	1.29526	1.07384	1.10773	1.21712	1.12806	1.19792	1.25504	1.22122	1.165	1.15111	1.23339	1.23389	1.15148
336	15.34	173	Galacturonic acid	68.2	HMDB0002545	Organic oxygen compounds	Organooxygen compounds	Carbohydrates and carbohydrate conjugates	0.00809051	0.00771902	0.00798712	0.00662293	0.00615578	0.0076092	0.00851124	0.00891147	0.00794797	0.00688788	0.00794095	0.00875271	0.00724194	0.00890055	0.00671813
340	15.465	262	Diclofenac	69	HMDB0014724	Benzenoids	Benzene and substituted derivatives	Halobenzenes	0.000654736	0.000797664	0.000712753	0.000726565	0.000735747	0.000827881	0.000674698	0.000749693	0.000667353	0.00188124	0.00175336	0.00171502	0.000228429	0.00192228	0.000224449
348	15.697	114	Creatinine	78.2	HMDB0000562	Organic acids and derivatives	Carboxylic acids and derivatives	Amino acids, peptides, and analogues	0.00993565	0.00994694	0.0109074	0.00692337	0.00810633	0.00987359	0.00837194	0.00866516	0.00756805	0.011866	0.0110267	0.0120982	0.0108365	0.00997727	0.008824
351	15.783	261	N-acetyl-5-hydroxytryptamine	77.5	HMDB0001238	Organoheterocyclic compounds	Indoles and derivatives	Hydroxyindoles	0.00230102	0.0023074	0.00241778	0.00245401	0.00231244	0.00258755	0.00228429	0.0024702	0.00270091	0.00208286	0.00163512	0.00171683	0.00174001	0.00191453	0.00156828
352	15.799	299	1,5-anhydroglucitol	85.6	HMDB0002712	Organic oxygen compounds	Organooxygen compounds	Carbohydrates and carbohydrate conjugates	7.49996e-05	0.000230961	5.57359e-05	0.00363777	9.34631e-05	0.00023914	9.85765e-05	6.09767e-05	0.000197938	0.000214928	9.44428e-05	6.49867e-05	0.000267447	0.000174872	7.25807e-05
353	15.837	307	Erythritol	95.2	HMDB0002994	Organic oxygen compounds	Organooxygen compounds	Carbohydrates and carbohydrate conjugates	0.00196381	0.00191212	0.00193776	0.0016846	0.00168577	0.00182367	0.00153975	0.00160479	0.0018476	0.00186214	0.00181247	0.00165666	0.00186119	0.00178199	0.0018365
358	16.056	176	L-methionine	85.2	HMDB0000696	Organic acids and derivatives	Carboxylic acids and derivatives	Amino acids, peptides, and analogues	0.148401	0.148749	0.148099	0.12992	0.135606	0.144391	0.13364	0.141422	0.152867	0.131786	0.120178	0.117756	0.133986	0.130104	0.128931
360	16.131	156	Oxoproline	93.3	HMDB0000267	Organic acids and derivatives	Carboxylic acids and derivatives	Amino acids, peptides, and analogues	6.34146	6.32583	6.29864	5.86917	5.88366	6.38163	5.89632	5.93059	6.55539	6.08858	5.66865	5.70338	6.50105	7.22504	5.90326
363	16.159	232	L-aspartic acid	93.6	HMDB0000191	Organic acids and derivatives	Carboxylic acids and derivatives	Amino acids, peptides, and analogues	1.24231	1.23724	1.23246	0.920409	0.972892	1.04867	0.969737	1.07358	1.103	1.26081	1.16207	1.14425	1.24823	1.19731	1.2251
366	16.255	128	Oleamide	71.5	HMDB0002117	Lipids and lipid-like molecules	Fatty Acyls	Fatty amides	0.00364748	0.0038988	0.00280049	0.00301117	0.00267889	0.00200612	0.00153928	0.00209667	0.00265697	0.00209946	0.00233044	0.00123505	0.00494745	0.00218544	0.00178594
367	16.276	173	Phytol	73.7	HMDB0002019	Lipids and lipid-like molecules	Prenol lipids	Diterpenoids	0.00130329	0.00168989	0.0019201	0.00211266	0.00178915	0.00190451	0.00150875	0.0020054	0.00183798	0.00200347	0.00149504	0.00145611	0.00127854	0.00194435	0.00199952
369	16.326	145	1-monostearin	70.5	HMDB0011131	Lipids and lipid-like molecules	Glycerolipids	Monoradylglycerols	0.0022182	0.0222668	0.00246521	0.0028641	0.0141354	0.00351277	0.00850878	0.0107749	0.00839242	0.00162898	0.00705031	0.00418679	0.00197773	0.00204334	0.00238531
370	16.332	155	Pentobarbital	69.1	HMDB0014457	Organoheterocyclic compounds	Diazines	Pyrimidines and pyrimidine derivatives	2.59698e-06	0.00807795	0.00145358	8.72423e-05	2.36367e-05	1.29849e-06	7.14318e-05	0.00012449	0.000207303	0.00891767	8.45156e-05	0.0074917	0.0091431	0.0146626	0.00485365
373	16.434	155	Agmatine	75.3	HMDB0001432	Organic nitrogen compounds	Organonitrogen compounds	Guanidines	0.146518	0.144626	0.144452	0.159144	0.142637	0.154303	0.142697	0.13401	0.143776	0.156059	0.142339	0.131452	0.158224	0.17037	0.135903
377	16.547	383	Arabitol	88.3	HMDB0000568	Organic oxygen compounds	Organooxygen compounds	Carbohydrates and carbohydrate conjugates	0.00100359	0.000997797	0.00097789	0.000966647	0.0008886	0.000969801	0.000899577	0.000998161	0.000903693	0.000969915	0.000904108	0.000959925	0.000948208	0.000934387	0.00092529
378	16.572	263	2,6-bis(tert-butyl)phenol	91.7					0.0127109	0.0128573	0.0129752	0.011937	0.0121703	0.0126422	0.0120865	0.0126442	0.0123856	0.0125094	0.012465	0.0124484	0.0126404	0.0128107	0.0122882
382	16.681	117	Ribonic acid	87.4	HMDB0000867	Organic oxygen compounds	Organooxygen compounds	Carbohydrates and carbohydrate conjugates	0.0140985	0.0143697	0.0145715	0.0118875	0.0120061	0.0132474	0.0120929	0.0131504	0.0132554	0.0137261	0.0127338	0.0118463	0.0135844	0.0137197	0.013509
384	16.771	120	Udp-glucuronic acid	79	HMDB0012304	Nucleosides, nucleotides, and analogues	Pyrimidine nucleotides	Pyrimidine nucleotide sugars	0.00141149	0.00152042	0.00221837	0.00183439	0.00152588	0.00144071	0.00193605	0.00144352	0.00150565	0.00150404	0.00116007	0.00103877	0.00149163	0.00155176	0.00181223
385	16.787	254	Cytosin	75.3	HMDB0000630	Organoheterocyclic compounds	Diazines	Pyrimidines and pyrimidine derivatives	0.00672298	0.00850814	0.00849359	0.00473764	0.00537808	0.00570774	0.00541491	0.00651484	0.00696259	0.00527059	0.00563761	0.00623376	0.00676553	0.00909571	0.00742562
386	16.808	285	Pinitol	75.2	HMDB0034219	Organic oxygen compounds	Organooxygen compounds	Alcohols and polyols	0.00060675	0.000557739	0.000581937	0.000432129	0.00055493	0.000676734	0.000568529	0.000783353	0.000647436	0.000426759	0.000377404	0.000306586	0.000374017	0.00024168	0.000457246
388	16.835	365	Coniferin	71.5	HMDB0013682	Organooxygen compounds	Carbohydrates and carbohydrate conjugates	Glycosyl compounds	0.000595489	0.000680219	0.000669927	0.000493549	0.000463572	0.00049632	0.000425747	0.000512294	0.000505532	0.000787282	0.00059333	0.00064903	0.0006908	0.000675833	0.00066703
391	16.876	232	5-hydroxynorvaline	94.5					0.0265462	0.0269369	0.026161	0.0201509	0.0209124	0.0224895	0.0202085	0.0217946	0.0228761	0.0283218	0.0250386	0.0247233	0.0276079	0.0276416	0.0278833
392	16.911	268	3,4-dihydroxycinnamic acid	70.8	HMDB0001964	Phenylpropanoids and polyketides	Cinnamic acids and derivatives	Hydroxycinnamic acids and derivatives	0.000387634	0.000324613	0.00047045	0.000382404	0.000415421	0.000495335	0.000438884	0.000439597	0.000471131	0.000297896	0.000222449	0.000154891	0.000272421	0.000283328	0.000303604
393	16.969	220	L-cysteine	97.5	HMDB0000574	Organic acids and derivatives	Carboxylic acids and derivatives	Amino acids, peptides, and analogues	0.0153334	0.0160017	0.0158731	0.0108904	0.0122836	0.0127669	0.0116872	0.0125332	0.014166	0.0172749	0.0143203	0.0132607	0.0162105	0.0180408	0.0166762
395	17.14	292	Erythronic acid	95	HMDB0000613	Organic oxygen compounds	Organooxygen compounds	Carbohydrates and carbohydrate conjugates	0.0159624	0.0162841	0.0164808	0.0111135	0.0112414	0.0126054	0.0110692	0.0122045	0.0125296	0.0190087	0.0167889	0.0166657	0.0189673	0.0182339	0.0175664
402	17.359	185	2-piperidinobenzonitrile	78.2					0.0144062	0.0147058	0.0144326	0.0116692	0.0110312	0.0103769	0.00953073	0.0111995	0.0106311	0.0106325	0.0106776	0.0108921	0.0115713	0.0122039	0.010163
403	17.376	100	N-carbamylglutamate	79	HMDB0015673	Organic acids and derivatives	Carboxylic acids and derivatives	Amino acids, peptides, and analogues	0.0319766	0.0342903	0.0333163	0.0177629	0.020266	0.0233295	0.0205119	0.0290213	0.0265241	0.030776	0.0249762	0.0243852	0.0250559	0.0275303	0.0275476
404	17.398	217	Glucose-1-phosphate	78.2	HMDB0000645	Organic oxygen compounds	Organooxygen compounds	Carbohydrates and carbohydrate conjugates	0.0499187	0.0550794	0.0568753	0.0529349	0.0648451	0.0622776	0.0576241	0.0671884	0.0478517	0.0299075	0.0290714	0.0210515	0.026879	0.0264972	0.00775709
406	17.416	284	Gluconic acid lactone	77.2	HMDB0000150	Organic oxygen compounds	Organooxygen compounds	Carbohydrates and carbohydrate conjugates	0.000947721	0.00090644	0.000947782	0.000884988	0.000971331	0.00107168	0.000890463	0.00106945	0.00103885	0.000750409	0.000662687	0.000649066	0.000695784	0.000727346	0.000625052
407	17.431	275	2-isopropylmalic acid	76.7	HMDB0000402	Lipids and lipid-like molecules	Fatty Acyls	Fatty acids and conjugates	0.00187869	0.00188172	0.00205032	0.0016364	0.00162583	0.0017562	0.0016625	0.00169094	0.00187623	0.00221409	0.00198151	0.00199365	0.00193977	0.00194561	0.00190245
410	17.529	299	Bisphenol a monomethyl ether	83.4					6.98016e-05	0.000356798	0.00013602	8.11119e-05	5.90019e-05	9.3808e-05	0.000124366	0.000150779	0.0058791	0.000144514	0.000120925	0.000126976	0.000203231	9.05286e-05	0.000101277
412	17.549	247	L-2-hydroxyglutaric acid	88.6	HMDB0000694	Lipids and lipid-like molecules	Fatty Acyls	Fatty acids and conjugates	0.00495342	0.00515633	0.00501161	0.00359336	0.00362732	0.00412061	0.0036849	0.00398511	0.00423676	0.0061827	0.00492858	0.00497689	0.00538104	0.00588533	0.00551028
413	17.56	198	Oxoglutaric acid	86.2	HMDB0000208	Organic acids and derivatives	Keto acids and derivatives	Gamma-keto acids and derivatives	0.00328213	0.00352156	0.00366482	0.000480526	0.00113291	0.00123928	0.000959284	0.00123403	0.00144992	0.00569695	0.00476827	0.00610521	0.00572006	0.00631384	0.00580681
414	17.635	186	Nicotianamine	79.2					0.00460612	0.00517695	0.00489662	0.0037374	0.00313308	0.00316103	0.00345564	0.00431597	0.00319508	0.00484765	0.00333962	0.00366994	0.00499082	0.00570779	0.00446383
415	17.657	156	Inosine	76.2	HMDB0000195	Nucleosides, nucleotides, and analogues	Purine nucleosides		0.00206755	0.00251588	0.00261858	0.00202731	0.00249721	0.00255088	0.00209377	0.00363528	0.00284882	0.00289118	0.00217116	0.00212399	0.00188067	0.00240642	0.00218142
416	17.676	261	Hexitol	71.4	HMDB0000107	Organic oxygen compounds	Organooxygen compounds	Carbohydrates and carbohydrate conjugates	0.000599708	0.000594817	0.000618036	0.000416214	0.000423841	0.000500061	0.000476886	0.000435616	0.000527432	0.000635243	0.000553389	0.000642159	0.000608972	0.000594524	0.000634469
418	17.908	274	Aconitic acid	73.1	HMDB0000072	Organic acids and derivatives	Carboxylic acids and derivatives	Tricarboxylic acids and derivatives	0.00287741	0.0031262	0.00313084	0.00190218	0.00196697	0.0024052	0.00231517	0.00276317	0.00244691	0.00290224	0.00270913	0.0030745	0.00308955	0.00296432	0.00269474
419	17.908	274	1-methylhydantoin	76.1	HMDB0003646	Organoheterocyclic compounds	Azolines	Imidazolines	0.00308832	0.00326778	0.00318591	0.00191974	0.00200988	0.00250218	0.00238844	0.00287947	0.00247871	0.002947	0.00270913	0.0030745	0.00313934	0.00296432	0.00279065
431	18.199	241	3-hydroxy-3-methylglutaric acid	68.6	HMDB0000355	Lipids and lipid-like molecules	Fatty Acyls	Fatty acids and conjugates	0.0208206	0.018306	0.0182702	0.0232808	0.022612	0.0235367	0.020487	0.0214534	0.0213067	0.0178856	0.0156671	0.0150205	0.0155311	0.0204648	0.0152469
432	18.284	299	Methoxyamine	66.7					5.04333e-05	7.2146e-05	0.000233582	3.48336e-05	5.16172e-05	0.000109713	7.72145e-05	4.2867e-05	2.00265e-05	0.000310965	8.55817e-05	3.49828e-05	6.93085e-05	0.000142611	8.00553e-05
440	18.557	346	Uridine 5'-monophosphate	68.7	HMDB0000288	Nucleosides, nucleotides, and analogues	Pyrimidine nucleotides	Pyrimidine ribonucleotides	0.000605886	0.000812585	0.00065079	0.000918704	0.000470574	0.000387593	0.000381569	0.000627218	0.000864647	0.00060881	0.000454363	0.000530524	0.00047467	0.000955917	0.00062435
447	18.72	246	L-glutamic acid	97.8	HMDB0000148	Organic acids and derivatives	Carboxylic acids and derivatives	Amino acids, peptides, and analogues	0.169813	0.173752	0.174131	0.0667721	0.0754976	0.079514	0.0681427	0.0782797	0.084875	0.297195	0.225818	0.219215	0.251544	0.259403	0.268678
448	18.745	161	Glucosaminic acid	77.9					0.00155514	0.00152852	0.00156233	0.00131112	0.00128204	0.00140881	0.00124074	0.00143604	0.00132471	0.00165531	0.00136031	0.00138382	0.00152165	0.00163788	0.00160249
449	18.753	218	L-phenylalanine	96	HMDB0000159	Organic acids and derivatives	Carboxylic acids and derivatives	Amino acids, peptides, and analogues	0.205615	0.206733	0.208211	0.179741	0.180057	0.190313	0.175217	0.187089	0.195268	0.19932	0.173378	0.172602	0.191431	0.195451	0.190534
452	18.83	419	Dl-dopa	83.2	HMDB0000609	Organic acids and derivatives	Carboxylic acids and derivatives	Amino acids, peptides, and analogues	0.00233934	0.00163146	0.00107619	0.00109853	0.00066693	0.00112057	0.00157711	0.00110114	0.00107127	0.00216303	0.0013745	0.000878172	0.00174117	0.00172681	0.00206986
455	18.889	229	1-undecanol	75.5	HMDB0013113	Lipids and lipid-like molecules	Fatty Acyls	Fatty alcohols	0.099792	0.102037	0.101607	0.0867704	0.0925887	0.0900177	0.0854984	0.0872627	0.0936044	0.0903704	0.0869729	0.0915979	0.101409	0.0991208	0.0949375
465	19.133	147	Tartaric acid	97.4	HMDB0000956	Organic oxygen compounds	Organooxygen compounds	Carbohydrates and carbohydrate conjugates	0.150155	0.151415	0.151438	0.122869	0.123594	0.138502	0.123067	0.135367	0.141227	0.160377	0.126596	0.124281	0.137972	0.145968	0.146333
466	19.176	174	1,3-diaminopropane	76.5	HMDB0000002	Organic nitrogen compounds	Organonitrogen compounds	Amines	0.00463635	0.00422136	0.00431768	0.00385848	0.00412695	0.00824143	0.00379786	0.00497258	0.00475595	0.00325997	0.00289728	0.00320254	0.00294806	0.00293497	0.00289377
467	19.228	227	Sulfuric acid	78.5	HMDB0001448	Homogeneous non-metal compounds	Non-metal oxoanionic compounds	Non-metal sulfates	0.00280459	0.00248618	0.00228706	0.00234362	0.00258372	0.00291108	0.0024122	0.00254156	0.00251664	0.00256666	0.00215189	0.00219954	0.00217626	0.00188585	0.00219245
472	19.346	174	D-arabinose	90.2	HMDB0029942	Organic oxygen compounds	Organooxygen compounds	Carbohydrates and carbohydrate conjugates	0.000555141	0.000636638	0.000421343	0.000278171	0.000344049	0.000547855	0.00271857	0.000279668	0.000169343	0.000132334	6.40881e-05	4.57916e-05	0.00035617	0.000617625	0.000406058
474	19.411	201	Lactobionic acid	85.6					0.00186362	0.00154941	0.00186374	0.00201788	0.00184924	0.00201662	0.00175192	0.00191637	0.00170459	0.00137788	0.00147711	0.000983463	0.00139836	0.00149746	0.00153342
475	19.429	245	3-deoxy-pentonic acid	79.3					0.090502	0.0913707	0.0920202	0.0875873	0.089087	0.0980354	0.0867357	0.0928529	0.0980203	0.075611	0.0599404	0.0603564	0.0671063	0.0693863	0.0695857
477	19.485	269	Lactitol	72.8	HMDB0040937	Lipids and lipid-like molecules	Fatty Acyls	Fatty acyl glycosides	0.00052017	0.000618284	0.000449771	0.000271029	0.000348569	0.000392577	0.000346618	0.000371613	0.00045832	0.000484009	0.00042811	0.000450252	0.000497481	0.000488139	0.000441563
479	19.547	257	Dodecanoic acid	73.5	HMDB0000638	Lipids and lipid-like molecules	Fatty Acyls	Fatty acids and conjugates	0.00383734	0.00341572	0.00361537	0.00382855	0.00414518	0.00401648	0.00386645	0.0035447	0.00393278	0.003556	0.00374774	0.00397916	0.00360654	0.00378156	0.00367753
481	19.579	255	Chenodeoxycholic acid	75.9	HMDB0000518	Lipids and lipid-like molecules	Steroids and steroid derivatives	Bile acids, alcohols and derivatives	0.001461	0.00144612	0.00154527	0.00129685	0.00129628	0.00136518	0.00128105	0.00144828	0.00136974	0.00106986	0.000991978	0.000966606	0.000840923	0.000929277	0.000985851
482	19.584	243	Dodecanol	79	HMDB0011626	Lipids and lipid-like molecules	Fatty Acyls	Fatty alcohols	0.0356908	0.0354438	0.0364144	0.0345883	0.0358846	0.0373885	0.0330503	0.0390582	0.0338251	0.0262321	0.0235712	0.021526	0.0212841	0.0187334	0.0212536
490	19.747	234	Isochlorogenic acid	65.1					0.00253048	0.00280093	0.00291396	0.00197168	0.00200578	0.00202233	0.00203285	0.00243511	0.00243103	0.00244204	0.00250165	0.00244412	0.0025283	0.00275251	0.00229927
493	19.833	342	1,3,5-benzetriol	71.5					0.00614229	0.00571557	0.0057202	0.00553645	0.00563295	0.0058653	0.00518019	0.00593738	0.00563878	0.00611493	0.00566847	0.00530495	0.00487871	0.00683492	0.00507475
497	19.928	328	Guanidinosuccinate	70.3	HMDB0003157	Organic acids and derivatives	Carboxylic acids and derivatives	Amino acids, peptides, and analogues	0.00469271	0.00511081	0.00516295	0.00448737	0.00468713	0.00544189	0.0046511	0.00566429	0.00558209	0.00285007	0.00269118	0.00249653	0.00265507	0.00364982	0.00274612
498	19.947	99	1-methylinosine	67.2	HMDB0002721	Nucleosides, nucleotides, and analogues	Purine nucleosides		0.0118051	0.010106	0.00242547	0.00819476	0.00982305	0.0115726	0.00210678	0.0102243	0.00300744	0.0092443	0.00919618	0.00105702	0.0124678	0.00882594	0.00885081
501	20.023	116	L-asparagine	98.6	HMDB0000168	Organic acids and derivatives	Carboxylic acids and derivatives	Amino acids, peptides, and analogues	2.56598	2.63558	2.62277	2.25028	2.34967	2.51622	2.36302	2.44658	2.63173	2.42913	2.14432	2.11226	2.33569	2.399	2.36514
504	20.145	294	Palmitic acid	85.3	HMDB0000220	Lipids and lipid-like molecules	Fatty Acyls	Fatty acids and conjugates	0.000723129	0.000844671	0.000778038	0.000726706	0.00063839	0.000721199	0.0006679	0.000662017	0.000707796	0.000729398	0.000648416	0.000662296	0.000675042	0.00102323	0.000737855
507	20.2	243	6-hydroxy-alpha-methylnaphthaleneacetic acid	75.5					0.218558	0.21956	0.22151	0.157804	0.176928	0.173249	0.164603	0.173178	0.185815	0.210215	0.201657	0.19957	0.223401	0.222609	0.214629
510	20.327	158	Succinylacetone	72.2	HMDB0000635	Organic acids and derivatives	Keto acids and derivatives	Medium-chain keto acids and derivatives	0.00694123	0.00730435	0.00750041	0.00330519	0.00400352	0.00451713	0.00410308	0.00383649	0.00451853	0.0133564	0.00704983	0.00722638	0.00872922	0.00970495	0.0103417
512	20.378	116	Adrenaline	81	HMDB0014344	Benzenoids	Phenols	Benzenediols	0.0227005	0.0223698	0.0228293	0.0231371	0.0230679	0.0256577	0.0223709	0.0251046	0.0271367	0.0138136	0.0136112	0.0117808	0.0128451	0.0137867	0.013734
513	20.403	267	4-hydroxymandelic acid	80.4	HMDB0000822	Benzenoids	Phenols	1-hydroxy-2-unsubstituted benzenoids	0.00481421	0.00509874	0.00507372	0.00760345	0.00646091	0.00634887	0.00587926	0.00545121	0.00591463	0.00419436	0.00394901	0.00351451	0.00365528	0.00495133	0.00423479
519	20.577	356	Epicatechin	71.3	HMDB0001871	Phenylpropanoids and polyketides	Flavonoids	Flavans	0.000951822	0.000965859	0.000969255	0.000416597	0.000402194	0.000406915	0.000391732	0.000423157	0.000480192	0.00129486	0.00113166	0.00110245	0.00185476	0.00143454	0.00129699
521	20.654	272	2,6-diaminopimelic acid	72.7	HMDB0001370	Organic acids and derivatives	Carboxylic acids and derivatives	Amino acids, peptides, and analogues	0.00486402	0.00447143	0.00465022	0.00656151	0.00713583	0.00401547	0.00674752	0.00368379	0.00399739	0.00525076	0.00452101	0.00406492	0.00504804	0.00964126	0.00468363
531	20.892	85	Cellobiose	73.8	HMDB0000055	Organic oxygen compounds	Organooxygen compounds	Carbohydrates and carbohydrate conjugates	0.00595909	0.00571557	0.00577197	0.00597063	0.00560179	0.00555659	0.00594039	0.00575821	0.005598	0.00592549	0.00594546	0.005684	0.00576266	0.00575777	0.00607819
540	21.121	349	Ascorbic acid	76	HMDB0000044	Organoheterocyclic compounds	Dihydrofurans	Furanones	0.00105899	0.000969947	0.00104887	0.000825218	0.00092859	0.00100882	0.000910131	0.000888718	0.00117843	0.00144794	0.00115403	0.000907454	0.00108366	0.0010266	0.00116208
544	21.255	307	Sophorose	86.3					0.0013823	0.00137144	0.0017284	0.00128192	0.00130562	0.00138819	0.00130999	0.00122876	0.0013077	0.00130905	0.00127251	0.00113572	0.00128702	0.00150311	0.00135859
546	21.325	117	D-fucose	83.2	HMDB0029196	Organic oxygen compounds	Organooxygen compounds	Carbohydrates and carbohydrate conjugates	0.0272042	0.0275981	0.0272325	0.0196287	0.0219972	0.0224418	0.0212112	0.0207176	0.0226124	0.0264858	0.024081	0.0250182	0.0275458	0.028919	0.0266741
547	21.345	283	Homocystine	61.7	HMDB0000575	Organic acids and derivatives	Carboxylic acids and derivatives	Amino acids, peptides, and analogues	0.00146383	0.00162798	0.00151541	0.000583423	0.000795153	0.0008101	0.000771674	0.000925889	0.00085069	0.00200825	0.00204388	0.00177858	0.00232488	0.00495665	0.00215683
555	21.526	202	N-acetyl-d-tryptophan	67.6	HMDB0013713	Organic acids and derivatives	Carboxylic acids and derivatives	Amino acids, peptides, and analogues	0.0266216	0.0169927	0.0288656	0.00537309	0.00709302	0.0141092	0.014792	0.0137388	0.011228	0.0263333	0.011889	0.0125862	0.0172507	0.00968737	0.0161341
560	21.632	215	Lithocholic acid	67.3	HMDB0000761	Organic compounds	Lipids and lipid-like molecules	Steroids and steroid derivatives	0.00407101	0.00347746	0.00330136	0.00299365	0.00461438	0.00303232	0.00392324	0.00505911	0.00374861	0.00393552	0.00463382	0.00307622	0.00446354	0.0045107	0.00305714
570	21.856	138	Inosine-5'-monophosphate	77	HMDB0000175	Nucleosides, nucleotides, and analogues	Purine nucleotides	Purine ribonucleotides	0.00288865	0.00281753	0.00298942	0.00215808	0.00241451	0.00236888	0.00197004	0.00205771	0.00242293	0.00266287	0.0026781	0.0017587	0.00302534	0.00259511	0.00221932
573	21.912	282	Stigmasterol	64.1	HMDB0000937	Lipids and lipid-like molecules	Steroids and steroid derivatives	Stigmastanes and derivatives	0.00486241	0.00516251	0.0054819	0.00330235	0.0029497	0.00355333	0.0030665	0.00332806	0.00314177	0.00398604	0.00365174	0.00268615	0.00381564	0.00484596	0.00381456
575	22.021	116	3'-adenylic acid	63.2	HMDB0003540	Nucleosides, nucleotides, and analogues	Ribonucleoside 3'-phosphates		0.0256573	0.0252694	0.025328	0.0202269	0.0226973	0.0267843	0.0223826	0.023885	0.0290396	0.0228483	0.0189208	0.0189634	0.0198461	0.0206995	0.0194767
578	22.083	174	Isohexonic acid	83.5					0.0178686	0.0165103	0.0178268	0.0119942	0.0127093	0.0148714	0.0132583	0.0133752	0.0163361	0.0241574	0.0194017	0.0195479	0.0232659	0.0231608	0.0210038
587	22.295	392	N'-(1h-indol-3-ylmethylene)benzohydrazide	66.1					0.015432	0.0153137	0.0161652	0.0136702	0.0131739	0.0129494	0.0124971	0.0143525	0.0136716	0.0172097	0.0152859	0.0159921	0.0160104	0.0149644	0.0142463
589	22.352	259	5-methyluridine	72.2	HMDB0000884	Nucleosides, nucleotides, and analogues	Pyrimidine nucleosides		0.0164819	0.0168598	0.0157352	0.0123408	0.0122082	0.0137154	0.0117667	0.0132591	0.0135591	0.0174273	0.0152292	0.0147049	0.0175561	0.0180638	0.0161427
590	22.42	357	Glycerol 3-phosphate	92.8	HMDB0000126	Lipids and lipid-like molecules	Glycerophospholipids	Glycerophosphates	0.0798573	0.0827059	0.0833694	0.0493012	0.0564374	0.0640594	0.0552472	0.059871	0.0658632	0.0997908	0.081425	0.07262	0.0853783	0.0915382	0.0894497
591	22.443	217	Galactinol	83.9	HMDB0005826	Organic oxygen compounds	Organooxygen compounds	Carbohydrates and carbohydrate conjugates	0.0419988	0.0412775	0.0421618	0.0326582	0.0340904	0.0703686	0.0316002	0.0379364	0.0384827	0.0322953	0.0273371	0.025754	0.0320902	0.0329459	0.0284034
597	22.612	370	Cholesterol	66.2	HMDB0000067	Lipids and lipid-like molecules	Steroids and steroid derivatives	Cholestane steroids	0.00484382	0.0050422	0.00468814	0.00740568	0.00884342	0.00892181	0.00801088	0.00634205	0.006068	0.00688956	0.00586455	0.00596857	0.00670182	0.0093564	0.00545101
599	22.684	187	2,4'-dihydroxydiphenyl sulfone	62.4					0.0213736	0.0183519	0.0148748	0.0340045	0.0134892	0.0369922	0.0328814	0.0295408	0.0259323	0.0101426	0.0370562	0.0194031	0.0249482	0.0225861	0.0130612
600	22.697	315	D-fructose-6-phosphate	77.3	HMDB0000124	Organic oxygen compounds	Organooxygen compounds	Carbohydrates and carbohydrate conjugates	0.0531766	0.0542726	0.0534947	0.0516729	0.0532151	0.0596341	0.0532927	0.0581471	0.0614268	0.0407138	0.0338889	0.0327399	0.03713	0.0395915	0.037508
602	22.727	156	L-glutamine	99.3	HMDB0000641	Organic acids and derivatives	Carboxylic acids and derivatives	Amino acids, peptides, and analogues	15.8139	17.2058	15.842	12.1822	12.6295	13.708	12.1523	14.2828	14.3386	15.8749	15.9327	13.8075	14.3873	13.5438	14.7925
604	22.795	292	2-keto-l-gluconate	92.3	HMDB0011732	Organic oxygen compounds	Organooxygen compounds	Carbohydrates and carbohydrate conjugates	0.0394037	0.0389393	0.0393405	0.0304566	0.0299914	0.0331667	0.0280794	0.0318962	0.0313123	0.0409664	0.0354976	0.0317862	0.0366017	0.0377202	0.0363716
605	22.807	217	Xylofuranose	89					0.0804347	0.0836664	0.0839624	0.0764289	0.0774847	0.0814536	0.0722303	0.0787922	0.0843727	0.0533333	0.0570052	0.0503164	0.0621564	0.0683061	0.0567039
606	22.824	299	O-phosphoethanolamine	77.8	HMDB0000224	Organic acids and derivatives	Organic phosphoric acids and derivatives	Phosphate esters	0.0088489	0.0101088	0.00976515	0.00622653	0.00677173	0.00802814	0.00709915	0.00758798	0.00808421	0.011515	0.00872121	0.00861363	0.0101942	0.01172	0.0110351
620	23.242	317	Azelaic acid	79.2	HMDB0000784	Lipids and lipid-like molecules	Fatty Acyls	Fatty acids and conjugates	0.0127659	0.0134192	0.0133555	0.0101216	0.0106224	0.012131	0.0112235	0.012426	0.0133903	0.012683	0.0101425	0.0101999	0.0116267	0.0112499	0.0119428
625	23.355	330	2-monopalmitin	76.4	HMDB0011533	Lipids and lipid-like molecules	Glycerolipids	Monoradylglycerols	0.108864	0.106192	0.106525	0.0766115	0.0844466	0.0954622	0.084728	0.099262	0.101653	0.0947203	0.0713619	0.0767838	0.082944	0.0877522	0.0860723
626	23.385	331	1-deoxy-1-(4-morpholinyl)-alpha-d-fructopyranose	82.1					0.0719634	0.0731779	0.0424826	0.0686286	0.0399323	0.0495677	0.0345901	0.0466975	0.0417085	0.0602682	0.0534733	0.0504437	0.0547032	0.05592	0.057135
628	23.401	217	D-fructose	94.5	HMDB0000660	Organic oxygen compounds	Organooxygen compounds	Carbohydrates and carbohydrate conjugates	6.47714	6.4771	6.45343	6.56414	6.30413	7.38654	5.97795	7.57393	6.94077	5.43664	5.37439	4.69034	5.04056	4.97815	5.21065
631	23.475	428	2,6-di-tert-butyl-4-methylphenol	73.5	HMDB0033826	Benzenoids	Benzene and substituted derivatives	Phenylpropanes	0.00132412	0.00123037	0.00129273	0.00112932	0.00111514	0.00123502	0.00113969	0.00127695	0.00115124	0.00131136	0.00123551	0.00132446	0.00123698	0.00122753	0.00118651
632	23.515	276	D-fructose-1,6-bisphosphate	66.3	HMDB0001058	Organic oxygen compounds	Organooxygen compounds	Carbohydrates and carbohydrate conjugates	0.00207604	0.00217128	0.00247764	0.00253043	0.00216758	0.000491979	0.0021289	0.00255346	0.00250401	0.00147355	0.00146771	0.00128513	0.00047333	0.00156812	0.0013027
635	23.625	204	L-sorbose	96	HMDB0001266	Organic oxygen compounds	Organooxygen compounds	Carbohydrates and carbohydrate conjugates	2.46982	2.474	2.46439	3.00221	2.70905	3.31317	2.8325	2.9411	3.06756	0.409409	0.351817	1.71623	2.34938	2.02938	1.87434
637	23.649	171	Digalacturonic acid	81.3	HMDB0039721	Organic oxygen compounds	Organooxygen compounds	Carbohydrates and carbohydrate conjugates	0.0337387	0.0365967	0.0362778	0.040133	0.0408103	0.0431201	0.0361061	0.0371589	0.0398274	0.0306474	0.0245677	0.0241002	0.0291943	0.0293676	0.0254858
638	23.679	142	Ornithine	93.6	HMDB0000214	Organic acids and derivatives	Carboxylic acids and derivatives	Amino acids, peptides, and analogues	1.96705	1.99572	1.99877	1.50168	1.5119	1.71428	1.52654	1.67094	1.81169	1.93908	1.54365	1.55419	1.78683	1.75598	1.75849
640	23.746	116	Acetamide	79.5	HMDB0031645	Organic acids and derivatives	Carboximidic acids and derivatives	Carboximidic acids	1.28531	1.2874	1.28016	1.18475	1.23925	1.36488	1.1904	1.30596	1.39756	1.01678	0.926351	0.862252	0.911399	0.976998	0.99896
642	23.771	128	Gallocatechin	62.8	HMDB0141542	Phenylpropanoids and polyketides	Flavonoids	Flavans	0.0115383	0.141542	0.012391	0.00955201	0.0103785	0.123895	0.011534	0.0104299	0.00859366	0.0117959	0.00987518	0.00963803	0.0122884	0.0123446	0.0128873
646	23.819	273	Citric acid	99.8	HMDB0000094	Organic acids and derivatives	Carboxylic acids and derivatives	Tricarboxylic acids and derivatives	8.05754	8.14673	8.19736	6.80254	7.26703	8.18848	7.28216	7.94415	8.44111	6.58821	6.45182	6.20606	6.27147	6.63293	6.37724
648	23.906	292	Tiglic acid	71.3	HMDB0001470	Lipids and lipid-like molecules	Fatty Acyls	Fatty acids and conjugates	0.0163054	0.0161117	0.0156057	0.0169687	0.0162086	0.0171449	0.0147765	0.0150028	0.0168307	0.0172129	0.0132637	0.013588	0.016353	0.0155261	0.0139411
649	23.962	157	Citrulline	86	HMDB0000904	Organic acids and derivatives	Carboxylic acids and derivatives	Amino acids, peptides, and analogues	6.79017	6.74169	6.74214	5.39506	5.41855	5.85574	5.12877	5.40656	5.60391	6.38889	5.69817	5.58698	6.12885	6.04247	5.74232
657	24.17	203	Glucosamine	78.3	HMDB0001514	Organic oxygen compounds	Organooxygen compounds	Carbohydrates and carbohydrate conjugates	0.0409951	0.0397962	0.0394353	0.0832066	0.0627564	0.0799315	0.0445772	0.098427	0.0649809	0.0256876	0.0272982	0.0176048	0.0210337	0.0143528	0.0222851
658	24.26	226	Maltitol	71.1	HMDB0002928	Lipids and lipid-like molecules	Fatty Acyls	Fatty acyl glycosides	0.00185969	0.00223933	0.00234317	0.00181555	0.00198742	0.00212498	0.00170559	0.00199185	0.00194935	0.00227874	0.00173525	0.00157038	0.00201804	0.00202757	0.00212606
666	24.435	217	Arabinofuranose	86.3	HMDB0012325	Organic oxygen compounds	Organooxygen compounds	Carbohydrates and carbohydrate conjugates	0.243718	0.256178	0.250932	0.304395	0.269274	0.350572	0.271608	0.328693	0.289606	0.172707	0.155781	0.128788	0.15901	0.157613	0.151874
674	24.541	262	Triethanolamine	62.7	HMDB0032538	Organonitrogen compounds	Amines	Alkanolamines	0.0308082	0.0316231	0.0303258	0.0408183	0.0428952	0.0393657	0.0373598	0.0355891	0.0456552	0.0118359	0.0114992	0.00999124	0.0112077	0.0108436	0.0112385
675	24.575	204	Phytosphingosine	76.2	HMDB0004610	Organic nitrogen compounds	Organonitrogen compounds	Amines	0.0480954	0.0471647	0.0503018	0.0252976	0.0321354	0.0073958	0.0257242	0.0284308	0.0428652	0.0575192	0.0554393	0.052768	0.0674435	0.0645245	0.0744365
676	24.622	245	2,4-dihydroxy-pentanedioic acid	86.2					0.132623	0.13745	0.13315	0.0936755	0.0934544	0.104401	0.0899978	0.099495	0.102395	0.161415	0.134559	0.129679	0.155272	0.158164	0.147718
677	24.642	276	Bicine	55.5	HMDB0011727	Organic acids and derivatives	Carboxylic acids and derivatives	Amino acids, peptides, and analogues	0.0249401	0.0254368	0.0250979	0.032538	0.0347198	0.0307973	0.0297958	0.0276603	0.0364912	0.0103926	0.00918532	0.00850066	0.0103073	0.0104029	0.00931107
679	24.672	275	Chlorogenic acid	82.1	HMDB0003164	Organic oxygen compounds	Organooxygen compounds	Alcohols and polyols	0.00292568	0.00262901	0.0027924	0.00204398	0.00233207	0.00251324	0.00280403	0.00245593	0.00160159	0.0035816	0.00385382	0.00331815	0.0032392	0.00423569	0.00373632
680	24.706	345	Quinic acid	84.5	HMDB0003072	Organic oxygen compounds	Organooxygen compounds	Alcohols and polyols	1.10776	1.11702	1.109	0.768534	0.751819	0.83857	0.757705	0.881976	0.830832	1.37128	1.17564	1.1716	1.27171	1.29372	1.1211
682	24.78	264	Adenine	87.6	HMDB0000034	Organoheterocyclic compounds	Imidazopyrimidines	Purines and purine derivatives	0.0978501	0.100846	0.102417	0.0734351	0.0753441	0.0810393	0.0773452	0.0841837	0.0884041	0.103352	0.0920056	0.0908824	0.105286	0.109993	0.102737
684	24.789	221	Alpha tocopherol	71.1	HMDB0001893	Lipids and lipid-like molecules	Prenol lipids	Quinone and hydroquinone lipids	0.0117449	0.0126062	0.00975297	0.0136199	0.0122252	0.0122663	0.0157638	0.00912731	0.0107599	0.0100587	0.0129173	0.00797218	0.0104279	0.00789882	0.0100587
690	25	306	N-acetyl-d-hexosamine	73.5	HMDB0000803	Organic oxygen compounds	Organooxygen compounds	Carbohydrates and carbohydrate conjugates	0.0247411	0.027833	0.011016	0.0113089	0.0269708	0.0119113	0.0280763	0.0308075	0.0283486	0.00974402	0.0146199	0.0162588	0.0189683	0.0229992	0.0173683
691	25.025	349	Beta-gentiobiose	79					0.100188	0.0991161	0.100363	0.113269	0.121306	0.115303	0.102427	0.106368	0.125062	0.0505475	0.0498525	0.0440156	0.0547062	0.0530824	0.047545
692	25.046	171	Galactonic acid	70.8	HMDB0000565	Organic acids and derivatives	Hydroxy acids and derivatives	Medium-chain hydroxy acids and derivatives	0.0410183	0.0102844	0.0116688	0.00395414	0.00643309	0.00554125	0.00591319	0.00666404	0.00853597	0.0100585	0.00887341	0.00813408	0.0227841	0.0125917	0.0106265
695	25.096	379	2-monoolein	77	HMDB0011537	Lipids and lipid-like molecules	Glycerolipids	Monoradylglycerols	0.0173566	0.0180236	0.0183269	0.0172604	0.0182913	0.0182745	0.0157112	0.0181923	0.0176346	0.013651	0.0143076	0.0139873	0.0155382	0.0159764	0.0145828
697	25.149	437	Raffinose	70.3	HMDB0003213	Organic oxygen compounds	Organooxygen compounds	Carbohydrates and carbohydrate conjugates	0.041939	0.0403614	0.0419465	0.0526239	0.0144887	0.0338324	0.0408411	0.0359974	0.0484188	0.0175971	0.025956	0.020866	0.014225	0.0206038	0.0287774
698	25.151	349	Lactose	57.4	HMDB0000186	Organic oxygen compounds	Organooxygen compounds	Carbohydrates and carbohydrate conjugates	0.022654	0.0234188	0.0241714	0.0286339	0.030313	0.0278343	0.0246685	0.0266357	0.033292	0.01088	0.00912025	0.0102297	0.0102744	0.00939013	0.00972724
699	25.175	205	2-o-methyl-gluconic acid	81.6					0.0370966	0.0348835	0.0395582	0.023596	0.028528	0.0305648	0.0238374	0.0312703	0.0325821	0.0413624	0.0356318	0.0346674	0.0352654	0.0365884	0.0347511
702	25.3	331	Alloxanoic acid	74.9					0.394874	0.396904	0.393315	0.295712	0.32338	0.372526	0.33278	0.380515	0.389804	0.346072	0.278745	0.281345	0.30193	0.319089	0.34202
705	25.346	307	D-tagatose	93.6	HMDB0003418	Organic oxygen compounds	Organooxygen compounds	Carbohydrates and carbohydrate conjugates	6.38964	6.36543	6.28965	5.73443	6.0528	6.34117	5.61757	5.92752	6.24233	4.88336	5.06235	4.77906	5.34995	5.528	5.08124
706	25.368	169	Ribitol	86.6	HMDB0000508	Organic oxygen compounds	Organooxygen compounds	Carbohydrates and carbohydrate conjugates	0.0262519	0.0263007	0.024828	0.0250343	0.0259385	0.0256105	0.0237858	0.0263713	0.0267476	0.0178568	0.0161249	0.0181311	0.017908	0.0192408	0.018164
710	25.438	160	Sedoheptulose	73.2	HMDB0003219	Organic oxygen compounds	Organooxygen compounds	Carbohydrates and carbohydrate conjugates	0.062378	0.0617897	0.0616494	0.0459649	0.0535983	0.0511198	0.0477002	0.0480192	0.0531936	0.0555048	0.0536807	0.0553454	0.0613416	0.0632867	0.0555023
712	25.503	306	3-pentulosonic acid	85.1					1.79087	1.79936	1.80136	1.99459	1.83768	2.24115	1.78229	2.1831	2.03232	1.43791	1.35066	1.16729	1.28958	1.28441	1.32806
716	25.573	204	Galactose	98.2	HMDB0000143	Organic oxygen compounds	Organooxygen compounds	Carbohydrates and carbohydrate conjugates	6.14641	6.08927	6.05535	6.60791	6.36646	7.48202	6.3566	7.1088	7.04938	4.46619	4.06604	3.57195	3.95912	4.23326	3.86257
717	25.578	348	D-xylose	86.5	HMDB0000098	Organic oxygen compounds	Organooxygen compounds	Carbohydrates and carbohydrate conjugates	0.00462164	0.00351869	0.00400931	0.00521695	0.00409113	0.00672706	0.00347266	0.00602464	0.00400438	0.00417193	0.0029859	0.00337933	0.0240939	0.00357646	0.00282766
719	25.696	132	D-ribose	90.3	HMDB0000283	Organic oxygen compounds	Organooxygen compounds	Carbohydrates and carbohydrate conjugates	0.0841075	0.0674705	0.0697818	0.0774164	0.0108754	0.0546439	0.0630041	0.0257023	0.0633508	0.00359154	0.0659543	0.03889	0.0349753	0.0419687	0.0440329
720	25.704	319	Glucose	95.2	HMDB0000516	Organic oxygen compounds	Organooxygen compounds	Carbohydrates and carbohydrate conjugates	10.3025	10.3187	10.2268	9.56674	10.0287	10.4775	9.39915	9.98751	10.3828	7.87103	8.18764	7.50882	8.31511	8.66741	7.75185
721	25.716	422	Deoxycholic acid	68.4	HMDB0000626	Lipids and lipid-like molecules	Steroids and steroid derivatives	Bile acids, alcohols and derivatives	0.00768185	0.00739066	0.00763497	0.006257	0.00693457	0.00727618	0.00696018	0.00700275	0.00692329	0.00649306	0.00662393	0.0060094	0.00611412	0.00717252	0.00637068
725	25.899	305	Myo-inosose	68.7					0.0261733	0.0316598	0.0318197	0.0267896	0.0268675	0.0363431	0.027708	0.0325028	0.0363034	0.0244624	0.0227049	0.0176878	0.0230444	0.0256929	0.0267943
726	25.922	406	Dehydroascorbic acid	64.4	HMDB0001264	Organoheterocyclic compounds	Lactones	Gamma butyrolactones	0.00178479	0.00225315	0.0021765	0.00117085	0.00152413	0.00151827	0.00143817	0.00137439	0.00125181	0.00266445	0.00232667	0.00238489	0.00290755	0.00246888	0.00258798
728	25.948	172	N-carbamoylaspartate	69.9	HMDB0000828	Organic acids and derivatives	Carboxylic acids and derivatives	Amino acids, peptides, and analogues	0.00861437	0.00848205	0.0079565	0.0079518	0.00812257	0.00879887	0.00706501	0.00872942	0.00869046	0.00732191	0.00549726	0.00561903	0.00672639	0.00681516	0.00696013
729	25.955	174	(r)-amphetamine	85.3	HMDB0012128	Benzenoids	Benzene and substituted derivatives	Phenethylamines	0.638576	0.646601	0.644064	0.691626	0.65707	0.733084	0.644972	0.713654	0.756013	0.467067	0.389507	0.340086	0.378338	0.423977	0.419959
732	26.027	305	2,3-dihydroxy-acrylic acid	77.5					0.802874	0.82025	0.821171	0.861705	0.876236	1.03415	0.806871	1.03969	1.0129	0.597164	0.583832	0.495856	0.537045	0.621066	0.590459
737	26.143	154	L-histidine	81.3	HMDB0000177	Organic acids and derivatives	Carboxylic acids and derivatives	Amino acids, peptides, and analogues	1.51832	1.64064	1.6446	0.848645	0.994578	1.20106	1.09982	1.23671	1.37781	1.52653	1.20346	1.25923	1.46151	1.49282	1.47625
739	26.197	349	Tricine	74					0.0147026	0.0151432	0.014643	0.0133356	0.0177339	0.0152299	0.0151407	0.0157104	0.0185361	0.00946057	0.00662215	0.00794737	0.0097418	0.00941483	0.00892797
740	26.209	446	Pentadecanol	74.1	HMDB0013299	Lipids and lipid-like molecules	Fatty Acyls	Fatty alcohols	0.00220826	0.00240122	0.00199076	0.00292828	0.00210704	0.00218052	0.0020487	0.00202708	0.00206093	0.00266116	0.00231645	0.00207996	0.00387739	0.00288723	0.00223726
743	26.284	174	L-lysine	95.7	HMDB0000182	Organic acids and derivatives	Carboxylic acids and derivatives	Amino acids, peptides, and analogues	2.15816	2.15574	2.14875	1.86305	1.93273	2.09842	1.86104	1.99438	2.15419	1.96654	1.70146	1.71718	1.94199	1.94853	1.86086
752	26.464	333	Ribo-5-hexulosonic acid	87.5					0.108615	0.109398	0.107776	0.096322	0.0935398	0.122177	0.103511	0.11396	0.116816	0.0950563	0.0625017	0.063243	0.0726457	0.076918	0.080625
755	26.529	275	Xanthurenic acid	63.2	HMDB0000881	Organoheterocyclic compounds	Quinolines and derivatives	Quinoline carboxylic acids	0.212023	0.211887	0.209785	0.160849	0.164206	0.186269	0.163522	0.172247	0.187964	0.224484	0.187623	0.18539	0.213115	0.214092	0.203673
756	26.577	319	Sorbitol	95.6	HMDB0000247	Organic oxygen compounds	Organooxygen compounds	Carbohydrates and carbohydrate conjugates	0.345766	0.336553	0.332511	0.352304	0.352486	0.396562	0.335332	0.354817	0.382688	0.219071	0.216819	0.19441	0.238046	0.234268	0.217709
758	26.633	218	L-tyrosine	87.1	HMDB0000158	Organic acids and derivatives	Carboxylic acids and derivatives	Amino acids, peptides, and analogues	3.78162	3.74797	3.7497	3.35933	3.40041	3.77242	3.40046	3.65893	4.01443	3.18781	2.93146	2.62662	3.06023	3.16322	3.09843
759	26.646	204	Ethyl beta-d-glucopyranoside	92.5	HMDB0029968	Organic oxygen compounds	Organooxygen compounds	Carbohydrates and carbohydrate conjugates	6.30078	6.20505	6.19618	4.48842	4.51569	5.0365	4.30103	4.89025	5.09273	7.30886	6.45885	6.45612	7.21116	7.19823	6.56307
761	26.711	256	Abietic acid	66		Prenol lipids	Isoprenoids		0.347183	0.348609	0.351292	0.194005	0.187588	0.204585	0.180504	0.182708	0.186428	0.198537	0.1796	0.174631	0.19415	0.17169	0.173678
778	27.093	347	5-tert-butyl-1h-indole-2,3-dione	62.3					0.421135	0.462582	0.450564	0.0707031	0.0957842	0.110506	0.103327	0.122091	0.113888	0.122564	0.121574	0.14187	0.138157	0.0973566	0.140206
779	27.104	361	Maltotriose	90.1	HMDB0001262	Organic oxygen compounds	Organooxygen compounds	Carbohydrates and carbohydrate conjugates	0.0931079	0.0931184	0.0925195	0.0749709	0.0825292	0.0866425	0.0783781	0.0820006	0.0882922	0.0577999	0.0607768	0.0537521	0.0638651	0.0653374	0.0595801
784	27.257	299	1-hexacosanol	66.2					0.00690065	0.00702726	0.00748911	0.00571288	0.00628119	0.00745306	0.00559956	0.0074785	0.00837639	0.00707106	0.0064177	0.00564781	0.00731187	0.00621201	0.00572256
794	27.582	415	4-nitrophenethylamine	58.8					0.00108944	0.000991591	0.000929738	0.00122532	0.00124915	0.00121272	0.0011628	0.00105998	0.00108151	0.00112889	0.000941021	0.000922799	0.000916801	0.000823426	0.00075533
799	27.736	465	Formononetin	60	HMDB0005808	Phenylpropanoids and polyketides	Isoflavonoids	O-methylated isoflavonoids	0.00678808	0.00686873	0.00703526	0.00510773	0.00478015	0.00665124	0.0050938	0.00673258	0.00671003	0.00789546	0.00646053	0.00594824	0.00711566	0.00679859	0.00732942
800	27.746	398	1-kestose	87.1	HMDB0011729	Organic oxygen compounds	Organooxygen compounds	Carbohydrates and carbohydrate conjugates	0.00101092	0.00141616	0.00129032	0.00102196	0.00107368	0.00114331	0.000952259	0.000995743	0.000903897	0.00166817	0.00136851	0.00128272	0.00175388	0.00127007	0.00141402
801	27.77	204	D-glucose	98.4	HMDB0000122	Organic oxygen compounds	Organooxygen compounds	Carbohydrates and carbohydrate conjugates	11.8023	11.6696	11.5955	11.8861	11.7558	13.4726	11.6641	13.173	13.1412	9.22853	8.60192	7.72514	8.40151	8.9803	8.11406
804	27.882	291	Pantothenic acid	81.6	HMDB0000210	Organooxygen compounds	Alcohols and polyols	Polyols	0.02488	0.025712	0.025978	0.0180819	0.0182604	0.0203559	0.0178486	0.0206383	0.0226349	0.0275031	0.0233528	0.0227215	0.0258029	0.0263129	0.0237941
805	27.89	305	3-ethyl-3,4-dihydro-2(1h)-quinoxalinone	77.7					0.0197962	0.0116485	0.0134591	0.0135003	0.0144851	0.0108836	0.0170048	0.0105062	0.0209438	0.0221017	0.0151058	0.0101509	0.0180169	0.0234627	0.0218539
808	27.994	447	3,17,20-trihydroxy-pregn-5-en-11-one	61.7					0.0704704	0.0740015	0.0739795	0.0515513	0.0558837	0.0646702	0.0588438	0.0569727	0.0692364	0.0685352	0.0539237	0.0552894	0.0580188	0.0782275	0.0566011
810	28.084	357	Bisphenol a	64.9	HMDB0032133	Benzenoids	Benzene and substituted derivatives	Diphenylmethanes	0.0238319	0.0456465	0.0500304	0.00444576	0.00650964	0.00752856	0.0106713	0.0113854	0.0141607	0.0365261	0.0347394	0.0435295	0.0579131	0.0192241	0.0549566
812	28.163	355	Adenosine-5'-monophosphate	74.1	HMDB0000045	Nucleosides, nucleotides, and analogues	Purine nucleotides	Purine ribonucleotides	0.00289159	0.00357962	0.00224319	0.00100301	0.00149473	0.00175933	0.00221366	0.00207614	0.00255701	0.00203646	0.00244612	0.00296899	0.0032628	0.00222402	0.00299298
816	28.272	333	Galactaric acid	95.8	HMDB0000639	Organic oxygen compounds	Organooxygen compounds	Carbohydrates and carbohydrate conjugates	0.625876	0.629709	0.621814	0.509962	0.472453	0.574363	0.504326	0.532672	0.519102	0.698046	0.584466	0.540045	0.563195	0.645082	0.624273
818	28.322	297	Methyl 2,5-dihydroxybenzoate	72.4					0.0201291	0.0161294	0.0161756	0.0163462	0.0176569	0.0192245	0.0162445	0.0178421	0.0150742	0.0193616	0.0180737	0.0138032	0.0186695	0.0192999	0.0153063
821	28.396	147	Gluconic acid	98.5	HMDB0000625	Organic oxygen compounds	Organooxygen compounds	Carbohydrates and carbohydrate conjugates	0.272978	0.268725	0.26495	0.262578	0.260932	0.300807	0.254303	0.2908	0.286142	0.222651	0.182764	0.176428	0.200307	0.211966	0.205708
827	28.54	449	Methylenebisphosphate	65.3					0.0208344	0.023463	0.0238846	0.0109167	0.0118754	0.0139278	0.0143451	0.0166323	0.0165824	0.0160952	0.014778	0.0149415	0.0160887	0.00794815	0.0144974
835	28.777	379	Beta-d-glucopyranuronic acid	76.7	HMDB0010314	Organic oxygen compounds	Organooxygen compounds	Carbohydrates and carbohydrate conjugates	0.00133994	0.0015251	0.00151082	0.00160334	0.00133192	0.00164015	0.00122937	0.00160352	0.0015159	0.00105844	0.000882764	0.00101955	0.000870459	0.00091943	0.000927131
844	29.203	180	Montanic acid	75.2	HMDB0002348	Lipids and lipid-like molecules	Fatty Acyls	Fatty acids and conjugates	0.00250358	0.00305962	0.00269601	0.000401177	0.00042697	0.000398434	0.000201206	0.000313473	0.000341567	0.0047586	0.00490798	0.00478659	0.004985	0.00545496	0.0045074
852	29.467	430	Cholic acid	59.4	HMDB0000619	Lipids and lipid-like molecules	Steroids and steroid derivatives	Bile acids, alcohols and derivatives	0.0180992	0.0198897	0.0207719	0.00483515	0.00598466	0.0061776	0.00784245	0.00929224	0.00976647	0.0236826	0.0202655	0.02245	0.0265508	0.00768729	0.0223294
860	29.661	131	2-methylpropan-2-ol	71	HMDB0031456	Organic oxygen compounds	Organooxygen compounds	Alcohols and polyols	0.0426555	0.0397442	0.0395722	0.0411041	0.0417827	0.0410306	0.0417549	0.0417516	0.0420244	0.0414476	0.0392904	0.0385056	0.0408995	0.0401714	0.0410082
862	29.718	202	N-acetylgalactosamine	69.7	HMDB0000212	Organic oxygen compounds	Organooxygen compounds	Carbohydrates and carbohydrate conjugates	0.00321859	0.00328197	0.00363659	0.00300496	0.00346165	0.00311774	0.00316706	0.00364165	0.0039009	0.00253523	0.00209481	0.00248513	0.00216118	0.00254467	0.00226455
864	29.784	395	Triacontanol	57.8					0.00200672	0.00191855	0.00204959	0.000614867	0.000806864	0.000956661	0.000780618	0.000823044	0.000769113	0.00292792	0.00244655	0.00340246	0.00363607	0.00340609	0.00292216
865	29.827	174	Glycyl tyrosine	77.1	HMDB0028853	Organic acids and derivatives	Carboxylic acids and derivatives	Amino acids, peptides, and analogues	0.0442185	0.043645	0.0449795	0.00857781	0.0171742	0.0133705	0.00888665	0.0176542	0.0160708	0.056271	0.0460953	0.057632	0.0822662	0.0660734	0.0533468
867	29.873	355	Epigallocatechin	63.1	HMDB0038361	Phenylpropanoids and polyketides	Flavonoids	Flavans	0.00674624	0.0106642	0.0145088	0.00344036	0.00339241	0.00399075	0.00186222	0.00220673	0.00269015	0.00359758	0.00510741	0.00507983	0.00337461	0.00317314	0.00418067
868	29.9	259	Allantoic acid	78.5	HMDB0001209	Organic acids and derivatives	Carboxylic acids and derivatives	Amino acids, peptides, and analogues	0.0697975	0.0706758	0.0706528	0.0761372	0.0691718	0.0729265	0.0646481	0.065467	0.0750625	0.0662024	0.0503397	0.0466829	0.0544492	0.062154	0.0653458
871	30.106	202	Myo-inositol	76.6	HMDB0000211	Organic oxygen compounds	Organooxygen compounds	Alcohols and polyols	0.0144412	0.00179231	0.00114211	0.00245736	0.00925305	0.0122661	0.00882394	0.00499283	0.0107209	0.0067487	0.00483352	0.00969845	0.004902	0.0107501	0.0122943
873	30.14	305	D-chiro-inositol	89.5	HMDB0240209	Organic oxygen compounds	Organooxygen compounds	Alcohols and polyols	9.6542	9.47158	9.47405	7.62602	7.95494	8.73045	7.73925	8.56868	9.01093	9.65329	9.11386	8.80981	9.84458	9.8223	8.98913
875	30.221	338	Ferulic acid	78.6	HMDB0000954	Phenylpropanoids and polyketides	Cinnamic acids and derivatives	Hydroxycinnamic acids and derivatives	0.0655972	0.0622788	0.0634484	0.0465865	0.0435433	0.0465958	0.0409341	0.0458481	0.0481887	0.083753	0.0708657	0.0729178	0.0872875	0.0863475	0.0764797
878	30.304	218	L-dopa	91.5	HMDB0000181	Organic acids and derivatives	Carboxylic acids and derivatives	Amino acids, peptides, and analogues	0.248007	0.248401	0.246026	0.118692	0.17639	0.173266	0.131753	0.166298	0.171024	0.255909	0.254733	0.283499	0.346971	0.308735	0.257335
883	30.451	441	Uric acid	72	HMDB0000289	Organoheterocyclic compounds	Imidazopyrimidines	Purines and purine derivatives	0.0124918	0.0129655	0.012339	0.0112594	0.0132191	0.0145928	0.0117437	0.0122463	0.0142871	0.00861937	0.00736797	0.00681846	0.00741355	0.00791093	0.00477992
887	30.639	398	Daidzein	63.9	HMDB0003312	Phenylpropanoids and polyketides	Isoflavonoids	Isoflav-2-enes	0.00880665	0.00932372	0.00987577	0.00460293	0.00414371	0.00472346	0.00482432	0.00433354	0.00431265	0.00607958	0.00497359	0.00514492	0.00588599	0.0067687	0.00534303
893	30.927	352	Guanine	67.5	HMDB0000132	Organoheterocyclic compounds	Imidazopyrimidines	Purines and purine derivatives	0.0433466	0.0474731	0.0482059	0.0295176	0.0346959	0.0433643	0.0430384	0.0490137	0.0468549	0.0317715	0.0292881	0.0305562	0.0315684	0.0318657	0.0317493
900	31.18	204	Palatinitol	76.7					0.132136	0.136096	0.142305	0.0749012	0.0660779	0.0821287	0.0581232	0.0886812	0.0781339	0.190932	0.138938	0.145805	0.174137	0.140754	0.148617
931	32.313	249	Delta-tocopherol	59.1	HMDB0002902	Lipids and lipid-like molecules	Prenol lipids	Quinone and hydroquinone lipids	0.141793	0.233535	0.231265	0.128659	0.119589	0.137409	0.114347	0.246189	0.151525	0.200488	0.0957553	0.157469	0.176194	0.181577	0.176324
935	32.404	263	Gamma-tocopherol	52.2	HMDB0001492	Lipids and lipid-like molecules	Prenol lipids	Quinone and hydroquinone lipids	0.00677879	0.0064388	0.00658473	0.126415	0.00697001	0.00741194	0.00657725	0.00721414	0.00739872	0.195461	0.158261	0.165413	0.222538	0.00712496	0.17092
942	32.634	204	L-fucose	89.8	HMDB0000174	Organic oxygen compounds	Organooxygen compounds	Carbohydrates and carbohydrate conjugates	9.71807	9.53664	9.43375	7.72515	7.82007	8.82405	7.40417	8.18481	8.96094	10.283	8.42263	8.57428	10.451	9.88419	9.05657
944	32.666	202	L-tryptophan	67.5	HMDB0000929	Organoheterocyclic compounds	Indoles and derivatives	Indolyl carboxylic acids and derivatives	0.934681	0.872876	0.862453	0.671811	0.737868	0.849355	0.727132	0.827911	0.896654	0.757103	0.6272	0.610411	0.745495	0.75618	0.700096
945	32.676	203	Methyl beta-d-glucopyranoside	90.8	HMDB0029965	Organic oxygen compounds	Organooxygen compounds	Carbohydrates and carbohydrate conjugates	0.120513	0.093435	0.12073	0.0895966	0.101447	0.113512	0.0949447	0.109961	0.123669	0.0814148	0.0664956	0.0785171	0.0885933	0.083669	0.0796876
950	32.811	275	Trehalose-6-phosphate	69.5	HMDB0001124	Organic oxygen compounds	Organooxygen compounds	Carbohydrates and carbohydrate conjugates	0.00515567	0.00495898	0.00484681	0.00603034	0.00505992	0.00683089	0.00426283	0.00788822	0.00648442	0.00492067	0.00494299	0.00339435	0.00396871	0.0033552	0.00408063
951	32.824	414	5,7-dihydroxy-4'-methoxyisoflavone	59.6	HMDB0002338	Phenylpropanoids and polyketides	Isoflavonoids	O-methylated isoflavonoids	0.00574856	0.00464561	0.00505181	0.00981055	0.00701958	0.00962642	0.00533872	0.0107714	0.00765735	0.00574904	0.00556223	0.00353345	0.00423646	0.0031092	0.00401301
956	32.951	314	Fenoprofen	64.2	HMDB0014713	Benzenoids	Benzene and substituted derivatives	Diphenylethers	0.855526	0.85154	0.838803	0.281939	0.303054	0.444923	0.325803	0.289458	0.432199	0.278704	0.31798	0.287575	0.309104	0.993268	0.305977
958	33.036	445	Serotonin	54.8	HMDB0000259	Organoheterocyclic compounds	Indoles and derivatives	Tryptamines and derivatives	0.00215224	0.00246721	0.00246266	0.00122681	0.00138705	0.00209792	0.00146828	0.00227596	0.00206087	0.00182063	0.00127203	0.00130362	0.00166766	0.0020759	0.00144735
961	33.152	376	Bumetanide	55.4	HMDB0015024	Benzenoids	Benzene and substituted derivatives	Diphenylethers	0.00972802	0.0106833	0.0113504	0.0119258	0.0121057	0.0139002	0.00775856	0.0247455	0.0149503	0.0101851	0.011496	0.00783973	0.0071621	0.00500813	0.0090951
965	33.49	262	Cerotinic acid	66.4	HMDB0002356	Lipids and lipid-like molecules	Fatty Acyls	Fatty acids and conjugates	0.00372572	0.00434388	0.0039116	0.00290703	0.00340114	0.00372984	0.00321437	0.00400421	0.00387094	0.00426889	0.00329412	0.00342171	0.00385451	0.00381592	0.00360436
966	33.509	394	Spermine	64	HMDB0001256	Organic nitrogen compounds	Organonitrogen compounds	Amines	0.0318869	0.0306341	0.0310132	0.0074005	0.0118467	0.0123871	0.0092679	0.0124188	0.0120202	0.0652152	0.0379067	0.0405162	0.0555002	0.0486742	0.0455376
982	34.466	221	Catechin	60.7	HMDB0002780	Phenylpropanoids and polyketides	Flavonoids	Flavans	0.0264237	0.0205176	0.0226482	0.0269772	0.0271141	0.0308314	0.0234131	0.0265753	0.0249513	0.0224401	0.0215214	0.0196823	0.0182692	0.0166811	0.0141113
988	34.61	315	Glucose-6-phosphate	71.9	HMDB0001401	Organic oxygen compounds	Organooxygen compounds	Carbohydrates and carbohydrate conjugates	0.0407534	0.0451945	0.0447249	0.0238298	0.0275626	0.032926	0.027072	0.0288809	0.0357124	0.0400511	0.0352237	0.0335334	0.038794	0.0417943	0.036111
993	34.722	204	Trisaccharide	81					0.222819	0.225551	0.221883	0.17267	0.175469	0.199044	0.164446	0.194651	0.206334	0.232448	0.187161	0.185791	0.204144	0.21579	0.215006
1004	35.166	217	Pseudo uridine	72.2	HMDB0000767	Nucleosides, nucleotides, and analogues	Nucleoside and nucleotide analogues		0.190692	0.190393	0.195035	0.15563	0.14484	0.167345	0.155003	0.18138	0.186798	0.158853	0.144163	0.160963	0.20045	0.177659	0.177685
1041	36.432	318	D-myo-inositol 4-phosphate	76.3	HMDB0001313	Organic oxygen compounds	Organooxygen compounds	Alcohols and polyols	0.469584	0.47033	0.459482	0.316017	0.323611	0.369436	0.313455	0.365256	0.372441	0.57771	0.451158	0.429405	0.520274	0.511949	0.481776
1058	36.991	380	Isoxanthopterin	60.7	HMDB0000704	Organoheterocyclic compounds	Pteridines and derivatives	Pterins and derivatives	0.0684627	0.087328	0.0861202	0.0183638	0.0245485	0.0334393	0.0367784	0.0452594	0.0522934	0.0382337	0.0304553	0.0315747	0.041119	0.0365465	0.0402072
1060	37.031	217	Uridine	77.9	HMDB0000296	Nucleosides, nucleotides, and analogues	Pyrimidine nucleosides		0.390266	0.755698	0.747968	0.107453	0.125833	0.17971	0.184009	0.254152	0.300716	0.424669	0.392442	0.448585	0.65121	0.606014	0.670899
1085	37.674	260	Alpha-aminoadipic acid	49.2	HMDB0000510	Organic acids and derivatives	Carboxylic acids and derivatives	Amino acids, peptides, and analogues	0.128612	0.145161	0.137665	0.172619	0.139192	0.19852	0.09893	0.25155	0.154963	0.138569	0.149088	0.0892223	0.115572	0.069086	0.119563
1146	39.448	285	Nonanoic acid	58.2	HMDB0000847	Lipids and lipid-like molecules	Fatty Acyls	Fatty acids and conjugates	0.328059	0.269766	0.273392	0.580722	0.367934	0.537027	0.232359	0.709386	0.372331	0.315	0.335998	0.180946	0.232728	0.0928655	0.208007
1156	39.776	297	Metanephrine	39.2	HMDB0004063	Benzenoids	Phenols	Methoxyphenols	0.0392371	0.0298639	0.0281937	0.023302	0.0244026	0.0279175	0.0215582	0.0273807	0.0272756	0.0236205	0.0211433	0.0183136	0.0266087	0.0238322	0.0258633
1168	40.095	236	Adenosine	69.4	HMDB0000050	Nucleosides, nucleotides, and analogues	Purine nucleosides		5.99321	5.34081	5.2383	5.16667	5.0451	5.66082	4.98101	5.79724	5.98746	4.86769	4.56892	4.78566	5.56266	5.24356	5.08428
1192	40.753	209	Melezitose	75.1	HMDB0011730	Organic oxygen compounds	Organooxygen compounds	Carbohydrates and carbohydrate conjugates	0.187908	0.181833	0.175919	0.115147	0.111517	0.139591	0.109532	0.134096	0.164226	0.152733	0.162833	0.143505	0.184117	0.171448	0.175239
1194	40.787	428	Resveratrol	46.1	HMDB0003747	Phenylpropanoids and polyketides	Stilbenes		0.035966	0.0306688	0.0315727	0.0224302	0.0246505	0.0241966	0.0218962	0.0244491	0.0306018	0.0402488	0.0309293	0.0290274	0.0386894	0.0344914	0.0359947
1204	41.057	430	Tocopherol acetate	46.1	HMDB0034227	Lipids and lipid-like molecules	Prenol lipids	Quinone and hydroquinone lipids	0.0352851	0.0310475	0.0295346	0.0195838	0.0274403	0.0279027	0.0241201	0.0345976	0.027894	0.0384068	0.0366126	0.0355478	0.0340978	0.0342438	0.0337527
1241	42.17	324	Guanosine	72.9	HMDB0000133	Nucleosides, nucleotides, and analogues	Purine nucleosides		2.91255	2.79084	2.7222	1.78939	1.93998	2.33056	2.21605	2.74029	2.93891	2.16109	2.08	2.27889	2.79313	2.52484	2.50513
1248	42.367	361	Maltotriitol	71.1					0.0432205	0.0416292	0.0364494	0.0283506	0.0324853	0.0456234	0.0319886	0.0394189	0.0383323	0.0400609	0.0340642	0.0319368	0.0349408	0.0364982	0.031039
1310	44.261	389	Beta-tocopherol	34.7	HMDB0006335	Lipids and lipid-like molecules	Prenol lipids	Quinone and hydroquinone lipids	0.0115178	0.0126956	0.0116959	0.0097262	0.0102814	0.011355	0.0104411	0.0119217	0.010441	0.00803184	0.00821245	0.0087098	0.00931015	0.00763119	0.00640047
1340	45.139	453	Lignoceric acid	50.8	HMDB0002003	Lipids and lipid-like molecules	Fatty Acyls	Fatty acids and conjugates	0.0398045	0.0297194	0.0329958	0.0789361	0.0526396	0.0346012	0.0351591	0.0437892	0.0227036	0.0384282	0.0400359	0.0233566	0.0540301	0.0417859	0.038573
1343	45.293	441	Cholesterone	33.3	HMDB0000921	Lipids and lipid-like molecules	Steroids and steroid derivatives	Cholestane steroids	0.044051	0.0288528	0.0396637	0.0321104	0.0425479	0.0482979	0.0402075	0.0460246	0.0449033	0.0376575	0.0358141	0.0312204	0.0339105	0.0343552	0.0354613
1368	46.213	207	Beta-sitosterol	48.2	HMDB0000852	Lipids and lipid-like molecules	Steroids and steroid derivatives	Stigmastanes and derivatives	0.0917008	0.0768397	0.0783134	0.0692249	0.0740329	0.0913554	0.0738688	0.0796059	0.0840556	0.0660762	0.0844796	0.0849807	0.091622	0.0813304	0.0799403

## Sheet: Table S12 LCMS
ID	m/z	Retention time (min)	Ion mode	Metabolites	Compound ID	Super Class	Class	Sub Class	level	kegg	Score	Fragmentation Score	Adducts	Formula	Mass Error (ppm)	QC1	QC2	QC3	QC4	MJ-0-1	MJ-0-2	MJ-0-3	MJ-0-4	MJ-0-5	MJ-0-6	MJ-75-1	MJ-75-2	MJ-75-3	MJ-75-4	MJ-75-5	MJ-75-6
2.20_284.0990m/z	284.099	2.1976	pos	Guanosine	87	Nucleosides, nucleotides, and analogues	Purine nucleosides	Unclassified	**	C00387	58.8	96.2	M+H	C10H13N5O5	0.350947	1112.05	1163.9	1147.06	1140.22	1186.3	1114.2	1202.09	1145.76	1123.81	1047.25	1132.31	1007.75	1209.73	1135.38	1027.08	1107.23
1.27_130.0261n	111.008	1.26693	neg	Itaconic acid	HMDB0002092	Lipids and lipid-like molecules	Fatty Acyls	Fatty acids and conjugates	***	C00490	58.4	100	M-H2O-H, M-H	C5H6O4	-3.65325	142.315	170.421	255.858	174.695	189.503	181.927	173.431	230.804	157.611	206.348	112.201	183.051	160.293	238.77	220.279	176.092
2.16_268.1047m/z	268.105	2.15743	pos	Adenosine	HMDB0000050	Nucleosides, nucleotides, and analogues	Purine nucleosides	Unclassified	***	C00212	57.9	93.7	M+H	C10H13N5O4	2.37011	4714.65	5202.81	5082.76	5000.75	4966.24	4602.1	5126.54	4845.11	4839.09	4346.34	5119.48	4937.81	5349.84	5206.57	4837.01	5095.11
4.08_287.1518n	288.159	4.0793	pos	Galantamine	HMDB0014812	Alkaloids and derivatives	Amaryllidaceae alkaloids	Galanthamine-type amaryllidaceae alkaloids	***	C08526	57.9	93.6	M+H-H2O, M+H	C17H21NO3	-1.2694	1983.84	2090.15	2085.62	2051.67	1268.67	1273.24	1283.48	1223.1	1282.37	1212.2	2625.81	3008.4	2886.35	2775.23	2739.93	2928.12
2.21_252.1090m/z	252.109	2.2111	pos	5'-Deoxyadenosine	63895	Nucleosides, nucleotides, and analogues	5'-deoxyribonucleosides	Unclassified		C05198	57.5	90.5	M+H	C10H13N5O3	-0.495042	316.86	327.136	317.539	325.436	356.307	412.573	399.762	376.172	430.837	412.235	253.227	204.913	262.855	243.834	215.609	190.53
2.93_287.1153n	288.123	2.93105	pos	Lycorine	43822	Unclassified	Unclassified	Unclassified	***		57.4	89.9	M+H-H2O, M+H	C16H17NO4	-1.63588	6282.48	5018.33	4727.76	4780.24	4744.4	3983.68	4331.39	5423.85	4982.93	3569.38	5321.83	6399.85	7529.21	6168.63	6746.66	5885.49
0.76_129.0423n	130.05	0.756033	pos	Pyrrolidonecarboxylic acid	HMDB0000267	Organic acids and derivatives	Carboxylic acids and derivatives	Amino acids, peptides, and analogues	***	C01879	57.2	90.8	M+H, M+NH4	C5H7NO3	-1.93354	7452.94	7772.31	7624.79	7660.39	7623.15	7100.15	7210.14	7408.56	7404.47	7244.8	7655.52	7894.1	7928.75	7977.64	7464.66	7916.63
3.07_164.0716m/z	164.072	3.0683	neg	L-Phenylalanine	HMDB0000159	Organic acids and derivatives	Carboxylic acids and derivatives	Amino acids, peptides, and analogues	***	C00079	57.2	88.3	M-H	C9H11NO2	-0.745265	153.951	134.812	214.528	138.976	168.008	145.933	157.273	152.489	155.817	170.033	148.645	159.152	153.549	139.524	135.952	195.525
3.82_338.1810m/z	338.181	3.82332	pos	Valproic acid glucuronide	HMDB0000901	Organic oxygen compounds	Organooxygen compounds	Carbohydrates and carbohydrate conjugates			56.9	92.8	M+NH4	C14H24O8	0.136659	12.253	11.3129	13.2737	12.7355	10.7397	9.27017	11.5382	11.2	12.2694	9.93218	13.0361	12.8264	13.0524	13.7546	11.8876	12.5519
12.44_354.2771n	355.284	12.4447	pos	2-Linoleoyl Glycerol	63032	Unclassified	Unclassified	Unclassified			56.8	87.1	M+H, M+K, M+Na, M+NH4, M+H-H2O	C21H38O4	0.390842	2860.94	2847.45	2924.62	2904.07	2077.19	1827.96	2658.67	1929.82	2255.87	2238.72	3200.51	4218.41	3786.8	3869.68	3106.93	3811.63
0.86_116.0701m/z	116.07	0.8637	pos	L-Proline	HMDB0000162	Organic acids and derivatives	Carboxylic acids and derivatives	Amino acids, peptides, and analogues	***	C00148	56.6	91.4	M+H	C5H9NO2	-4.69201	347.883	359.468	368.424	348.676	366.218	336.151	350.492	348.078	339.2	333.024	330.032	395.138	351.389	348.893	350.659	365.888
0.67_146.1049n	147.112	0.673217	pos	L-Lysine	HMDB0000182	Organic acids and derivatives	Carboxylic acids and derivatives	Amino acids, peptides, and analogues	***	C00047	56.5	91.3	M+H, M+Na	C6H14N2O2	-3.98053	150.985	140.22	135.071	148.719	154.139	157.429	157.371	176.986	145.678	138.683	158.852	143.929	141.94	134.136	133.013	140.878
4.80_211.1326m/z	211.133	4.79808	pos	Jasmonic acid	HMDB0032797	Lipids and lipid-like molecules	Fatty Acyls	Lineolic acids and derivatives	***	C08491	56.5	87.2	M+H	C12H18O3	-1.2878	185.341	203.189	190.93	187.748	3.98705	7.50983	4.55793	8.33822	5.00551	7.69155	349.929	373.763	414.299	387.158	326.751	344.762
0.92_118.0855m/z	118.086	0.918533	pos	L-Valine	HMDB0000883	Organic acids and derivatives	Carboxylic acids and derivatives	Amino acids, peptides, and analogues	***	C00183	56.4	91	M+H	C5H11NO2	-6.15875	224.277	239.167	263.537	230.294	248.257	228.786	238.729	228.077	236.232	229.184	213.56	265.881	241.466	221.311	221.836	238.399
4.73_179.0355m/z	179.036	4.73135	neg	Caffeic acid	HMDB0001964	Phenylpropanoids and polyketides	Cinnamic acids and derivatives	Hydroxycinnamic acids and derivatives	***	C01481	56.4	87	M-H	C9H8O4	2.90214	11.5019	7.59145	10.7016	13.6554	8.02557e-07	8.02557e-07	0.000659347	1.80497	0.454933	0.606871	17.3988	9.55591	14.0561	11.3957	21.711	20.4669
1.28_192.0265n	175.023	1.27552	pos	Citric acid	HMDB0000094	Organic acids and derivatives	Carboxylic acids and derivatives	Tricarboxylic acids and derivatives	***	C00158	56.2	88.1	M+H, M+NH4, M+H-H2O	C6H8O7	-2.73939	573.703	610.812	580.439	592.056	648.678	631.02	620.544	622.684	585.615	560.267	496.532	547.362	518.038	497.766	459.619	510.671
0.69_253.0286m/z	253.029	0.687383	pos	Ethyl 3-[(2-furanylmethyl)thio]propanoate	HMDB0040055	Organoheterocyclic compounds	Heteroaromatic compounds	Unclassified			56.1	91.4	M+K	C10H14O3S	-4.37789	106.35	111.806	111.958	116.282	107.117	99.9913	105.221	103.587	106.033	106.689	106.157	130.389	117.11	115.949	113.591	129.766
2.17_132.1013m/z	132.101	2.1711	pos	L-Isoleucine	HMDB0000172	Organic acids and derivatives	Carboxylic acids and derivatives	Amino acids, peptides, and analogues	***	C00407	56	89	M+H	C6H13NO2	-4.41005	425.534	440.755	441.23	445.995	479.715	435.234	497.146	450.867	456.481	431.682	375.544	450.314	413.341	407.532	389.565	415.349
4.73_274.1439m/z	274.144	4.73042	pos	4'-O-Methylnorbelladine	64406	Unclassified	Unclassified	Unclassified	***		56	82.3	M+H	C16H19NO3	0.468998	834.807	873.612	869.904	874.41	850.773	765.989	812.993	822.103	784.443	799.936	785.33	992.156	976.047	819.161	979.313	989.383
10.03_271.0966m/z	271.097	10.0285	pos	Cardamonin	52049	Lipids and lipid-like molecules	Polyketides	Flavonoids			55.8	85.3	M+H	C16H14O4	0.386164	91.923	98.7209	125.638	97.6661	74.0509	86.0523	79.562	91.5229	94.9738	81.498	130.921	70.0192	148.414	150.711	68.9398	87.621
2.01_245.0762m/z	245.076	2.00862	pos	Uridine	HMDB0000296	Nucleosides, nucleotides, and analogues	Pyrimidine nucleosides	Unclassified	***	C00299	55.8	88.1	M+H	C9H12N2O6	-2.48544	241.318	256.714	273.448	251.99	241.15	219.702	246.115	229.014	224.836	214.035	256.047	280.539	288.115	287.741	252.999	251.528
3.74_164.0467n	147.043	3.74267	pos	m-Coumaric acid	HMDB0001713	Phenylpropanoids and polyketides	Cinnamic acids and derivatives	Hydroxycinnamic acids and derivatives	***	C12621	55.8	87	M+H-H2O, M+H	C9H8O3	-3.87001	216.849	224.194	221.701	232.397	219.747	180.459	181.151	220.143	192.875	202.875	201.368	278.426	240.87	220.781	256.959	267.08
4.76_151.0392m/z	151.039	4.75752	neg	Furaneol acetate	HMDB0032966	Organoheterocyclic compounds	Dihydrofurans	Furanones			55.8	89.7	M-H2O-H	C8H10O4	-4.89884	5.92281	5.77696	5.86233	6.26498	3.04337	1.79835	2.22309	3.10935	3.19386	3.56451	8.19259	7.19812	7.0665	7.31361	7.46858	8.09002
4.91_465.1032m/z	465.103	4.90675	pos	Isoquercitrin	HMDB0037362	Phenylpropanoids and polyketides	Flavonoids	Flavonoid glycosides	***	C05623	55.7	83.7	M+H	C21H20O12	0.993436	18.0888	19.2249	16.5492	19.821	3.43572	4.45753	5.89485	5.12136	3.01953	8.27764	25.1609	25.9588	31.5209	25.6042	30.6327	29.5392
0.69_173.1048m/z	173.105	0.691133	neg	L-Arginine	13	Organic acids and derivatives	Carboxylic acids and derivatives	Amino acids, peptides, and analogues	**	C00062	55.6	81.9	M-H	C6H14N4O2	2.26451	704.01	799.824	775.805	793.68	775.185	761.471	702.745	818.114	737.994	826.974	706.791	752.223	706.132	727.833	754.67	778.82
5.41_193.0503m/z	193.05	5.4112	neg	trans-Ferulic acid	HMDB0000954	Phenylpropanoids and polyketides	Cinnamic acids and derivatives	Hydroxycinnamic acids and derivatives	***	C01494	55.6	82.3	M-H	C10H10O4	-1.5917	61.6887	43.262	64.4365	44.3942	16.6557	10.121	11.3452	22.0074	15.8743	32.9085	62.022	102.603	98.7124	75.9303	71.7869	87.3943
5.53_435.1295m/z	435.129	5.5317	pos	Prunin	LMPK12140237	Lipids and lipid-like molecules	Polyketides	Flavonoids	***		55.6	91	M+H	C21H22O10	2.02412	9.81476	9.6078	9.62871	11.4054	6.40893	5.03038	5.98309	4.92548	7.81416	6.86689	15.958	9.64524	18.2271	17.581	9.22129	12.5536
11.45_510.3552m/z	510.355	11.4549	pos	LysoPC(17:0)	HMDB0012108	Lipids and lipid-like molecules	Glycerophospholipids	Glycerophosphocholines	***	C04230	55.4	82.4	M+H	C25H52NO7P	-0.381238	1007.7	1072.87	1060.18	1130	992.311	1159.01	900.969	938.033	1004.33	1243.52	963.707	1006.54	1128.11	1166.27	1189.08	1329.23
0.85_138.0545m/z	138.055	0.8502	pos	Trigonelline	HMDB0000875	Alkaloids and derivatives	Unclassified	Unclassified	***	C01004	55.3	82	M+H	C7H7NO2	-2.99883	492.188	532.013	513.208	515.334	507.807	453.849	492.497	496.966	488.189	476.294	471.929	567.43	540.658	514.033	508.73	535.128
1.47_130.0496m/z	130.05	1.46565	pos	(R)-(+)-2-Pyrrolidone-5-carboxylic acid	63632	Organic acids and derivatives	Carboxylic acids and derivatives	Amino acids, peptides, and analogues	**	C02237	55.3	79.9	M+H	C5H7NO3	-2.33974	910.124	1161.94	1044.21	1005.91	1272.52	1208.74	1142.28	1165.54	1285.13	1162.66	746.645	705.192	962.688	855.121	722.381	755.501
12.34_262.2298n	280.265	12.3364	pos	2-(5,8-Tetradecadienyl)cyclobutanone	HMDB0037519	Organooxygen compounds	Carbonyl compounds	Ketones			55.3	78.7	M+H, M+NH4, M+H-H2O	C18H30O	0.658203	20465.5	21379.9	21199.9	21660.7	20395.1	16179.6	26729.3	21854.5	16649.9	23495.2	14889.6	28665.5	24980	19865	23036.8	21189.7
12.44_437.2661m/z	437.266	12.4447	pos	1-Oleoyl Lysophosphatidic Acid (sodium salt)	5432	Unclassified	Unclassified	Unclassified			55.3	85.6	M+H	C21H41O7P	-0.296284	102.651	104.923	96.926	93.356	93.348	96.5188	112.84	102.06	104.963	113.841	78.6886	74.3461	75.4971	81.1717	79.7989	86.749
13.23_279.2314m/z	279.231	13.2345	pos	Alpha-Linolenic acid	HMDB0001388	Lipids and lipid-like molecules	Fatty Acyls	Lineolic acids and derivatives	***	C06427	55.3	84.6	M+H	C18H30O2	-1.53402	73.3162	74.1231	71.8931	80.4132	81.5793	90.3178	92.1589	95.1452	90.9649	77.5831	83.9287	47.9986	49.5538	61.8756	72.8506	55.5997
2.04_164.0469n	182.081	2.03562	pos	2-Hydroxycinnamic acid	HMDB0002641	Phenylpropanoids and polyketides	Cinnamic acids and derivatives	Hydroxycinnamic acids and derivatives	***	C01772	55.2	83.4	M+H, M+NH4, M+H-H2O	C9H8O3	-2.44476	1313.84	1348.34	1339.89	1326.1	1677.65	1378.32	1485.97	1460.8	1393.68	1384.75	995.201	1401.78	1162.67	1110.45	1241.86	1283.31
3.86_384.1145m/z	384.114	3.86348	pos	Succinyladenosine	HMDB0000912	Nucleosides, nucleotides, and analogues	Purine nucleosides	Unclassified	***		55.2	84.4	M+H	C14H17N5O8	-1.36286	99.3136	100.054	99.5711	100.236	71.7071	69.639	82.7515	67.1505	72.7327	68.5259	119.699	151.719	127.159	143.041	136.523	138.25
0.73_132.0538n	131.047	0.7338	neg	L-Asparagine	14	Organic acids and derivatives	Carboxylic acids and derivatives	Amino acids, peptides, and analogues	**	C00152	55.1	81.4	M-H, 2M-H, M-H2O-H	C4H8N2O3	2.61706	94.5658	99.8277	105.403	99.6014	117.449	117.297	117.385	111.668	107.743	123.692	91.1261	90.7704	90.3539	81.7692	89.083	97.2252
8.91_311.2217m/z	311.222	8.90528	pos	9S-hydroxy-12R,13S-epoxy-10E,15Z-octadecadienoic acid	36027	Unclassified	Unclassified	Unclassified			55.1	78.4	M+H	C18H30O4	0.0777786	1164.85	1169.71	1227.72	1235.72	1391.32	1632.26	1753.23	1468.46	1556.14	1804.58	997.582	707.333	1328.36	688.62	557.248	794.462
10.20_312.2294n	311.222	10.1973	neg	(±)9-HpODE	64785	Unclassified	Unclassified	Unclassified			55	80.6	M-H, 2M-H	C18H32O4	-2.10589	687.905	910.911	713.27	534.313	837.302	960.46	848.853	821.112	835.634	1036.54	334.377	232.652	510.435	235.895	171.852	416.328
11.02_453.2854n	454.293	11.0176	pos	LysoPE(16:0/0:0)	HMDB0011503	Lipids and lipid-like molecules	Glycerophospholipids	Glycerophosphoethanolamines	***		55	83.9	M+H, M+Na, M+H-H2O	C21H44NO7P	-0.362006	1467.92	1471.73	1452.4	1483.88	1457.73	1281.51	1259.48	1272.71	1425.52	1853.3	1357.58	2523.7	1511.62	1338.95	1502.63	1750.53
4.12_354.0938n	353.086	4.11618	neg	Cis-5-Caffeoylquinic acid	HMDB0029278	Organic oxygen compounds	Organooxygen compounds	Alcohols and polyols	***		55	87.3	M-H, 2M-H	C16H18O9	-3.70721	292.564	349.344	304.562	291.544	85.0782	71.6333	85.3451	94.3242	133.703	121.7	585.895	418.768	482.349	397.138	480.903	479.047
7.77_287.0913m/z	287.091	7.7652	pos	Isosakuranetin	LMPK12140355	Lipids and lipid-like molecules	Polyketides	Flavonoids	***		55	78.6	M+H	C16H14O5	-0.451338	278.716	212.961	263.694	205.014	150.138	199.231	168.536	180.191	198.13	251.687	332.442	252.829	495.413	263.73	212.714	226.093
0.86_126.0309n	127.038	0.8637	pos	5-Hydroxymethyl-2-furancarboxaldehyde	HMDB0034355	Organooxygen compounds	Carbonyl compounds	Aldehydes	***	C11101	54.9	83.9	M+H-H2O, M+H	C6H6O3	-6.5916	172.634	179.196	180.141	171.631	160.026	157.54	148.925	158.054	153.039	163.328	169.726	199.376	190.05	188.728	188.432	183.418
10.19_295.2263m/z	295.226	10.1925	pos	Dihydroxychaulmoogric acid	LMFA01140029	Lipids and lipid-like molecules	Fatty Acyls	Fatty Acids and Conjugates			54.9	79.9	M+H-H2O	C18H32O4	-1.66142	3527	3027.5	3640.69	3073.22	4468.44	5112.53	4882.06	4025.01	4930.45	5453.39	1867.13	1548.15	2887.87	1420.15	1100.83	1797.79
0.78_250.1393m/z	250.139	0.782533	pos	L-N-(3-Carboxypropyl)glutamine	HMDB0029393	Organic acids and derivatives	Carboxylic acids and derivatives	Amino acids, peptides, and analogues			54.8	84.7	M+NH4	C9H16N2O5	-1.97305	28.5567	27.1804	25.2359	24.8524	27.6138	27.3673	25.4521	22.9299	21.1572	23.9542	29.0285	33.5498	33.6534	29.023	27.4759	29.2135
3.84_189.1231m/z	189.123	3.83665	pos	Glycylleucine	HMDB0000759	Organic acids and derivatives	Carboxylic acids and derivatives	Amino acids, peptides, and analogues	***	C02155	54.8	77.5	M+H	C8H16N2O3	-1.44272	12.16	9.88546	12.1674	11.6347	12.3621	11.3746	14.788	11.4376	12.8396	12.3702	10.619	11.3982	10.5129	13.5072	9.77717	10.8939
0.88_133.0140m/z	133.014	0.881783	neg	D-(+)-Malic acid	63096	Lipids and lipid-like molecules	Fatty Acyls	Fatty acids and conjugates	**	C00497	54.6	78.1	M-H	C4H6O5	-2.13461	484.889	522.84	575.537	567.052	659.308	601.944	545.848	526.63	539.933	545.959	517.984	501.069	512.915	519.746	552.033	543.513
0.91_332.1341m/z	332.134	0.9052	pos	5'-O-beta-D-Glucosylpyridoxine	66097	Unclassified	Unclassified	Unclassified	***		54.5	83.6	M+H	C14H21NO8	0.306921	274.618	285.739	309.292	331.035	274.581	253.438	268.545	264.683	255.888	265.129	306.392	421.87	398.914	330.823	309.843	394.275
0.88_244.0928m/z	244.093	0.877867	pos	Cytidine	HMDB0000089	Nucleosides, nucleotides, and analogues	Pyrimidine nucleosides	Unclassified	***	C02961	54.4	85.3	M+H	C9H13N3O5	-0.130238	74.5314	68.6516	81.1513	77.1731	91.7164	91.9158	89.4484	99.9601	94.708	92.3368	53.3947	50.9622	62.6579	57.1068	59.0704	49.6559
9.37_257.0805m/z	257.081	9.36875	pos	(S)-Pinocembrin	HMDB0030808	Phenylpropanoids and polyketides	Flavonoids	Flavans	***	C09827	54.3	78.6	M+H	C15H12O4	-1.2516	73.0275	76.5981	74.9423	76.6354	48.9095	70.7405	65.1445	64.144	71.1558	64.9017	104.243	61.1001	111.519	113.929	62.6956	70.6469
13.16_330.2771n	313.274	13.1618	pos	1-Monopalmitin	24076	Lipids and lipid-like molecules	Glycerolipids	Monoradylglycerols			54.2	73.2	M+H-H2O, M+H, M+Na, M+NH4	C19H38O4	0.31103	1574.76	1632.1	1663.23	1647.15	1408.72	1491.13	1395.29	1329.27	1452.49	1589.19	1712.1	2061.06	1855.1	1794.94	1977.02	1813.01
15.41_254.2477m/z	254.248	15.4058	pos	13Z-Hexadecen-11-yn-1-ol	LMFA05000202	Lipids and lipid-like molecules	Fatty Acyls	Fatty alcohols			54.2	84.9	M+NH4	C16H28O	-0.789686	18.1011	12.0853	11.7798	12.738	16.8168	14.1696	13.711	12.1242	11.7258	15.9127	11.081	11.2536	13.9807	19.3939	16.5219	14.974
2.14_364.0650m/z	364.065	2.14393	pos	Guanidylic acid (guanosine monophosphate)	98	Unclassified	Unclassified	Unclassified			54.2	85.4	M+H	C10H14N5O8P	-0.649788	55.219	57.1711	58.9799	56.8495	47.4092	38.0275	43.962	44.1975	37.5642	34.1738	78.4336	86.3731	62.2572	80.7721	82.0246	82.3318
10.40_167.0697m/z	167.07	10.396	pos	L-3-Phenyllactic acid	HMDB0000563	Phenylpropanoids and polyketides	Phenylpropanoic acids	Unclassified	***	C05607	54.1	77.2	M+H	C9H10O3	-3.35603	248.597	252.285	246.768	262.439	248.144	255.107	238.892	253.024	242.995	253.739	235.28	265.95	274.704	265.279	254.451	259.736
11.78_294.2194n	295.227	11.7792	pos	17-hydroxy-linolenic acid	LMFA02000239	Lipids and lipid-like molecules	Fatty Acyls	Octadecanoids			54.1	73.6	M+H-H2O, M+H	C18H30O3	-0.174199	1695.95	1764.24	1789.36	1799.21	1679.82	1717.27	2271.62	2190.08	1862.91	1275.79	2590.87	1239.55	982.657	1717.41	2343.36	1096.85
4.83_192.0762m/z	192.076	4.82558	pos	Carbendazim	68667	Organoheterocyclic compounds	Benzimidazoles	2-benzimidazolylcarbamic acid esters		C10897	53.9	76.7	M+H	C9H9N3O2	-2.86397	53.6742	53.1971	54.4867	54.9189	84.8514	79.0805	79.7138	63.0253	74.3819	78.1093	35.2884	35.7908	39.9318	36.3235	32.9598	38.7975
12.61_354.2766n	355.284	12.6095	pos	MG(18:2(9Z,12Z)/0:0/0:0)	HMDB0011568	Lipids and lipid-like molecules	Fatty Acyls	Lineolic acids and derivatives	***		53.7	74.3	M+H, M+NH4, M+Na, M+H-H2O	C21H38O4	-1.29725	877.864	968.347	962.531	1058.65	678.982	644.055	817.465	625.403	700.596	823.626	1013.51	1642.92	1185.32	1429.8	1011.06	1179.98
7.19_273.0755m/z	273.075	7.19308	pos	Naringenin	HMDB0002670	Phenylpropanoids and polyketides	Flavonoids	Flavans	***	C00509	53.6	80	M+H	C15H12O5	-0.924521	68.3142	69.1912	91.4479	77.3655	58.0369	80.5271	59.7426	71.6945	103.426	97.7021	68.2729	64.491	88.5013	59.143	50.0139	71.9024
15.86_713.5441n	714.551	15.8575	pos	Glucocerebrosides	85015	Unclassified	Unclassified	Unclassified			53.5	70.3	M+H, M+Na, M+H-H2O	C40H75NO9	-0.0779797	3408.98	3432.95	3023.64	3347.29	3823.11	3249.36	3393.81	3103.18	2966.24	3212.84	3485.14	4258.46	3846.02	3367.82	3210.63	3200.46
5.76_243.0871m/z	243.087	5.76352	pos	Lumichrome	64742	Unclassified	Unclassified	Unclassified	***		53.5	76.2	M+H	C12H10N4O2	-2.46439	5.50559	3.89868	3.70463	5.11739	5.28875	9.08416	6.66625	5.46382	7.3458	9.16885	2.52794	3.01474	3.81134	3.11798	2.90756	2.57763
9.45_403.1387m/z	403.139	9.44875	pos	Nobiletin	HMDB0002927	Phenylpropanoids and polyketides	Flavonoids	Flavonoid glycosides	***	C09789	53.5	69.6	M+H	C21H22O8	-0.0459988	1.43942	2.09668	1.0397	1.97914	38.1743	6.40704	7.25023	6.56538	29.7541	15.6584	5.38166	42.4223	8.80421	164.466	15.2559	10.6263
0.79_129.0192m/z	129.019	0.787467	neg	2-Hydroxyglutaric acid lactone	HMDB0059743	Organoheterocyclic compounds	Lactones	Gamma butyrolactones			53.4	71.4	M-H	C5H6O4	-1.32603	32.5971	36.1362	36.052	35.4827	37.8566	39.2921	37.9359	40.3251	42.2199	38.3391	26.0178	30.0443	26.2898	28.7633	26.7491	30.2085
10.68_312.2302n	295.227	10.675	pos	13(S)-HpODE	36036	Lipids and lipid-like molecules	Fatty Acyls	Lineolic acids and derivatives	**	C04717	53.4	68.8	M+H-H2O, M+NH4, M+Na, M+K, M+H	C18H32O4	0.539864	14318.6	14738.9	14980.6	15283.4	14079	11323	12706	10534.3	11002	13225.3	12953.3	24712.8	18468.6	15941.4	14977.1	21203.1
2.10_348.0697m/z	348.07	2.10345	pos	Adenosine monophosphate	HMDB0000045	Nucleosides, nucleotides, and analogues	Purine nucleotides	Purine ribonucleotides	***	C00020	53.3	77.8	M+H	C10H14N5O7P	-1.9078	160.863	166.793	172.058	172.356	140.396	110.598	141.625	125.012	97.927	100.887	194.088	231.585	178.269	209.991	207.414	241.367
1.33_346.0542m/z	346.054	1.32933	pos	cGMP	3485	Nucleosides, nucleotides, and analogues	Purine nucleotides	Cyclic purine nucleotides	**	C00942	53.2	72.5	M+H	C10H12N5O7P	-1.49286	156.639	186.406	173.217	178.034	191.148	162.508	180.683	187.728	170.218	148.353	191.647	155.936	199.993	190.058	177.183	234.477
10.40_195.1021m/z	195.102	10.396	pos	Butyl salicylate	HMDB0040730	Benzenoids	Benzene and substituted derivatives	Benzoic acids and derivatives	***		53.2	71.7	M+H	C11H14O3	2.59534	362.317	350.908	349.179	373.83	353.32	361.206	343.332	379.349	347.648	373.494	349.204	386.085	388.325	389.561	352.395	366.745
2.01_113.0339m/z	113.034	2.00862	pos	Uracil	HMDB0000300	Organoheterocyclic compounds	Diazines	Pyrimidines and pyrimidine derivatives	***	C00106	53.2	74.2	M+H	C4H4N2O2	-5.65502	238.892	231.413	233.516	212.375	197.193	206.076	183.509	198.969	161.165	169.139	246.583	182.432	211.882	245.495	223.6	179.275
0.77_189.1342m/z	189.134	0.7692	pos	L-NMMA	44311	Organic acids and derivatives	Carboxylic acids and derivatives	Amino acids, peptides, and analogues		C03884	53.1	70.7	M+H	C7H16N4O2	-2.0515	452.202	461.123	450.094	472.777	455.513	415.133	461.621	442.133	436.268	451.804	441.774	527.738	472.881	455.445	423.261	480.344
2.23_150.0420m/z	150.042	2.22503	neg	Guanine	HMDB0000132	Organoheterocyclic compounds	Imidazopyrimidines	Purines and purine derivatives	**	C00242	53.1	68.7	M-H	C5H5N5O	-0.740184	22.7033	30.9114	29.5324	22.9443	25.4663	33.2266	31.1636	34.4973	36.1603	24.5214	26.3873	20.0315	25.9414	38.5531	30.8902	39.0747
4.43_339.1070m/z	339.107	4.43228	pos	3-O-p-Coumaroylquinic acid	HMDB0029681	Organic oxygen compounds	Organooxygen compounds	Alcohols and polyols	***		53.1	76.4	M+H	C16H18O8	-1.295	8.74498	12.3612	10.6526	8.16551	8.26589	7.96086	9.22386	7.96164	8.45974	6.78089	9.00069	11.5511	9.27327	8.27726	8.05038	10.1871
4.55_271.0810m/z	271.081	4.55393	pos	Phlorin	HMDB0035589	Organooxygen compounds	Carbohydrates and carbohydrate conjugates	Glycosyl compounds			53	80	M+H-H2O	C12H16O8	-0.955464	24.5857	24.5041	25.6159	25.5753	25.1978	21.8162	26.3007	23.7184	23.9117	20.8446	21.6286	27.8635	29.4189	27.3886	23.8554	26.8087
4.74_301.1318n	302.139	4.74408	pos	CRINAMINE	43706	Unclassified	Unclassified	Unclassified			53	66.7	M+H, M+Na	C17H19NO4	1.30921	6029.15	6293.42	6373.02	6397.2	5239.59	5025.86	5429.32	4970.71	4928.02	4655.27	7068.24	7709.69	7925.47	7226.96	7132.32	7754.17
0.88_664.1157m/z	664.116	0.877867	pos	NAD	HMDB0000902	Nucleosides, nucleotides, and analogues	(5'->5')-dinucleotides	Unclassified	***	C00003	52.8	75.4	M+H	C21H27N7O14P2	-1.04717	96.8492	100.65	97.4377	100.51	105.827	97.7873	104.802	106.679	99.5951	107.235	80.2116	120.652	99.0708	92.2399	92.0891	104.297
4.89_211.1328m/z	211.133	4.89308	pos	2Z-Dodecenedioic acid	LMFA01170033	Lipids and lipid-like molecules	Fatty Acyls	Fatty Acids and Conjugates			52.7	68.5	M+H-H2O	C12H20O4	-0.508798	199.43	189.161	195.029	201.723	15.4098	17.3407	11.799	12.4756	6.98194	7.99616	360.496	361.233	403.156	378.886	331.093	371.922
0.88_136.0613m/z	136.061	0.877867	pos	Adenine	HMDB0000034	Organoheterocyclic compounds	Imidazopyrimidines	Purines and purine derivatives	***	C00147	52.5	89.3	M+H	C5H5N5	-3.54573	72.5569	79.6701	82.843	79.5795	71.5876	67.3982	70.7645	70.2372	70.2076	69.074	80.6587	93.7373	80.7953	83.5781	82.2248	87.6752
15.02_294.2556n	295.263	15.0173	pos	Methyl linoleate	89890	Lipids and lipid-like molecules	Fatty Acyls	Lineolic acids and derivatives			52.5	72	M+H, M+Na, M+NH4	C19H34O2	-1.10999	128.595	112.51	179.799	155.934	103.706	93.9273	133.532	112.53	112.104	124.162	129.059	146.59	135.731	142.563	117.319	132.564
2.05_180.0667m/z	180.067	2.0527	neg	L-Tyrosine	34	Organic acids and derivatives	Carboxylic acids and derivatives	Amino acids, peptides, and analogues	**	C00082	52.5	64.8	M-H	C9H11NO3	0.497243	293.445	350.122	413.868	356.325	411.028	366.663	407.359	394.096	495.689	422.881	404.695	327.762	415.715	288.507	288.68	310.808
3.89_488.1338m/z	488.134	3.89032	pos	Peonidin 3-(6''-acetylglucoside)	LMPK12010242	Unclassified	Unclassified	Unclassified			52.5	78.5	M+H-H2O	C24H25O12+	4.90849	6.6716	7.84961	7.77375	7.79381	7.75108	5.56732	7.61877	6.8471	6.08008	3.90454	2.98715	6.97738	7.82488	7.95799	4.03375	8.81928
3.93_603.1479m/z	603.148	3.93065	pos	Isoliquiritigenin 2'-glucosyl-(1->4)-rhamnoside	LMPK12120025	Lipids and lipid-like molecules	Polyketides	Flavonoids			52.5	72.2	M+K	C27H32O13	0.878389	6.30803	5.35226	4.74384	5.94232	8.03469	7.88041	6.70446	8.29477	8.75877	9.3982	3.23441	3.81036	2.16897	2.36939	2.7017	4.11775
8.84_301.1074m/z	301.107	8.84247	pos	Protofarrerol	LMPK12140695	Lipids and lipid-like molecules	Polyketides	Flavonoids			52.5	64.5	M+H-H2O	C17H18O6	1.15871	1542.64	1663.2	1696.88	1822.07	1421.59	1643.3	1475.79	1491.28	1602.61	2413.15	1810.93	1138.82	2032.69	1735.21	1150.52	1477.58
0.88_124.0385m/z	124.039	0.877867	pos	Picolinic acid	HMDB0002243	Organoheterocyclic compounds	Pyridines and derivatives	Pyridinecarboxylic acids and derivatives	***	C10164	52.4	73.2	M+H	C6H5NO2	-6.28756	58.9349	63.2696	57.8815	60.5728	56.5696	56.0944	59.7006	57.3355	56.5736	56.6987	67.2844	62.2106	64.806	64.651	64.5715	62.1014
2.20_161.0449m/z	161.045	2.1992	neg	D-Fructose	HMDB0000660	Organic oxygen compounds	Organooxygen compounds	Carbohydrates and carbohydrate conjugates	***	C00795	52.4	73.4	M-H2O-H	C6H12O6	-3.4	9.19494	11.0752	8.95617	12.7612	7.02465	7.03308	8.56324	6.64845	7.61216	10.5282	10.5177	15.7951	8.9123	9.58224	8.77964	8.81184
4.26_229.1542m/z	229.154	4.25562	pos	Leucylproline	HMDB0011175	Organic acids and derivatives	Carboxylic acids and derivatives	Amino acids, peptides, and analogues	***		52.4	71	M+H	C11H20N2O3	-2.01575	134.859	137.547	133.781	142.209	171.701	153.451	172.519	154.304	158.89	147.049	112.057	130.055	114.587	113.934	107.973	121.002
4.43_295.1647m/z	295.165	4.43228	pos	Tyrosyl-Leucine	HMDB0029109	Organic acids and derivatives	Carboxylic acids and derivatives	Amino acids, peptides, and analogues	***		52.4	70.1	M+H	C15H22N2O4	-1.83527	5.16882	6.07272	6.94208	6.89212	9.86382	10.7077	10.6699	9.32731	11.1814	9.54235	3.47805	3.00076	4.57077	3.43358	2.47065	1.86842
6.22_127.0149m/z	127.015	6.21648	pos	Ethylphosphate	HMDB0012228	Organic acids and derivatives	Organic phosphoric acids and derivatives	Phosphate esters			52.4	67.5	M+H	C2H7O4P	-4.22101	1071.76	1106.17	1118.03	1106.56	1190.44	1278.48	972.813	1110.09	1142.26	1143.23	1282.8	1004.26	853.591	990.239	1482.77	1134.33
8.27_309.2055m/z	309.206	8.27153	pos	16-E1t-PhytoP	LMFA02030051	Lipids and lipid-like molecules	Fatty Acyls	Octadecanoids			52.4	67.4	M+H-H2O	C18H30O5	-1.5699	255.056	254.09	229.821	302.726	288.329	321.609	314.683	264.63	317.295	299.27	272.026	149.083	255.573	185.863	139.836	157.243
8.99_291.1951m/z	291.195	8.99012	pos	16-J1-PhytoP	LMFA02030067	Lipids and lipid-like molecules	Fatty Acyls	Octadecanoids			52.4	69.9	M+H-H2O	C18H28O4	-1.24143	91.1887	77.4702	84.8348	72.46	81.5192	65.1844	86.0191	72.8495	82.3906	73.2721	78.5293	66.7838	78.8558	70.9261	67.6092	77.7615
11.44_415.3161m/z	415.316	11.4413	pos	PGE1-EA	LMFA03010209	Lipids and lipid-like molecules	Fatty Acyls	Eicosanoids			52.3	73.4	M+NH4	C22H39NO5	-1.47619	13.9705	13.006	10.8846	12.731	13.3087	18.1731	14.8504	13.6549	19.023	10.2064	7.46062	6.11085	5.09882	3.88142	6.37844	5.1059
4.43_147.0436m/z	147.044	4.43228	pos	Coumarin	HMDB0001218	Phenylpropanoids and polyketides	Coumarins and derivatives	Unclassified	***	C05851	52.3	68.4	M+H	C9H6O2	-3.26062	14.9414	16.4918	15.3904	17.044	15.0643	15.4227	15.045	14.7308	14.9269	13.9126	17.1352	20.2976	17.7127	15.4646	15.4942	18.9909
8.13_195.0657m/z	195.066	8.1276	neg	XANTHOXYLIN	43856	Organic oxygen compounds	Organooxygen compounds	Carbonyl compounds		C10726	52.3	66.6	M-H	C10H12O4	-2.87151	37.5741	30.6096	32.1019	25.2984	23.4264	28.9264	27.0781	34.2755	29.0764	34.9264	35.8984	30.8525	52.0098	45.4866	23.8019	38.8194
0.86_342.1160n	360.15	0.8637	pos	Melibiose	HMDB0000048	Organic oxygen compounds	Organooxygen compounds	Carbohydrates and carbohydrate conjugates	***	C05400	52.2	68.1	M+H-H2O, M+K, M+H, M+NH4	C12H22O11	-0.518167	2642.32	2840.61	3206.07	2976.92	2462.43	2522.41	2322.22	2537.79	2351.28	2540.84	2850.33	3452.71	3231.75	3274.17	3223.06	3228.38
1.22_233.1126m/z	233.113	1.22117	pos	4-(Glutamylamino) butanoate	HMDB0012161	Organic acids and derivatives	Carboxylic acids and derivatives	Amino acids, peptides, and analogues	**	C15767	52.2	72.6	M+H	C9H16N2O5	-2.56756	33.6306	43.4623	46.6797	36.9521	48.1358	49.3806	47.6799	48.648	49.772	45.1097	33.7342	40.5334	44.4958	40.5688	32.8354	35.8385
13.16_280.2398n	263.237	13.1618	pos	Linoleic acid	HMDB0000673	Lipids and lipid-like molecules	Fatty Acyls	Lineolic acids and derivatives	***	C01595	52.2	69.2	M+H-H2O, M+NH4, M+H	C18H32O2	-1.54896	233.73	238.368	245.694	245.226	182.556	144.145	209.772	147.506	173.101	193.753	246.823	424.693	287.325	262.798	278.432	327.084
7.89_141.0695m/z	141.07	7.88998	pos	1-Naphthylmethanol	2758	Unclassified	Unclassified	Unclassified			52.2	66.1	M+H-H2O	C11H10O	-2.34928	14.2591	13.6422	14.7526	18.2255	15.6494	20.588	19.0191	15.6643	16.1106	18.3213	12.6526	9.60257	13.892	14.0503	8.32199	8.36332
0.81_179.0544m/z	179.054	0.809033	pos	Gluconolactone	HMDB0000150	Organic oxygen compounds	Organooxygen compounds	Carbohydrates and carbohydrate conjugates	**	C00198	52.1	72.4	M+H	C6H10O6	-3.47156	14.0527	14.2571	19.085	17.3125	18.1579	21.4257	16.7802	22.2054	22.6916	18.3469	11.1917	12.7977	12.9127	11.1338	11.7928	11.1231
2.32_120.0568n	121.064	2.31843	pos	2,3-Dihydrobenzofuran	HMDB0013815	Organoheterocyclic compounds	Coumarans	Unclassified	***		52.1	70.9	M+H-H2O, M+H	C8H8O	-6.1492	151.373	159.079	159.843	166.592	201.528	180.768	192.539	192.446	189.153	184.492	110.014	160.236	119.431	113.891	127.088	121.8
7.79_243.1013m/z	243.101	7.7922	pos	3-(2,4-dihydroxyphenyl)-1-phenylpropan-1-one	HMDB0135601	Phenylpropanoids and polyketides	Linear 1,3-diarylpropanoids	Chalcones and dihydrochalcones			52.1	69.3	M+H	C15H14O3	-1.30979	8.39854	9.79189	7.67575	9.84661	9.45354	11.5009	10.7866	11.5372	11.6321	12.8013	7.45854	7.62486	10.6221	8.1464	6.81005	7.1699
10.12_312.2295n	311.222	10.121	neg	9(S)-HpODE	36019	Lipids and lipid-like molecules	Fatty Acyls	Lineolic acids and derivatives	**	C14827	52	64.9	M-H, 2M-H, M-H2O-H	C18H32O4	-1.75913	630.417	666.784	628.521	790.044	1087.56	1182.59	715.381	586.8	789.188	1324.13	535.984	292.38	521.17	222.129	146.882	234.997
12.86_303.2312m/z	303.231	12.8645	pos	Stenbolone	LMST02020044	Lipids and lipid-like molecules	Sterol Lipids	Steroids			52	82.5	M+H	C20H30O2	-2.14977	7.02375	4.62366	5.58036	7.35776	15.3092	0.845117	2.18304	25.3437	31.0957	1.67681	8.02557e-07	8.02557e-07	0.443543	18.7338	8.02557e-07	2.44785
10.51_285.1120m/z	285.112	10.5057	pos	ALPINETIN METHYL ETHER	44271	Unclassified	Unclassified	Unclassified			51.9	64.7	M+H	C17H16O4	-0.359957	94.6649	95.1902	84.2959	117.704	57.9378	89.8026	83.4859	108.18	96.5316	92.7268	114.067	55.7283	134.08	157.664	59.1958	84.9425
3.50_219.1334m/z	219.133	3.50152	pos	Serylleucine	HMDB0029043	Organic acids and derivatives	Carboxylic acids and derivatives	Amino acids, peptides, and analogues	***		51.9	65.4	M+H	C9H18N2O4	-2.48784	97.368	94.1534	96.8993	78.2089	95.1402	103.958	86.7368	104.381	102.681	84.5704	67.59	72.5763	82.3236	86.0474	73.7951	90.7905
5.10_380.1678n	398.201	5.09857	pos	Prenyl apiosyl-(1->6)-glucoside	HMDB0031956	Lipids and lipid-like molecules	Fatty Acyls	Fatty acyl glycosides			51.9	67.8	M+H-H2O, M+H, M+NH4	C16H28O10	-1.11954	354.727	373.639	385.379	373.927	425.681	399.596	448.566	404.473	432.183	397.706	311.734	346.49	338.677	309.299	286.302	317.063
8.19_105.0327m/z	105.033	8.19133	pos	Benzoic acid	HMDB0001870	Benzenoids	Benzene and substituted derivatives	Benzoic acids and derivatives	***	C00539	51.9	70.1	M+H-H2O	C7H6O2	-6.81698	39.4938	43.6668	35.3821	41.1597	40.9894	39.4847	34.4628	41.9041	33.8527	40.8533	42.3522	38.422	38.5861	39.2815	46.1487	41.3328
11.24_312.2299n	295.227	11.2365	pos	(±)13-HpODE	64784	Unclassified	Unclassified	Unclassified			51.8	66.6	M+H-H2O, M+NH4	C18H32O4	-0.542998	1917.08	1950.5	1933.37	1956.89	2292.54	2742.92	2672.46	2585.25	2836.07	2634.62	1400.45	1308.08	1370.2	1121.57	1038.33	1385.5
11.78_326.2459n	309.243	11.7792	pos	8-methoxy-13-hydroxy-9,11-octadecadienoic acid	LMFA01080002	Lipids and lipid-like molecules	Fatty Acyls	Fatty Acids and Conjugates			51.8	60.9	M+H-H2O, M+K, M+H, M+Na, M+NH4	C19H34O4	0.443611	13703.3	14299.2	14149.5	14366.2	14195.3	14584.7	17425.4	18819.4	16002.1	10475.4	20499.3	9457.76	7492.92	13237.8	19010.6	8170.82
0.83_157.0359m/z	157.036	0.8268	neg	Allantoin	89	Organoheterocyclic compounds	Azoles	Imidazoles		C01551	51.7	70.5	M-H	C4H6N4O3	-4.94773	17.003	18.3233	17.0659	13.6757	19.1996	19.0417	18.2539	18.416	17.6227	18.3478	14.3712	16.9268	15.784	14.0388	17.0093	16.7269
11.68_325.2375m/z	325.238	11.6836	pos	13-Hydroxy-9-methoxy-10-oxo-11-octadecenoic acid	HMDB0040901	Lipids and lipid-like molecules	Fatty Acyls	Lineolic acids and derivatives			51.7	71.7	M+H-H2O	C19H34O5	0.588964	135.997	122.432	124.813	128.949	152.511	164.6	170.741	180.617	177.295	127.836	138.172	65.2688	77.1786	87.5596	87.3755	61.6369
3.85_262.1072m/z	262.107	3.84998	pos	Niazirin	HMDB0032807	Organooxygen compounds	Carbohydrates and carbohydrate conjugates	Glycosyl compounds			51.7	62.7	M+H-H2O	C14H17NO5	-0.810584	252.318	258.58	262.417	260.869	282.405	237.275	290.355	256.496	262.142	257.902	211.131	260.562	249.865	248.96	249.42	257.554
3.92_163.0384m/z	163.038	3.91715	pos	Umbelliferone	HMDB0029865	Phenylpropanoids and polyketides	Coumarins and derivatives	Hydroxycoumarins	***	C09315	51.7	66.7	M+H	C9H6O3	-3.34588	134.113	140.69	145.513	143.924	95.9418	90.729	92.4899	98.8539	110.587	111.705	194.557	189.969	186.473	162.824	199.413	182.597
4.42_181.0488m/z	181.049	4.41845	pos	trans-2,3-Dihydroxycinnamate	63527	Unclassified	Unclassified	Unclassified			51.7	73.3	M+H	C9H8O4	-4.19718	17.0366	16.8542	17.3263	17.3782	15.5383	14.7126	15.62	16.1819	14.7953	14.9181	19.6249	20.4335	20.5993	19.729	18.5492	18.1116
10.34_296.2354n	297.243	10.3422	pos	9,10-epoxy-12-octadecenoic acid	35866	Unclassified	Unclassified	Unclassified			51.6	60.2	M+H, M+Na, M+H-H2O	C18H32O3	0.843287	7905.09	7934.61	8066.72	8150.57	6249.31	4199.68	6381.08	4899.8	4670.89	5001.93	8765.79	14209.4	10766.7	10106.6	9547.16	12820.7
12.84_255.2577n	256.265	12.8382	pos	Palmitic amide	HMDB0012273	Lipids and lipid-like molecules	Fatty Acyls	Fatty amides	***		51.6	65.9	M+H, M+Na	C16H33NO	5.91763	14164.4	14432.7	14396.2	14907.1	15890.3	12567.9	16764.7	14928.3	12876.7	16218.7	9814.33	17503.8	17637.3	15867.8	15522.9	14741.2
0.85_191.1023m/z	191.102	0.8502	pos	N-(gamma-Glutamyl)ethanolamine	HMDB0039222	Organic acids and derivatives	Carboxylic acids and derivatives	Amino acids, peptides, and analogues			51.5	63.4	M+H	C7H14N2O4	-1.88169	228.554	246.615	240.641	243.697	276.738	248.121	283.873	259.635	267.91	245.324	197.58	235.091	215.831	202.559	196.646	207.588
2.05_142.0502m/z	142.05	2.0527	neg	N-Acetylthreonine	HMDB0062557	Organic acids and derivatives	Carboxylic acids and derivatives	Amino acids, peptides, and analogues			51.5	69.9	M-H2O-H	C6H11NO4	-4.57808	17.9517	12.0479	14.6222	13.892	12.6929	16.8668	18.7199	11.8498	17.9796	17.8933	15.7738	13.8097	17.2531	18.7576	11.7646	12.3385
10.29_330.2631m/z	330.263	10.2877	pos	9,14-DiHODE	LMFA02000167	Lipids and lipid-like molecules	Fatty Acyls	Octadecanoids			51.4	68	M+NH4	C18H32O4	-2.60124	639.29	599.618	603.641	593.809	670.126	678.83	694.953	587.033	674.335	741.052	479.71	607.541	555.208	476.55	451.805	585.51
8.39_343.2116m/z	343.212	8.38717	pos	2,3-dinor, 6-keto-PGF1α	36156	Lipids and lipid-like molecules	Fatty Acyls	Eicosanoids			51.4	65.5	M+H	C18H30O6	0.108817	18.6311	13.959	18.4087	16.9601	32.6163	28.1514	24.7979	23.5094	22.0109	21.5294	15.4361	18.6556	20.232	14.2291	12.7058	20.1454
10.22_460.2691m/z	460.269	10.2199	pos	Pectachol	HMDB0039064	Phenylpropanoids and polyketides	Coumarins and derivatives	Unclassified			51.3	62.2	M+NH4	C26H34O6	-0.565534	265.138	302.672	321.411	307.777	303.336	261.16	268.608	289.334	265.968	282.982	251.145	292.532	357.328	356.648	310.094	320.122
11.20_479.2997n	480.307	11.1953	pos	LysoPE(18:1(11Z)/0:0)	HMDB0011505	Lipids and lipid-like molecules	Glycerophospholipids	Glycerophosphoethanolamines	***		51.3	88.1	M+H-H2O, M+H	C23H46NO7P	-3.10354	207.431	193.564	170.874	170.34	209.462	202.972	187.419	186.91	203.2	283.131	139.621	197.459	174.936	157.037	157.79	204.14
5.21_228.1360n	211.133	5.20755	pos	Traumatic acid	LMFA01170002	Lipids and lipid-like molecules	Fatty Acyls	Fatty acids and conjugates	**	C16308	51.3	60.1	M+H-H2O, M+H	C12H20O4	-0.575951	142.081	138.76	144.844	140.188	30.7876	34.8012	34.7429	30.4101	33.4138	35.1453	228.347	262.704	242.419	228.537	221.998	241.363
0.86_203.1495m/z	203.149	0.8637	pos	Asymmetric dimethylarginine	HMDB0001539	Organic acids and derivatives	Carboxylic acids and derivatives	Amino acids, peptides, and analogues	***	C03626	51.2	61.8	M+H	C8H18N4O2	-3.77859	174.277	170.31	170.535	165.701	166.017	157.096	185.008	164.25	157.705	167.312	158.891	198.663	166.012	161.135	166.506	167.153
0.87_323.0275m/z	323.027	0.867117	neg	Uridine 5'-monophosphate	HMDB0000288	Nucleosides, nucleotides, and analogues	Pyrimidine nucleotides	Pyrimidine ribonucleotides	***	C00105	51.2	64.5	M-H	C9H13N2O9P	-3.51724	61.4113	66.6287	71.7562	76.2078	83.4201	70.9007	61.4698	63.7929	58.6644	70.2769	60.8323	74.6763	72.8022	72.4782	63.0613	87.656
8.84_299.0922m/z	299.092	8.8444	neg	(2R)-5,4'-Dihydroxy-7-methoxy-6-methylflavanone	LMPK12140569	Unclassified	Unclassified	Unclassified			51.2	57.8	M-H	C17H16O5	-0.828558	1012.5	1271.49	931.663	1471.37	860.053	1110.88	1142.89	917.001	965.518	1682.82	1116.03	612.379	1144.29	1041.36	732.229	853.658
0.76_293.1448m/z	293.145	0.756033	pos	N2-gamma-Glutamylglutamine	HMDB0011738	Organic acids and derivatives	Carboxylic acids and derivatives	Amino acids, peptides, and analogues		C05283	51.1	61.3	M+NH4	C10H17N3O6	-2.61828	218.045	244.585	286.651	209.183	195.832	206.669	173.562	280.144	195.496	198.262	229.038	286.098	274.37	248.406	253.414	252.407
10.53_292.2036n	293.211	10.5333	pos	12-OPDA	63360	Unclassified	Unclassified	Unclassified			51.1	60.5	M+H, M+Na, M+K, M+H-H2O	C18H28O3	-0.68211	1042.51	1018.26	1045.73	1049.65	697.843	838.462	822.746	772.282	772.799	824.865	1446.57	1310.2	1581.42	1300.27	1046.42	1252.77
11.41_468.3125m/z	468.313	11.4139	pos	1-Heptadecanoylglycerophosphoethanolamine	HMDB0061691	Lipids and lipid-like molecules	Glycerophospholipids	Glycerophosphoethanolamines	***		51.1	75.5	M+H	C22H46NO7P	8.72741	18.0808	18.0948	17.6389	17.6809	17.8222	17.005	17.515	19.5186	20.7608	23.786	17.3022	23.1542	20.3113	16.1902	18.0843	20.9204
7.82_277.2158m/z	277.216	7.8192	pos	(9R,13R)-10,11-dihydro-12-oxo-15-phytoenoic acid	LMFA02010006	Lipids and lipid-like molecules	Fatty Acyls	Octadecanoids			51.1	64.3	M+H-H2O	C18H30O3	-1.4007	259.942	267.127	253.094	262.89	279.466	247.496	298.594	275.722	265.672	293.532	233.517	289.973	234.325	241.646	238.382	263.293
11.59_310.2154n	311.223	11.5874	pos	trans-EKODE-(E)-Ib	35761	Unclassified	Unclassified	Unclassified			51	73.3	M+H, M+Na	C18H30O4	3.04853	140.367	155.059	117.288	182.432	94.9244	86.1871	124.839	93.2586	87.5475	85.868	190	167.866	140.951	125.37	149.462	136.636
11.14_572.2969n	555.294	11.1406	pos	1-Palmitoylglycerophosphoinositol	HMDB0061695	Lipids and lipid-like molecules	Glycerophospholipids	Glycerophosphoinositols	***		50.9	65.8	M+H-H2O, M+H	C25H49O12P	1.28972	50.4181	47.8012	46.9224	43.9166	43.8777	60.7659	55.2519	51.5664	65.2995	77.1246	25.4097	38.9248	43.633	39.9568	43.2623	32.4845
12.44_369.2628m/z	369.263	12.4447	pos	Carboprost Tromethamine	HMDB0014573	Lipids and lipid-like molecules	Fatty Acyls	Eicosanoids			50.9	60.6	M+H	C21H36O5	-2.06407	8.17862	11.9342	11.3733	9.51152	14.1391	14.9693	19.1835	16.8793	19.168	8.95953	7.72024	1.96808	2.58188	2.73776	3.65077	4.49221
2.34_266.0889m/z	266.089	2.33618	neg	Deoxyguanosine	3395	Nucleosides, nucleotides, and analogues	Purine nucleosides	Purine 2'-deoxyribonucleosides	**	C00330	50.9	59.5	M-H	C10H13N5O4	-2.16463	85.6559	107.272	107.77	85.0419	127.53	180.919	134.817	141.529	139.377	132.244	75.5112	52.7658	73.0966	64.9367	62.9155	59.7927
5.63_242.1030m/z	242.103	5.6252	pos	2-benzyl-2-hydroxybutanedioic acid	HMDB0142172	Phenylpropanoids and polyketides	Phenylpropanoic acids	Unclassified			50.9	60.3	M+NH4	C11H12O5	3.33249	11.5085	12.8303	9.30958	12.4506	9.86403	9.26371	10.8886	9.20889	12.3387	13.6281	11.5612	8.7348	16.1086	13.2758	7.8649	13.0692
8.45_137.0591m/z	137.059	8.45373	pos	p-Anisaldehyde	68557	Unclassified	Unclassified	Unclassified			50.9	62.5	M+H	C8H8O2	-4.62275	98.8664	103.308	101.272	113.403	82.4811	107.196	99.6651	119.808	109.657	117.17	124.279	87.9808	139.974	121.547	117.741	109.606
15.30_700.5337m/z	700.534	15.2985	pos	Lucyobroside	88094	Lipids and lipid-like molecules	Sphingolipids	Glycosphingolipids			50.8	70.6	M+H	C39H73NO9	-3.05104	51.4555	51.4543	43.9757	38.4731	60.0634	60.7588	70.262	52.2733	55.4422	54.8409	46.4743	42.6824	47.8809	29.3929	37.1147	56.4723
3.74_219.1101n	220.118	3.74267	pos	Pantothenic acid	HMDB0000210	Organooxygen compounds	Alcohols and polyols	Polyols	***	C00864	50.8	64.5	M+H-H2O, M+H	C9H17NO5	-2.63303	201.564	211.48	209.01	213.722	206.124	181.547	200.694	191.19	201.122	189.094	193.941	272.898	208.413	210.097	220.136	225.247
9.71_230.2476m/z	230.248	9.7059	pos	Xestoaminol C	53933	Lipids and lipid-like molecules	Sphingolipids	Sphingoid bases			50.8	56.9	M+H	C14H31NO	-1.03597	686.367	717.526	679.245	684.271	768.205	830.116	678.648	677.507	647.722	671.686	715.915	672.411	567.7	609.023	829.083	662.261
0.78_290.1225n	291.13	0.782533	pos	Argininosuccinic acid	HMDB0000052	Organic acids and derivatives	Carboxylic acids and derivatives	Amino acids, peptides, and analogues	***	C03406	50.7	57.3	M+H, M+K	C10H18N4O6	-0.422825	542.954	555.871	528.311	554.598	255.935	251.629	280.918	237.033	254.852	258.857	576.376	1581.94	548	697.224	824.032	863.052
2.15_288.1234m/z	288.123	2.1472	neg	5-Amino-2,3-dihydro-6-(3-hydroxy-4-methoxy-1-oxobutyl)-2,2-dimethyl-4H-1-benzopyran-4-one	HMDB0038582	Organoheterocyclic compounds	Benzopyrans	1-benzopyrans			50.7	59.1	M-H2O-H	C16H21NO5	-2.25523	9.13169	6.82519	6.76521	9.34977	6.24119	6.08935	9.5967	6.05177	8.10194	5.27472	8.95049	9.73948	9.06998	7.73933	8.87916	7.89338
4.16_327.1070m/z	327.107	4.15505	neg	Aucubin	HMDB0036562	Lipids and lipid-like molecules	Prenol lipids	Terpene glycosides		C09771	50.7	60.6	M-H2O-H	C15H22O9	-4.35744	34.2355	39.7293	36.4221	33.6375	33.3891	40.3236	35.1605	37.6992	34.4827	32.3702	35.2499	37.6156	33.4199	38.2049	33.5016	38.1741
6.75_419.1331m/z	419.133	6.74912	pos	Isoliquiritin	LMPK12120021	Phenylpropanoids and polyketides	Flavonoids	Flavonoid glycosides		C16978	50.7	61.5	M+H	C21H22O9	-1.28174	27.4597	27.7729	28.4339	27.8866	19.6678	27.265	33.7453	26.1337	25.4174	23.656	33.884	30.1586	30.8444	37.703	22.2409	32.8341
8.72_210.1614n	228.196	8.7168	pos	9-tridecynoic acid	LMFA01030602	Lipids and lipid-like molecules	Fatty Acyls	Fatty Acids and Conjugates			50.7	60.3	M+H, M+NH4, M+H-H2O	C13H22O2	-2.52906	3189.11	3347.28	3719.41	3237.56	3537.26	3200.03	3244.36	3288.86	3381.14	3396.12	3219	3709.07	3474	3426.63	3622.07	3809.85
0.81_193.0356m/z	193.036	0.813633	neg	D-Glucuronic acid	HMDB0000127	Organic oxygen compounds	Organooxygen compounds	Carbohydrates and carbohydrate conjugates	**	C00191	50.6	57.8	M-H	C6H10O7	1.13171	206.207	219.556	212.617	217.898	249.198	247.283	238.576	240.769	249.325	245.551	164.704	184.909	167.055	172.681	176.109	171.578
10.15_238.1934n	256.227	10.1515	pos	Germacrenone	HMDB0035887	Lipids and lipid-like molecules	Prenol lipids	Sesquiterpenoids			50.6	64.9	M+H, M+NH4	C15H26O2	0.630695	248.567	222.625	249.026	210.043	241.614	227.717	243.111	224.28	228.156	238.876	203.21	247.388	258.46	224.703	223.865	249.273
13.78_295.2264m/z	295.226	13.778	pos	10-Oxo-11-octadecen-13-olide	86493	Phenylpropanoids and polyketides	Macrolides and analogues	Unclassified			50.6	58.1	M+H	C18H30O3	-1.12212	95.6915	88.3225	92.1874	81.5188	85.8769	71.0938	81.5865	69.0903	78.4599	85.8866	69.343	119.772	106.138	87.3459	76.4643	113.889
2.17_311.1225m/z	311.123	2.1711	pos	Tyrosyl-Glutamate	HMDB0029104	Organic acids and derivatives	Carboxylic acids and derivatives	Amino acids, peptides, and analogues			50.6	66.4	M+H	C14H18N2O6	-3.9143	11.8453	13.8676	14.1179	10.6381	12.8297	11.7856	11.1141	10.6017	11.991	11.6155	12.6436	14.5286	12.8882	11.4114	12.969	12.895
2.30_188.0911m/z	188.091	2.30493	pos	N-(3S-hydroxy-butanoyl)-homoserine lactone	36735	Lipids and lipid-like molecules	Fatty Acyls	Fatty amides		C11842	50.6	61.5	M+H	C8H13NO4	-3.52786	14.8231	15.6828	15.7095	17.6233	14.8682	14.2808	15.2712	14.8283	15.8305	12.52	15.8159	22.6554	17.3891	17.2697	16.7482	15.3877
3.76_256.0576n	255.052	3.76442	neg	PISCIDIC ACID	43637	Unclassified	Unclassified	Unclassified			50.6	56.9	M-H2O-H, M-H, 2M-H	C11H12O7	-2.78943	3239.02	3227.78	3316.65	3280.98	3186.47	2720.36	2620.03	3617.2	2843.75	2982.88	2998.55	3843.23	3315.82	3211.2	3858.63	3893.59
8.92_287.1276m/z	287.128	8.91845	pos	7,3'-Dihydroxy-4'-methoxy-8-methylflavan	LMPK12020239	Lipids and lipid-like molecules	Polyketides	Flavonoids			50.6	57.9	M+H	C17H18O4	-0.543845	196.087	191.825	197.561	195.328	127.476	153.731	134.813	138.858	155.028	242.851	271.881	193.279	292.992	245.072	189.282	218.151
0.77_258.1094m/z	258.109	0.7692	pos	Glycerophosphocholine	HMDB0000086	Lipids and lipid-like molecules	Glycerophospholipids	Glycerophosphocholines	***	C00670	50.5	59	M+H	C8H20NO6P	-2.81313	63.7725	71.2104	55.7357	54.2186	83.0448	75.3741	87.7289	87.8648	76.0603	82.0162	43.1387	68.3352	49.274	48.0484	47.8046	54.7566
10.22_135.0799m/z	135.08	10.2199	pos	2,5-Dimethylbenzaldehyde	265044	Benzenoids	Benzene and substituted derivatives	Benzoyl derivatives			50.5	61.8	M+H	C9H10O	-4.1251	24.6311	25.9111	27.2868	23.4095	27.6917	18.7707	19.4305	19.2055	15.8187	26.6039	12.8349	19.5655	23.9839	25.6158	13.9837	18.6153
11.97_323.2812n	324.288	11.9748	pos	Linoleoyl Ethanolamide	3718	Organic nitrogen compounds	Organonitrogen compounds	Amines			50.5	62.9	M+H, M+Na	C20H37NO2	-3.82647	109.348	106.81	103.466	105.825	82.025	118.157	122.743	92.7629	139.079	111.67	105.852	92.1778	141.279	116.074	71.7124	70.4771
4.65_385.0760m/z	385.076	4.64918	neg	3,4,5-trihydroxy-6-[(2-oxo-3-phenylpropanoyl)oxy]oxane-2-carboxylic acid	HMDB0132501	Organic oxygen compounds	Organooxygen compounds	Carbohydrates and carbohydrate conjugates			50.5	61.5	M+FA-H	C15H16O9	-4.73108	60.791	57.398	63.658	61.7819	55.5475	47.3109	52.5257	57.4474	51.8324	56.9919	59.3934	63.2517	60.2682	48.7614	63.4027	60.0367
1.97_330.0593m/z	330.059	1.96845	pos	Cyclic AMP	HMDB0000058	Nucleosides, nucleotides, and analogues	Purine nucleotides	Cyclic purine nucleotides	***	C00575	50.4	61.9	M+H	C10H12N5O6P	-1.46296	87.1331	71.9903	66.8159	49.6634	43.47	51.0916	34.3857	37.7175	23.4206	34.106	80.6808	22.5106	24.2387	65.3539	80.3253	12.7917
12.07_410.2436n	393.24	12.0714	pos	1-Palmitoyl Lysophosphatidic Acid	5316	Unclassified	Unclassified	Unclassified			50.4	58.1	M+H-H2O, M+NH4, M+Na, M+H	C19H39O7P	0.743648	1006.93	1045.22	1022.88	1089.91	997.382	1073.64	1343.93	1153.37	1190.52	1177.23	822.118	872.542	997.364	880.364	651.177	972.132
12.44_262.2294n	263.237	12.4447	pos	Farnesyl acetone	265036	Unclassified	Unclassified	Unclassified	***		50.4	56.1	M+H-H2O, M+H	C18H30O	-1.03629	1755.99	1761.32	1796.2	1813.14	1326.79	1139.33	1744	1304.16	1313.89	1490.94	1753.54	2723.03	2277.2	2320.58	1893.53	2179.4
8.13_197.0803m/z	197.08	8.12502	pos	3-(4-Hydroxy-3-methoxyphenyl)propionic acid	3803	Unclassified	Unclassified	Unclassified			50.4	58.7	M+H	C10H12O4	-2.66247	28.141	27.8842	25.0707	19.4994	16.3172	17.4443	15.5528	15.5358	14.1023	18.6052	27.7229	20.3565	35.0315	25.4765	24.0209	18.0083
8.46_257.1168m/z	257.117	8.45802	pos	7-Hydroxy-5-methoxyflavan	LMPK12020258	Phenylpropanoids and polyketides	Flavonoids	O-methylated flavonoids			50.4	60.1	M+H	C16H16O3	-1.68958	98.6133	105.214	103.972	112.197	78.3401	103.076	97.7726	120.979	104.376	124.901	129.85	86.3238	145.975	131.356	115.193	105.519
4.45_137.0238m/z	137.024	4.45403	neg	3,4-Dihydroxybenzaldehyde	HMDB0059965	Benzenoids	Benzene and substituted derivatives	Benzaldehydes	***	C16700	50.3	60	M-H	C7H6O3	-4.34644	19.2168	16.2572	18.1852	23.3213	11.1772	9.74221	8.86789	14.8122	10.5041	15.4375	25.3199	21.9056	20.2836	23.4571	24.7654	24.4714
4.57_133.0642m/z	133.064	4.5676	pos	2-Ethyl-4-(2-furanyl)-2-propenal	HMDB0038355	Organoheterocyclic compounds	Heteroaromatic compounds	Unclassified			50.3	57.8	M+H-H2O	C9H10O2	-4.22806	12.5849	13.1748	12.9558	12.5719	18.9909	16.1479	14.687	19.2875	16.9457	19.4575	7.63925	12.3382	8.37567	9.5001	10.2701	11.7856
4.98_226.1559n	209.153	4.97507	pos	Riesling acetal	HMDB0037562	Organoheterocyclic compounds	Tetrahydrofurans	Unclassified			50.3	82.1	M+H-H2O, M+H	C13H22O3	-4.44766	70.1455	76.4432	74.9501	71.0422	57.7562	58.0846	61.1652	57.1454	56.5003	60.0018	86.3636	89.9787	88.0514	83.6671	80.9207	87.6094
9.42_334.2948m/z	334.295	9.42192	pos	1-O-(2R-hydroxy-4Z-pentadecenyl)-sn-glycerol	LMGL01020054	Lipids and lipid-like molecules	Glycerolipids	Monoradylglycerols			50.3	57.3	M+NH4	C18H36O4	-1.1097	283.17	284.56	283.744	288.641	204.278	333.301	220.963	277.273	292.59	353.249	365.786	266.067	223.77	249.682	421.432	339.891
0.86_276.1192m/z	276.119	0.8637	pos	Ribothymidine	HMDB0000884	Nucleosides, nucleotides, and analogues	Pyrimidine nucleosides	Unclassified			50.2	61	M+NH4	C10H14N2O6	0.886189	504.633	533.887	502.337	531.171	563.643	491.505	582.417	535.192	547.4	524.941	498.352	546.686	482.727	518.634	488.865	532.64
12.52_277.2162m/z	277.216	12.5203	neg	Gamma-Linolenic acid	HMDB0003073	Lipids and lipid-like molecules	Fatty Acyls	Lineolic acids and derivatives	***	C06426	50.2	64.1	M-H	C18H30O2	-4.07025	25.183	32.3513	35.6217	32.3038	17.07	21.0538	19.4056	24.5787	20.3566	34.0321	56.9767	52.3931	51.944	49.3653	38.9913	53.4021
3.85_167.0348m/z	167.035	3.85442	neg	Erinapyrone C	HMDB0041026	Organoheterocyclic compounds	Pyrans	Pyranones and derivatives			50.2	58.6	M-H2O-H	C8H10O5	-0.79158	10.6882	12.7249	20.2287	11.1843	24.9319	9.42577	12.1977	13.5195	10.4799	14.7695	13.2378	19.356	11.4055	13.9177	12.5218	23.1073
9.92_257.1167m/z	257.117	9.91988	pos	3-(2-hydroxyphenyl)-1-(4-methoxyphenyl)propan-1-one	HMDB0135613	Phenylpropanoids and polyketides	Linear 1,3-diarylpropanoids	Chalcones and dihydrochalcones			50.2	59.5	M+H	C16H16O3	-1.87913	48.2146	51.5112	50.1698	51.4254	50.2632	51.3658	49.5808	46.5594	55.9691	61.1353	47.4598	40.1219	63.1949	52.3983	43.1415	43.6111
4.78_627.1546m/z	627.155	4.78458	pos	Quercetin 3,4'-diglucoside	HMDB0037363	Phenylpropanoids and polyketides	Flavonoids	Flavonoid glycosides	***		50.1	66.5	M+H	C27H30O17	-1.50362	10.6856	8.98155	9.25765	9.76431	4.06287	1.9055	3.19865	4.72238	5.45762	2.92323	10.2888	12.1833	10.886	12.0757	13.447	11.883
13.57_273.2573m/z	273.257	13.5718	pos	(-)-Dilophol	LMPR0104450002	Lipids and lipid-like molecules	Prenol lipids	Isoprenoids			50	58.8	M+H-H2O	C20H34O	-1.25575	16.4771	23.5175	16.4275	14.4366	18.0019	17.9178	19.8075	16.7908	19.0815	17.2242	18.1133	17.0061	18.2966	15.2397	14.2274	12.4958
3.84_368.0971m/z	368.097	3.83665	pos	(S)-2,3-Dihydro-3,5-dihydroxy-2-oxo-3-indoleacetic acid 5-glucoside	HMDB0034674	Organic oxygen compounds	Organooxygen compounds	Carbohydrates and carbohydrate conjugates			50	70.8	M+H-H2O	C16H19NO10	-1.20178	20.7189	21.2881	20.9711	21.898	19.2256	18.692	20.7872	17.6736	18.3289	20.6295	18.8862	24.8403	24.3357	26.4923	20.6391	22.1509
4.57_161.0590m/z	161.059	4.5676	pos	2,6-Dihydroxynaphthalene	265035	Unclassified	Unclassified	Unclassified			50	62.6	M+H	C10H8O2	-4.30631	46.0918	47.4591	45.3696	47.4211	65.3808	49.5736	51.3906	61.0237	51.8939	58.9264	24.685	46.4317	31.4439	31.8522	38.0933	38.6252
7.00_388.1516n	411.141	7.0001	pos	Visnadin	67598	Phenylpropanoids and polyketides	Coumarins and derivatives	Pyranocoumarins			50	55.9	M+H, M+Na	C21H24O7	-1.61649	27.8021	28.3378	28.5306	27.5681	19.5236	24.2288	25.3843	25.0795	24.7785	27.4557	36.2067	11.5295	53.2653	29.4007	12.7985	21.346
3.74_136.0518n	119.049	3.74267	pos	Toluate	65599	Benzenoids	Benzene and substituted derivatives	Benzoic acids and derivatives	**	C01454	49.9	60.5	M+H-H2O, M+H	C8H8O2	-4.63034	136.811	144.022	142.34	146.632	138.371	116.283	116.857	140.706	125.414	130.575	133.776	171.553	156.561	142.54	166.105	164.228
4.85_245.1850m/z	245.185	4.85242	pos	Leucyl-Leucine	HMDB0028933	Organic acids and derivatives	Carboxylic acids and derivatives	Amino acids, peptides, and analogues	***	C11332	49.9	57.7	M+H	C12H24N2O3	-3.7949	10.7978	12.7558	11.6149	12.139	10.5592	12.5281	11.9534	13.9222	13.2351	11.2886	12.8057	9.94713	10.6957	11.2034	10.7827	10.2496
5.58_453.1958m/z	453.196	5.58062	neg	Butyl (S)-3-hydroxybutyrate [arabinosyl-(1->6)-glucoside]	HMDB0039214	Lipids and lipid-like molecules	Fatty Acyls	Fatty acyl glycosides			49.9	66.7	M-H	C19H34O12	-4.40326	4.58984	6.07637	7.06476	5.94904	5.45087	6.24877	7.3775	6.54162	6.10325	11.3294	4.6115	4.3114	4.78405	3.60347	3.4209	4.47891
0.86_145.0488m/z	145.049	0.8637	pos	D-1,5-Anhydrofructose	HMDB0041561	Organoheterocyclic compounds	Oxanes	Unclassified			49.8	56	M+H-H2O	C6H10O5	-4.53857	160.373	173.191	185.296	172.979	159.55	163.637	142.584	161.481	154.506	162.649	165.601	192.049	191.184	181.552	185.95	185.167
0.92_189.0862m/z	189.086	0.918533	pos	Nα-Acetyl-L-glutamine	58344	Unclassified	Unclassified	Unclassified			49.8	59.3	M+H	C7H12N2O4	-3.90413	22.4848	23.7267	26.6635	24.2509	23.7746	22.9901	23.4528	24.1985	28.3862	24.5383	17.0841	26.3967	28.0213	23.6385	25.0728	22.511
10.26_310.2144n	293.211	10.2604	pos	13(S)-HpOTrE	36052	Unclassified	Unclassified	Unclassified			49.8	56	M+H-H2O, M+K, M+NH4, M+Na, M+H	C18H30O4	0.103683	4187.51	4091.02	4129.83	4159.51	3435.72	3065.66	3531.46	2859.8	3189.44	3463.58	4144.03	6311.84	5098.3	4498.07	4435.05	5691.43
11.04_495.3319n	496.339	11.045	pos	LysoPC(0:0/16:0)	HMDB0240262	Lipids and lipid-like molecules	Glycerophospholipids	Glycerophosphocholines	***		49.8	65.2	M+H, M+Na	C24H50NO7P	-1.25869	769.039	709.98	669.76	672.51	736.926	607.064	687.785	631.839	638.851	727.122	598.049	1082.45	764.386	672.187	630.882	876.582
6.00_271.0950m/z	271.095	5.99867	pos	Citreovirenone	HMDB0033515	Benzenoids	Phenols	Methoxyphenols			49.8	57.5	M+Na	C14H16O4	3.61047	18.0207	17.2653	18.5072	18.9076	17.5826	17.8518	20.4192	17.8428	17.7066	17.0611	19.2858	19.464	19.8775	19.6343	16.8111	18.7416
0.67_133.0964m/z	133.096	0.673217	pos	Ornithine	HMDB0000214	Organic acids and derivatives	Carboxylic acids and derivatives	Amino acids, peptides, and analogues	***	C00077	49.7	59.4	M+H	C5H12N2O2	-5.49572	27.8602	27.4959	27.8012	20.1598	30.3091	25.9766	28.1935	30.1569	23.8383	23.2768	27.4907	31.4274	24.1448	26.1669	22.4819	26.5175
12.65_306.2781m/z	306.278	12.6507	pos	all-trans-13,14-dihydroretinol	LMPR01090047	Lipids and lipid-like molecules	Prenol lipids	Retinoids		C15492	49.7	62.9	M+NH4	C20H32O	-3.45718	31.9484	33.4077	37.2073	34.6143	35.5387	44.8131	34.664	33.7466	28.6072	38.1757	31.4858	43.0916	35.8114	34.0819	40.189	26.9404
3.74_210.0523n	211.06	3.74267	pos	Vanilpyruvic acid	HMDB0011714	Benzenoids	Benzene and substituted derivatives	Phenylpyruvic acid derivatives			49.7	55.9	M+H-H2O, M+H	C10H10O5	-2.71234	248.995	263.039	259.829	274.126	253.047	211.704	214.422	259.112	225.841	238.482	237.002	324.748	288.489	263.391	303.696	325.193
0.85_304.1615m/z	304.161	0.8502	pos	Glutamylarginine	HMDB0028813	Organic acids and derivatives	Carboxylic acids and derivatives	Amino acids, peptides, and analogues			49.6	55.4	M+H	C11H21N5O5	-0.238297	569.989	594.149	600.295	602.925	620.086	567.626	688.648	606.449	650.115	585.33	485.144	598.703	512.262	515.985	494.448	530.138
4.31_437.1472m/z	437.147	4.30945	pos	Trilobatin	HMDB0037505	Phenylpropanoids and polyketides	Flavonoids	Flavonoid glycosides	***		49.6	71.9	M+H	C21H24O10	6.74812	4.47524	7.40408	6.85525	4.48925	5.92742	3.97026	6.68036	5.829	5.32023	7.14605	6.72565	8.28341	4.40051	12.0141	5.90404	4.69714
6.22_155.0467m/z	155.047	6.21648	pos	n-Butyl acetate	HMDB0031325	Organic acids and derivatives	Carboxylic acids and derivatives	Carboxylic acid derivatives		C12304	49.6	51.8	M+K	C6H12O2	-1.31329	2817.17	2922.99	2923.1	2917.08	3133.47	3359.89	2557.88	2910.72	2970.98	3006.49	3356.08	2632.56	2250.05	2604.48	3852.04	2982.5
2.24_278.0659m/z	278.066	2.23803	neg	Hexahydro-6,7-dihydroxy-5-(hydroxymethyl)-3-(2-hydroxyphenyl)-2H-pyrano[2,3-d]oxazol-2-one	HMDB0037297	Benzenoids	Phenols	1-hydroxy-4-unsubstituted benzenoids			49.5	59.3	M-H2O-H	C13H15NO7	-3.57095	9.32679	18.3068	13.2357	21.6655	4.41738	2.20716	3.17828	6.09074	3.43091	18.6898	15.9452	22.7759	23.7318	26.8015	25.9409	22.371
4.85_376.1757m/z	376.176	4.85242	pos	4,8,11-trihydroxy-17-methoxy-2-oxatricyclo[13.2.2.1³,⁷]icosa-1(17),3,5,7(20),15,18-hexaen-10-one	HMDB0133426	Phenylpropanoids and polyketides	Diarylheptanoids	Cyclic diarylheptanoids			49.5	51.4	M+NH4	C20H22O6	0.602746	1237.55	1352.61	1324.22	1352.27	836.51	827.772	898.685	901.781	870.646	935.759	1404.85	1883.34	2185.58	1636.14	1634.85	1832.27
5.50_401.2149m/z	401.215	5.5047	pos	Dihydrozeatin-7-N-dihydrozeatin	HMDB0012211	Organic oxygen compounds	Organooxygen compounds	Carbohydrates and carbohydrate conjugates			49.5	53.9	M+NH4	C16H25N5O6	1.58207	6.52729	6.40157	8.22102	6.59074	5.42766	2.25372	3.74473	1.68808	3.05983	3.10227	12.1044	11.6671	11.1822	10.9472	8.07728	9.23868
10.15_287.1279m/z	287.128	10.1515	pos	7,4'-Dihydroxy-3'-methoxy-8-methylflavan	LMPK12020240	Lipids and lipid-like molecules	Polyketides	Flavonoids			49.4	54.8	M+H	C17H18O4	0.393254	22.6467	23.438	21.263	25.4465	18.2934	22.7099	21.1004	18.7009	23.1774	29.0432	24.6264	20.8667	34.5466	28.9324	20.9823	24.5193
2.35_457.1527m/z	457.153	2.34902	neg	Matteucinol 7-O-glucoside	LMPK12140328	Lipids and lipid-like molecules	Polyketides	Flavonoids			49.4	67	M-H2O-H	C24H28O10	4.88539	23.4359	28.2426	27.4274	24.4638	19.9015	22.9563	21.9358	20.557	18.2375	18.9521	35.3207	38.2129	38.2871	41.4815	33.5282	34.5238
4.08_289.1675n	290.176	4.0793	pos	Lycoramine	69380	Unclassified	Unclassified	Unclassified	***		49.4	48.2	M+H-H2O, M+H, M+Na	C17H23NO3	-0.907458	9087.5	9440.18	9503.08	9525.02	7529.52	7152.97	7459.21	7137.5	7205.05	6913.13	10511.5	12142.7	11652.2	11050.9	10822.9	11617.5
4.36_237.1237m/z	237.124	4.36395	pos	Phenylalanyl-Alanine	HMDB0028988	Organic acids and derivatives	Carboxylic acids and derivatives	Amino acids, peptides, and analogues			49.4	52.5	M+H	C12H16N2O3	1.41814	28.7967	32.0964	32.2505	30.1531	31.0699	26.8929	30.6962	28.7793	29.821	26.9691	28.9489	32.7882	31.6117	32.1679	30.4909	31.0512
9.65_165.0538m/z	165.054	9.65173	pos	3-(2-hydroxyphenyl)oxirane-2-carbaldehyde	HMDB0134031	Benzenoids	Phenols	1-hydroxy-4-unsubstituted benzenoids			49.4	56.9	M+H	C9H8O3	-4.81526	17.4613	20.0594	18.4685	17.9841	5.3988	5.5739	4.32837	4.68962	5.09055	5.58206	7.1672	7.32768	7.36125	4.61743	7.81459	4.73636
11.40_161.0954m/z	161.095	11.4003	pos	1-(4-hydroxyphenyl)pentan-3-one	HMDB0132981	Benzenoids	Phenols	1-hydroxy-2-unsubstituted benzenoids			49.3	56	M+H-H2O	C11H14O2	-4.05458	48.9828	48.246	48.1062	46.4688	60.9905	55.1646	42.8923	52.1639	54.3793	51.9671	47.2772	53.377	46.7238	47.4327	55.8804	52.436
2.45_276.1594m/z	276.159	2.44995	pos	4'-hydroxypropanolol	HMDB0060989	Benzenoids	Naphthalenes	Naphthols and derivatives			49.3	51.1	M+H	C16H21NO3	-0.232435	595.142	637.358	665.425	853.829	589.09	553.204	562.345	585.78	664.279	666.473	819.916	977.313	958.986	641.652	752.705	660.62
4.11_474.1724m/z	474.172	4.10597	pos	Folinic acid	595	Organoheterocyclic compounds	Pteridines and derivatives	Pterins and derivatives	**	C03479	49.3	53.2	M+H	C20H23N7O7	-1.71701	131.165	137.804	138.558	134.664	127.484	119.105	146.603	123.737	132.79	127.684	141.223	156.42	144.821	145.19	129.339	140.185
4.13_180.0418n	163.038	4.1328	pos	3-(4-hydroxyphenyl)oxirane-2-carboxylic acid	HMDB0125805	Benzenoids	Phenols	1-hydroxy-2-unsubstituted benzenoids			49.3	52.2	M+H-H2O, M+H	C9H8O4	-2.75156	238.706	260.542	255.364	257.675	132	124.189	130.339	137.591	145.367	146.449	409.649	365.532	377.977	332.286	340.345	352.496
6.39_287.1275m/z	287.127	6.39265	pos	p-HPEA-EDA	HMDB0029305	Benzenoids	Benzene and substituted derivatives	Phenols and derivatives			49.3	50.9	M+H-H2O	C17H20O5	-1.04222	6.32547	8.03852	7.71198	7.75664	6.68424	5.4216	6.90121	6.94373	6.7888	8.04958	8.40734	9.21297	9.75647	10.3169	6.28701	8.33922
9.97_288.2894m/z	288.289	9.97438	pos	C17 Sphinganine	41558	Lipids and lipid-like molecules	Sphingolipids	Sphingoid bases			49.3	51.2	M+H	C17H37NO2	-1.2235	441.214	465.903	530.33	472.263	381.14	337.201	187.926	237.176	208.788	264.714	233.504	193.032	180.52	274.796	197.045	271.366
9.52_418.2241m/z	418.224	9.51658	pos	Valsartan	HMDB0014323	Organic acids and derivatives	Carboxylic acids and derivatives	Amino acids, peptides, and analogues			49.2	56.8	M+H-H2O	C24H29N5O3	0.888665	92.5794	106.218	102.25	99.923	102.69	81.9167	94.3708	95.3767	93.1937	92.7918	83.3449	103.322	118.861	104.044	95.4869	104.945
12.38_294.2196n	295.227	12.3764	pos	9-OxoODE	HMDB0004669	Lipids and lipid-like molecules	Fatty Acyls	Lineolic acids and derivatives	***	C14766	49.1	47.5	M+H, M+Na, M+H-H2O	C18H30O3	0.318507	1868.49	1941.62	1918.27	1956.03	1794.7	1798.55	1791	1766.63	1852.02	2335.1	1604.58	2383.03	1903.86	1683.74	1724.7	2064.74
12.40_300.2892m/z	300.289	12.4035	pos	Palmitoyl Ethanolamide	43210	Organic acids and derivatives	Carboximidic acids and derivatives	Carboximidic acids		C16512	49.1	50.2	M+H	C18H37NO2	-1.82623	34.0432	33.5069	35.7805	37.4451	38.0897	37.6741	37.501	37.1317	38.0071	42.5725	36.4453	34.7589	36.0189	33.2501	31.0547	33.9814
4.52_175.0608m/z	175.061	4.51887	neg	2-Isopropylmalic acid	HMDB0000402	Lipids and lipid-like molecules	Fatty Acyls	Fatty acids and conjugates	***	C02504	49.1	49.9	M-H	C7H12O5	-2.30779	11.4502	14.4275	12.0066	12.1387	11.5007	10.2845	11.0989	12.2403	10.6809	14.0625	10.8962	14.2631	11.0591	11.5878	10.9431	13.0889
1.25_198.0755m/z	198.075	1.24867	pos	L-Dopa	42	Organic acids and derivatives	Carboxylic acids and derivatives	Amino acids, peptides, and analogues	**	C00355	49	53.7	M+H	C9H11NO4	-3.14438	68.7572	80.3586	72.2922	70.0503	22.7103	15.5797	15.57	29.6722	25.9048	48.0914	163.008	116.571	123.087	86.7099	101.314	93.3444
1.27_154.9978m/z	154.998	1.26693	neg	Dehydroascorbic acid	HMDB0001264	Organoheterocyclic compounds	Lactones	Gamma butyrolactones		C00425	49	57.8	M-H2O-H	C6H6O6	-4.31214	5.1762	7.1392	7.9575	6.34521	6.51767	7.08995	6.28311	8.84285	8.57565	8.33971	4.82236	6.20911	7.6557	5.22439	5.20283	6.11261
11.71_401.2878m/z	401.288	11.7111	pos	1beta,25-dihydroxy-3-deoxy-3-thiavitamin D3	LMST03020042	Unclassified	Unclassified	Unclassified			49	54.6	M+H-H2O	C26H42O2S	1.25833	7.42874	8.25975	7.40739	7.65122	7.60228	9.27635	7.81292	10.4414	10.5757	7.78116	8.36207	7.47127	4.86336	5.49245	5.45558	6.86581
12.19_436.2586n	419.259	12.186	pos	PA(18:1(9Z)/0:0)	40946	Lipids and lipid-like molecules	Glycerophospholipids	Glycerophosphates			49	52.3	M+H, M+Na, M+H-H2O	C21H41O7P	-0.798281	168.767	177.707	154.382	164.437	192.394	189.486	193.905	180.323	196.559	189.461	132.557	129.156	140.803	125.736	119.998	150.009
3.74_107.0487m/z	107.049	3.74267	pos	Benzaldehyde	HMDB0006115	Benzenoids	Benzene and substituted derivatives	Benzoyl derivatives	***	C00261	49	51.9	M+H	C7H6O	-4.22768	97.5969	100.773	99.031	105.045	99.1993	79.8541	80.6643	97.5111	86.4651	91.6706	89.854	121.987	107.639	99.2222	116.657	115.931
5.08_259.0960m/z	259.096	5.08473	pos	2-[2-hydroxy-3-(3-hydroxyphenyl)propyl]benzene-1,3,5-triol	HMDB0127724	Phenylpropanoids and polyketides	Linear 1,3-diarylpropanoids	Cinnamylphenols			49	53.9	M+H-H2O	C15H16O5	-1.6006	13.7924	12.9445	15.3297	13.7462	8.01409	7.86415	8.84439	7.88104	10.5067	11.1781	18.9235	16.0714	21.741	15.9311	13.7803	16.7796
0.75_146.0693n	145.062	0.7473	neg	D-Glutamine	HMDB0003423	Organic acids and derivatives	Carboxylic acids and derivatives	Amino acids, peptides, and analogues	**	C00064	48.9	46.6	M-H, 2M-H, M-H2O-H	C5H10N2O3	0.745595	519.696	549.245	533.299	511.109	512.589	505.609	469.783	520.251	489.247	536.176	530.908	574.867	545.647	547.954	542.006	563.176
0.89_346.0533m/z	346.053	0.8917	pos	2',3'-Cyclic GMP	3487	Unclassified	Unclassified	Unclassified			48.9	54.5	M+H	C10H12N5O7P	-3.95149	19.2073	21.5408	16.3867	20.1373	25.88	16.1946	23.9945	15.1038	18.1895	15.5261	27.5269	15.6357	17.1637	19.9061	24.6411	26.7526
13.86_308.2352n	309.243	13.8598	pos	3-Methyl-5-propyl-2-furanundecanoic acid	HMDB0061646	Lipids and lipid-like molecules	Fatty Acyls	Fatty acids and conjugates			48.9	48	M+H, M+NH4, M+H-H2O	C19H32O3	0.325777	1473.01	1322.95	1271.56	1273.03	1832.25	1609.63	2046.95	1533.89	1734.75	1670.27	1282.92	819.895	1061.61	862.116	976.975	867.349
4.59_177.0541m/z	177.054	4.59493	pos	3-(hydroxymethyl)-1H-isochromen-1-one	HMDB0128615	Phenylpropanoids and polyketides	Isocoumarins and derivatives	Unclassified			48.9	53.2	M+H	C10H8O3	-3.03305	313.172	314.956	316.419	324.199	272.495	220.271	223.042	257.947	258.186	286.653	384.686	429.201	390.139	362.186	361.339	389.366
1.19_277.1024m/z	277.102	1.19035	pos	Glutamylglutamic acid	HMDB0028818	Organic acids and derivatives	Carboxylic acids and derivatives	Amino acids, peptides, and analogues	***	C01425	48.8	50.4	M+H	C10H16N2O7	-2.14716	16.4668	17.052	17.9016	23.0008	15.4088	25.7267	21.9587	18.234	18.5608	14.6255	15.1911	23.9558	15.9513	19.2874	16.1822	18.4847
10.34_452.2751m/z	452.275	10.3422	pos	LysoPE(16:1(9Z)/0:0)	HMDB0011504	Lipids and lipid-like molecules	Glycerophospholipids	Glycerophosphoethanolamines	***		48.8	60.6	M+H	C21H42NO7P	-4.65215	23.9234	25.8344	22.1554	26.7656	25.0664	23.8329	17.355	20.1329	36.9455	48.6535	26.6445	9.99723	27.2075	23.6729	15.4495	29.8658
11.33_289.2159m/z	289.216	11.3316	pos	1,17-dihydroxy-androstan-3-one	LMST02020111	Lipids and lipid-like molecules	Sterol Lipids	Steroids			48.8	50.6	M+H-H2O	C19H30O3	-1.10917	46.3832	44.1449	43.5723	44.9919	44.9822	44.1783	46.5613	50.2937	50.1061	32.9813	51.5245	27.5959	24.4568	46.9138	54.3859	30.0847
11.85_324.2313n	325.239	11.8469	pos	methyl-10-hydroperoxy-8E,12Z,15Z-octadecatrienoate	74463	Lipids and lipid-like molecules	Fatty Acyls	Fatty Acids and Conjugates			48.8	59.9	M+H, M+Na	C19H32O4	3.93807	384.266	388.003	390.118	389.51	449.571	497.355	502.28	559.442	537.557	396.211	314.043	199.932	227.836	257.248	268.742	214.474
12.53_306.2192n	307.226	12.527	pos	10-HODTA methyl ester	65404	Unclassified	Unclassified	Unclassified			48.8	48.6	M+H, M+Na	C19H30O3	-0.915581	169.317	179.371	140.215	149.064	117.354	150.474	162.237	157.664	163.288	126.877	219.814	104.951	99.102	150.157	173.272	92.8838
13.08_264.2453n	265.252	13.0831	pos	(±)-(Z)-2-(5-Tetradecenyl)cyclobutanone	HMDB0037543	Organic oxygen compounds	Organooxygen compounds	Carbonyl compounds			48.8	44.9	M+H-H2O, M+H	C18H32O	-0.114053	3722.33	3566.42	3786.58	3669.1	3318.73	2822.64	4483.31	3554.31	2950.15	4179.81	2567.34	4758.78	4313.68	3405.78	4337.07	3578.04
14.03_283.2881n	284.295	14.0329	pos	Octadecanamide	HMDB0034146	Lipids and lipid-like molecules	Fatty Acyls	Fatty amides		C13846	48.8	47	M+H, M+Na	C18H37NO	2.13369	4301.32	4736.13	4559.1	4713.68	5743.62	4251.9	5301.93	5145.67	4476.36	5763.39	3125.01	5520.2	5943.6	5730.93	5278.14	4810.35
4.27_118.0646m/z	118.065	4.26995	pos	Indole	HMDB0000738	Organoheterocyclic compounds	Indoles and derivatives	Indoles	***	C00463	48.8	57.6	M+H	C8H7N	-4.22644	265.33	273.486	266.645	268.444	286.932	240.098	205.428	270.24	294.432	274.413	273.49	287.839	280.685	274.711	301.948	289.08
7.90_466.2652m/z	466.265	7.90337	pos	Acuminoside	HMDB0029347	Lipids and lipid-like molecules	Prenol lipids	Terpene glycosides			48.8	50.4	M+NH4	C21H36O10	1.23276	4.66953	4.67448	5.94725	7.14669	8.49756	6.6577	9.30139	7.74849	9.08545	12.6411	0.865491	1.51739	0.368541	8.02557e-07	1.45602	1.03337
1.22_522.2008m/z	522.201	1.22117	pos	Levan	HMDB0003539	Organic oxygen compounds	Organooxygen compounds	Carbohydrates and carbohydrate conjugates	**	C01355	48.7	52.8	M+NH4	C18H32O16	-4.11816	46.5728	64.5564	69.3586	62.3747	11.7399	17.0206	12.812	16.3327	15.674	15.3521	78.2652	187.22	70.0665	79.1247	111.56	100.316
10.38_271.1323m/z	271.132	10.3824	pos	7-Hydroxy-5-methoxy-6-methylflavan	LMPK12020257	Unclassified	Unclassified	Unclassified			48.7	51	M+H	C17H18O3	-2.01649	43.1913	48.0446	42.9271	48.5315	36.2817	40.9797	33.2634	38.9943	41.3032	48.4679	49.2996	48.2343	61.8651	58.8359	47.7211	45.1701
11.52_493.3150n	494.322	11.5229	pos	PE(19:1(9Z)/0:0)	77685	Lipids and lipid-like molecules	Glycerophospholipids	Glycerophosphoethanolamines			48.7	72.7	M+H, M+Na	C24H48NO7P	-3.63452	123.853	144.244	124.205	170.946	170.941	209.641	137.418	124.283	208.055	239.167	88.1949	90.7416	118.786	88.8654	110.371	131.959
12.60_308.2351n	309.242	12.5959	pos	methyl 9,10-epoxy-12,15-octadecadienoate	74809	Lipids and lipid-like molecules	Fatty Acyls	Fatty Acids and Conjugates			48.7	46	M+H, M+K, M+Na	C19H32O3	-0.13907	3449.96	3663.48	3398.8	3902.47	3734	4562.88	4424.5	4876.25	4824.36	3717.67	3989.9	1853.69	1703.67	2743.58	3342.87	1929.59
12.99_310.2506n	311.258	12.9872	pos	METHOPRENE (S)	44012	Unclassified	Unclassified	Unclassified			48.7	45.4	M+H, M+NH4, M+Na	C19H34O3	-0.525262	488.171	622.94	547.516	454.615	426.957	458.707	494.169	480.604	460.089	334.948	663.247	601.033	338.195	459.608	890.164	456.261
13.87_383.3395n	406.329	13.8734	pos	N-stearoyl valine	75504	Lipids and lipid-like molecules	Fatty Acyls	Fatty amides			48.7	53.4	M+H, M+Na	C23H45NO3	-1.25465	585.865	540.952	539.026	572.565	701.577	562.562	533.19	565.172	554.334	628.577	554.192	544.248	575.799	623.007	544.249	582.901
3.05_282.1191m/z	282.119	3.05372	pos	N6-Methyladenosine	HMDB0004044	Nucleosides, nucleotides, and analogues	Purine nucleosides	Unclassified	***		48.7	48.4	M+H	C11H15N5O4	-1.89579	25.7269	32.1812	28.0362	28.1531	26.3368	31.0198	30.1557	32.8282	29.3243	25.3911	27.1654	31.8103	30.5641	26.475	28.685	26.6469
5.33_345.1181m/z	345.118	5.32938	pos	Catalpol	LMPR0102070007	Lipids and lipid-like molecules	Prenol lipids	Isoprenoids		C09773	48.7	51.9	M+H-H2O	C15H22O10	0.2683	26.1648	25.1227	28.3475	27.0655	10.8759	10.2541	14.5741	12.0123	13.2694	10.7456	38.2255	41.3633	49.3046	46.1623	36.2743	40.0905
5.96_179.0695m/z	179.069	5.95797	pos	4-Hydroxy-6-methyl-3-(1-oxobutyl)-2H-pyran-2-one	HMDB0040637	Organooxygen compounds	Carbonyl compounds	Ketones			48.7	57.6	M+H-H2O	C10H12O4	-3.98071	10.4199	9.57866	8.8664	11.1741	10.1721	5.45195	3.44153	8.44402	8.99272	14.3616	11.3704	10.1135	13.3118	9.84647	8.27893	9.42775
8.16_273.1114m/z	273.111	8.16452	pos	7,4'-Dihydroxy-3'-methoxyflavan	LMPK12020245	Unclassified	Unclassified	Unclassified			48.7	57.5	M+H	C16H16O4	-2.73204	37.3603	39.7869	35.8098	38.1761	23.0734	29.4923	26.0845	29.4091	29.7222	41.653	46.3299	33.5595	50.9199	41.6489	41.3935	38.0511
0.81_180.0859m/z	180.086	0.809033	pos	D-1-Deoxy-erythro-hexo-2,3-diulose	HMDB0029934	Organic oxygen compounds	Organooxygen compounds	Carbohydrates and carbohydrate conjugates			48.6	54.6	M+NH4	C6H10O5	-4.71585	61.0674	73.5898	61.6735	65.5468	68.1583	88.0064	68.8453	67.472	62.8101	80.7021	62.0359	69.795	67.1664	65.116	67.262	71.7813
1.27_192.0274n	191.02	1.26693	neg	Isocitrate	3328	Organic acids and derivatives	Carboxylic acids and derivatives	Tricarboxylic acids and derivatives	**	C00311	48.6	46.3	M-H, 2M-H, M-H2O-H	C6H8O7	2.25305	2601.65	3063.61	3865.24	3171.67	3332.44	3400.12	2964.11	3902.75	3212.23	3390.2	1954.5	3108.72	3042.65	2987.28	3109.31	2909.78
12.02_254.2475m/z	254.247	12.0159	pos	4E,6E,10Z-Hexadecatrien-1-ol	LMFA05000198	Lipids and lipid-like molecules	Fatty Acyls	Fatty alcohols			48.6	52.9	M+NH4	C16H28O	-1.63505	137.978	134.763	139.893	138.674	137.148	110.881	179.258	139.79	117.45	154.708	100.174	191.505	169.637	132.812	149.885	132.136
2.17_180.0650m/z	180.065	2.1711	pos	Adrenochrome	HMDB0012884	Organoheterocyclic compounds	Indoles and derivatives	Unclassified			48.6	52.2	M+H	C9H9NO3	-2.84613	101.7	112.502	105.177	105.325	63.7796	79.3243	97.9694	60.2501	91.5085	76.8744	146.46	95.1422	193.031	179.598	81.7891	110.509
2.34_184.0617m/z	184.062	2.33618	neg	N-acetyl-L-2-aminoadipate(2-)	HMDB0062715	Organic acids and derivatives	Carboxylic acids and derivatives	Amino acids, peptides, and analogues			48.6	53.3	M-H2O-H	C8H13NO5	0.728063	15.6752	16.7944	11.5404	20.9673	17.5338	34.4886	22.0267	25.6211	19.6887	18.4132	20.5226	24.6718	10.5225	17.3195	23.1605	18.4845
3.92_267.1339m/z	267.134	3.91715	pos	N5-(4-Methoxybenzyl)glutamine	HMDB0033598	Organic acids and derivatives	Carboxylic acids and derivatives	Amino acids, peptides, and analogues			48.6	51	M+H	C13H18N2O4	-0.187686	35.8763	36.1131	35.5993	37.4005	47.3293	41.0293	48.3952	42.5276	45.4918	43.3165	22.1355	32.879	22.7491	24.9164	27.3492	27.9127
4.88_308.0770m/z	308.077	4.87958	pos	Dihyroxy-1H-indole glucuronide I	HMDB0059997	Organic oxygen compounds	Organooxygen compounds	Carbohydrates and carbohydrate conjugates			48.6	49.2	M+H-H2O	C14H15NO8	1.46008	343.091	359.74	358.29	362.759	232.4	214.601	234.537	209.787	215.69	198.996	458.283	510.746	553.783	480.458	456.649	504.022
7.88_398.2893m/z	398.289	7.8812	pos	AMP-Deoxynojirimycin	45251	Unclassified	Unclassified	Unclassified			48.6	49.9	M+H	C22H39NO5	-2.00468	11.8844	17.2108	14.0671	17.4079	15.621	16.6562	20.7304	12.6258	14.3793	9.99954	24.7817	16.3092	12.2434	12.1337	14.7966	19.8762
11.39_337.2733m/z	337.273	11.3864	pos	MG(0:0/18:2(9Z,12Z)/0:0)	HMDB0011538	Lipids and lipid-like molecules	Fatty Acyls	Lineolic acids and derivatives	***		48.5	49.7	M+H-H2O	C21H38O4	-1.19781	233.626	236.426	235.752	233.002	257.07	240.708	267.017	252.952	256.073	263.277	203.978	207.4	232.513	219.404	162.965	226.014
12.31_310.2506n	293.247	12.3092	pos	13(S)-HODE methyl ester	45152	Unclassified	Unclassified	Unclassified			48.5	47.2	M+H-H2O, M+Na, M+K	C19H34O3	-0.520632	1675.65	1782.23	1763.01	1751.86	1990.53	2425.29	2233.44	2272.56	2632.9	1527.68	2103.75	956.1	765.113	1133.93	1651.65	889.467
14.78_503.3373m/z	503.337	14.7782	pos	22-Deoxocucurbitacin D	90151	Lipids and lipid-like molecules	Steroids and steroid derivatives	Cucurbitacins			48.5	51.3	M+H	C30H46O6	1.16328	13.26	8.51479	8.10478	6.21609	6.34926	2.65247	6.26027	0.660964	7.79114	3.33259	9.65783	6.66285	11.7582	14.2738	10.0883	10.2484
4.14_341.0862m/z	341.086	4.14205	neg	1-O-Caffeoylglucose	HMDB0036937	Organooxygen compounds	Carbohydrates and carbohydrate conjugates	Monosaccharides		C10433	48.5	52.5	M-H	C15H18O9	-4.6237	40.5441	51.0589	44.5669	41.9802	34.2467	31.1455	35.1191	42.9539	33.75	32.5433	58.1415	50.5898	56.0072	59.7179	45.0586	49.8762
6.41_257.0804m/z	257.08	6.4063	pos	Isoliquiritigenin	HMDB0037316	Phenylpropanoids and polyketides	Linear 1,3-diarylpropanoids	Chalcones and dihydrochalcones	***	C08650	48.5	49.4	M+H	C15H12O4	-1.6724	19.5972	19.3875	18.8693	18.2244	16.8123	19.9059	19.7401	18.3224	19.2854	22.7753	21.0896	15.0118	22.5696	20.7337	14.1392	16.0665
8.46_398.2894m/z	398.289	8.45802	pos	Dinoravicholic acid	LMST04050016	Lipids and lipid-like molecules	Sterol Lipids	Bile acids and derivatives			48.5	53.7	M+NH4	C22H36O5	-1.78451	87.8888	108.384	104.792	115.336	76.4185	85.3165	114.107	110.29	88.2468	60.4013	123.948	133.881	117.327	123.059	148.192	131.176
1.28_147.0281m/z	147.028	1.27552	pos	3-Oxoglutaric acid	HMDB0013701	Organic acids and derivatives	Keto acids and derivatives	Short-chain keto acids and derivatives	***		48.4	50.5	M+H	C5H6O5	-5.10306	55.3522	62.68	56.803	57.3585	66.4916	59.3484	61.5256	56.7566	55.821	53.5488	47.3222	53.3164	41.791	47.4406	43.0855	49.7881
11.56_434.2442n	417.241	11.5643	pos	LPA(18:2(9Z,12Z)/0:0)	59312	Lipids and lipid-like molecules	Glycerophospholipids	Glycerophosphates			48.4	58.6	M+H-H2O, M+H, M+Na, M+NH4	C21H39O7P	1.94408	600.093	695.523	690.625	805.518	609.539	614.033	836.541	627.588	688.604	667.947	627.596	683.657	700.509	603.382	519.036	631.051
12.52_271.2271m/z	271.227	12.5203	neg	2-hydroxyhexadecanoic acid	34495	Lipids and lipid-like molecules	Fatty Acyls	Fatty acids and conjugates			48.4	55.3	M-H	C16H32O3	-2.66383	30.4493	36.7868	30.7941	38.6713	40.6633	102.746	40.1286	52.3849	60.4428	54.2255	30.7351	23.2785	28.811	30.1013	19.6246	29.4169
3.94_326.0868m/z	326.087	3.94415	pos	Pancratistatin	67051	Unclassified	Unclassified	Unclassified			48.4	44.5	M+H	C14H15NO8	-0.678534	96.1337	100.113	101.272	97.9111	100.791	92.4705	110.532	88.4385	104.705	97.6928	80.4472	109.31	98.7235	95.3025	100.083	94.3026
4.57_323.0073m/z	323.007	4.57087	neg	5-Fluorouridine monophosphate	HMDB0060397	Nucleosides, nucleotides, and analogues	Pyrimidine nucleotides	Pyrimidine ribonucleotides		C16634	48.4	50.7	M-H2O-H	C9H12FN2O9P	-3.92256	6.58502	7.19708	6.27152	6.17117	9.84064	7.07078	7.91004	9.18356	8.17215	9.18749	3.12983	5.5023	3.93084	3.61358	5.6551	6.44701
7.01_181.0500m/z	181.05	7.00652	neg	Maltol propionate	HMDB0037274	Organoheterocyclic compounds	Pyrans	Pyranones and derivatives			48.4	48.4	M-H	C9H10O4	-3.27532	21.0406	13.4025	20.3021	19.9426	4.34455	5.39027	5.94183	4.26597	5.04859	5.61459	21.1348	27.1294	20.5277	30.8237	29.5564	28.5928
7.83_330.2402n	329.233	7.83213	neg	9,10,13-TriHOME	HMDB0004710	Lipids and lipid-like molecules	Fatty Acyls	Fatty acids and conjugates	***	C14835	48.4	44.6	M-H, 2M-H	C18H34O5	-1.13786	1701.03	1874.53	1854.45	1884.86	1966.18	1820.36	2309.4	1785.54	2106.42	2221.32	1744.69	1923.89	1645.22	1649.43	1542.8	1973.82
11.86_352.2611n	353.268	11.8606	pos	MG(18:3(6Z,9Z,12Z)/0:0/0:0)	62351	Lipids and lipid-like molecules	Fatty Acyls	Lineolic acids and derivatives			48.3	49.2	M+H, M+Na, M+H-H2O	C21H36O4	-0.806655	659.818	666.731	686.363	701.725	409.073	409.389	507.53	377.141	482.266	507.908	808.951	996.515	1161.83	942.316	767.974	815.553
12.43_287.2214m/z	287.221	12.4309	pos	8,9,16-trihydroxy palmitic acid	LMFA01050100	Lipids and lipid-like molecules	Fatty Acyls	Fatty Acids and Conjugates			48.3	48.8	M+H-H2O	C16H32O5	-0.923202	73.0212	66.5517	60.6705	56.6129	60.7821	59.9009	56.8154	59.9008	58.5193	61.9034	54.8757	59.6071	58.0037	61.6876	61.2613	60.722
2.69_284.0915m/z	284.092	2.6909	pos	4-NAPHTHALIMIDOBUTYRIC ACID	43845	Unclassified	Unclassified	Unclassified			48.3	56.1	M+H	C16H13NO4	-0.689154	107.08	114.255	117.984	109.752	95.2286	123.013	99.2691	93.0381	126.937	106.357	149.945	112.213	143.139	149.435	94.6626	116.681
3.98_306.1344m/z	306.134	3.98482	pos	Zanthodioline	HMDB0031929	Organoheterocyclic compounds	Quinolines and derivatives	Quinolones and derivatives			48.3	48.3	M+H	C16H19NO5	2.60102	248.255	253.184	248.518	253.036	278.055	259.818	292.645	261.934	264.926	252.219	212.043	239.48	239.904	235.882	225.48	229.89
1.23_362.0478m/z	362.048	1.22793	neg	Guanosine monophosphate	HMDB0001397	Nucleosides, nucleotides, and analogues	Purine nucleotides	Purine ribonucleotides	***	C00144	48.2	54.4	M-H	C10H14N5O8P	-7.99987	11.9464	10.0065	11.2063	11.5968	14.9756	15.8365	15.8805	13.1917	15.3773	11.5869	8.38534	10.0528	12.4019	11.2578	9.29689	13.4196
1.28_156.0053n	139.002	1.27552	pos	2,5-Furandicarboxylic acid	HMDB0004812	Organoheterocyclic compounds	Furans	Furoic acid and derivatives		C20450	48.2	48.3	M+H-H2O, M+H	C6H4O5	-3.97248	320.794	337.891	309.409	309.007	367.335	332.211	336.548	322.877	333.055	301.39	276.947	294.357	282.927	266.485	245.507	279.539
1.28_256.1272m/z	256.127	1.27552	pos	Lysinoalanine	HMDB0029447	Organic acids and derivatives	Carboxylic acids and derivatives	Amino acids, peptides, and analogues			48.2	46.3	M+Na	C9H19N3O4	1.8098	19.7102	27.8029	22.5338	23.3621	19.437	15.5597	20.2951	16.546	17.6603	14.886	25.9924	36.0945	26.3668	26.383	22.0117	37.6522
10.15_332.2787m/z	332.279	10.1515	pos	8R,11S-DiHOME	LMFA02000063	Lipids and lipid-like molecules	Fatty Acyls	Octadecanoids			48.2	47.8	M+NH4	C18H34O4	-2.69812	8.69985	8.0765	7.15819	8.67946	5.18404	4.37949	7.4559	3.86398	3.69884	3.79319	7.56534	16.9456	10.6984	8.06957	11.2234	13.1742
10.21_390.1363m/z	390.136	10.2064	pos	N-Acetyl-6-O-L-fucosyl-D-glucosamine	HMDB0002220	Lipids and lipid-like molecules	Fatty Acyls	Fatty acyl glycosides			48.2	49.3	M+Na	C14H25NO10	-2.19143	8.83514	6.73862	7.55199	5.40784	7.91036	5.36053	6.16312	5.69663	5.13939	6.24445	7.46541	5.45828	5.3222	6.87406	6.90593	8.52084
10.36_251.1275m/z	251.127	10.3557	pos	2-hydroxy-3-[4-hydroxy-3-(3-methylbut-2-en-1-yl)phenyl]propanoic acid	HMDB0133182	Phenylpropanoids and polyketides	Phenylpropanoic acids	Unclassified			48.2	45.8	M+H	C14H18O4	-1.16939	33.0115	37.2503	32.5659	33.8619	36.824	34.5841	31.504	34.1648	33.9196	34.6908	34.9617	31.0604	38.3909	34.6295	35.4252	33.7976
13.98_295.2268m/z	295.227	13.9783	pos	gamma- 12,13-DiHODE	LMFA02000050	Lipids and lipid-like molecules	Fatty Acyls	Octadecanoids			48.2	43.7	M+H-H2O	C18H32O4	-0.0501022	141.597	177.589	196.363	184.386	134.366	161.919	170.737	192.469	170.894	197.338	97.2727	201.93	204.479	179.942	152.713	186.997
4.32_359.0981m/z	359.098	4.32422	neg	6-O-Acetylarbutin	HMDB0034060	Organic oxygen compounds	Organooxygen compounds	Carbohydrates and carbohydrate conjugates			48.2	57.9	M+FA-H	C14H18O8	-1.01634	4.31856	5.04755	4.72245	5.81217	4.6812	7.07541	4.74671	7.57712	5.23251	3.70836	5.55774	5.2341	5.98568	5.45057	4.75758	5.72564
4.39_230.1623n	253.148	4.39128	pos	Valyl-Leucine	HMDB0029131	Organic acids and derivatives	Carboxylic acids and derivatives	Amino acids, peptides, and analogues	***		48.2	58.6	M+H, M+Na	C11H22N2O3	-3.11747	54.4076	52.2429	53.0747	50.8402	60.2242	56.7727	56.617	60.0743	59.5907	59.3638	44.6191	46.3411	49.1109	47.1939	46.514	51.0334
6.24_306.2636m/z	306.264	6.24298	pos	(S)-10,16-Dihydroxyhexadecanoic acid	HMDB0037798	Lipids and lipid-like molecules	Fatty Acyls	Fatty acids and conjugates	**	C08285	48.2	46.8	M+NH4	C16H32O4	-1.04945	73.8095	76.7835	83.8366	71.0168	91.1134	86.8961	67.6071	78.5913	80.3776	76.038	100.595	71.9679	62.9543	66.6835	112.279	77.1095
7.98_549.2695m/z	549.269	7.97918	pos	Canescein	HMDB0029313	Lipids and lipid-like molecules	Steroids and steroid derivatives	Steroid lactones			48.2	56	M+H-H2O	C29H42O11	0.0777507	11.7522	6.76908	8.25509	15.6062	5.40174	4.31617	2.80511	2.16852	5.95899	4.66387	18.3014	9.16625	12.4534	14.0509	10.4831	9.20785
9.37_255.0653m/z	255.065	9.36502	neg	Lucidone	LMPK12120439	Lipids and lipid-like molecules	Polyketides	Flavonoids			48.2	47.9	M-H	C15H12O4	-3.68087	111.866	99.61	120.387	147.392	85.8465	125.607	119.069	100.827	97.7987	116.295	165.911	92.5195	161.682	186.317	105.329	70.5392
0.88_146.0917m/z	146.092	0.877867	pos	4-Guanidinobutanoic acid	HMDB0003464	Organic acids and derivatives	Carboxylic acids and derivatives	Amino acids, peptides, and analogues	***	C01035	48.1	53	M+H	C5H11N3O2	-5.08341	23.494	17.6698	25.6271	26.4852	18.4318	10.9061	17.7386	24.0445	20.1458	21.0587	21.7669	29.9244	24.9281	25.7823	30.1876	24.6758
3.37_303.1473n	304.155	3.36635	pos	7-Hydroxyetodolac	HMDB0060544	Organoheterocyclic compounds	Indoles and derivatives	Indolyl carboxylic acids and derivatives			48.1	42.3	M+H-H2O, M+H	C17H21NO4	0.692196	7113.51	7414.25	7876.54	6439.45	7860.21	6385.44	7081.46	6294.94	7789.01	6749.86	6899.76	7234.15	8691.52	8359.93	7769.43	7528.96
5.22_327.0518m/z	327.052	5.22165	neg	Cephalocerone	LMPK12130053	Lipids and lipid-like molecules	Polyketides	Flavonoids			48.1	54.9	M+FA-H	C16H10O5	2.68989	3.04703	3.35961	3.23499	3.41418	8.02557e-07	8.02557e-07	8.02557e-07	8.02557e-07	8.02557e-07	8.02557e-07	6.35002	5.63917	5.79066	6.31372	7.24566	6.43694
5.36_217.1074m/z	217.107	5.36447	neg	9-hydroxy-5Z-nonenoic acid	LMFA01050232	Lipids and lipid-like molecules	Fatty Acyls	Fatty Acids and Conjugates			48.1	47.8	M+FA-H	C9H16O3	-4.40453	19.2964	25.8504	18.5539	29.2127	27.9948	26.9389	29.2825	26.4767	31.194	29.5512	27.5809	19.4347	16.3126	26.2091	16.3762	15.2944
5.91_296.1280m/z	296.128	5.91233	pos	Japonine	68506	Unclassified	Unclassified	Unclassified			48.1	44.5	M+H	C18H17NO3	-0.337865	500.463	470.12	477.717	498.998	403.117	502.923	412.83	404.423	590.616	589.274	457.098	546.819	584.502	494.013	433.373	461.686
7.24_271.0962m/z	271.096	7.23775	pos	Strobopinin	LMPK12140187	Lipids and lipid-like molecules	Polyketides	Flavonoids			48.1	45.9	M+H	C16H14O4	-1.04437	6.28175	6.38955	6.84928	6.71794	9.98401	10.2183	10.5145	14.6064	9.53624	11.3297	7.08709	1.43124	7.87532	5.12849	3.7387	3.90251
7.63_425.1439m/z	425.144	7.62605	pos	1-O-E-Cinnamoyl-(6-arabinosylglucose)	HMDB0030294	Phenylpropanoids and polyketides	Cinnamic acids and derivatives	Cinnamic acid esters			48.1	47.4	M+H-H2O	C20H26O11	-0.751416	8.72169	10.3818	8.28712	7.96784	12.736	10.2215	15.0067	12.1619	12.1536	14.9678	6.04052	8.85847	6.04646	7.09537	5.78852	4.65401
9.48_290.2690m/z	290.269	9.47608	pos	16-Hydroxy hexadecanoic acid	HMDB0006294	Lipids and lipid-like molecules	Fatty Acyls	Fatty acids and conjugates	**	C18218	48.1	43.1	M+NH4	C16H32O3	0.151136	869.609	883.093	881.066	876.252	604.491	938.514	666.567	786.605	860.542	1022.52	1074.72	883.639	845.93	742.356	1314.53	1083.65
9.91_316.2842m/z	316.284	9.90622	pos	6-hydroxysphingosine	53903	Lipids and lipid-like molecules	Sphingolipids	Sphingoid bases			48.1	46.5	M+H	C18H37NO3	-1.27453	347.644	355.929	357.256	354.619	362.505	380.907	290.202	294.671	293.687	511.283	370.064	372.503	386.685	383.923	330.402	356.617
10.22_208.1819n	209.189	10.2199	pos	2-Decylfuran	HMDB0032215	Organoheterocyclic compounds	Heteroaromatic compounds	Unclassified			48	51.4	M+H-H2O, M+H	C14H24O	-4.00003	17.8951	15.2906	16.777	15.6413	263.599	457.304	293.548	414.818	488.084	394.579	364.742	359.267	372.498	419.951	470.448	443.202
2.30_220.0846n	221.088	2.30493	pos	5-Hydroxy-L-tryptophan	HMDB0000472	Organoheterocyclic compounds	Indoles and derivatives	Tryptamines and derivatives	**	C00643	48	48	M+H-H2O, M+H	C11H12N2O3	-0.754159	40.8464	43.2166	42.8522	40.6116	38.6893	36.1739	37.3588	36.5292	39.2129	37.026	43.2834	52.1133	49.911	42.3172	45.1033	43.9134
4.81_287.1521n	288.159	4.81175	pos	Feruperine	HMDB0040699	Benzenoids	Phenols	Methoxyphenols			48	44.6	M+H, M+Na	C17H21NO3	-0.277397	426.458	449.152	438.981	452.194	408.583	369.021	398.13	370.738	371.905	369.429	436.172	621.373	561.025	478.217	506.599	558.41
5.38_340.1305n	341.138	5.38355	pos	Brosimacutin D	LMPK12140055	Lipids and lipid-like molecules	Polyketides	Flavonoids			48	46.2	M+H-H2O, M+H	C20H20O5	-1.57517	105.85	106.736	105.255	105.031	74.6467	82.8793	90.7173	80.091	85.3546	90.377	142.273	103.839	153.997	122.969	88.8204	105.874
5.86_317.1016m/z	317.102	5.858	pos	Mukurozidiol	HMDB0030651	Phenylpropanoids and polyketides	Coumarins and derivatives	Furanocoumarins		C09141	48	43.8	M+H-H2O	C17H18O7	-1.21944	28.3511	22.8891	27.08	23.8559	22.5133	31.235	36.1733	32.9477	25.7861	21.0561	24.08	23.9149	23.689	23.0134	16.388	17.9406
7.74_290.2688m/z	290.269	7.7382	pos	Juniperic acid	LMFA01050051	Lipids and lipid-like molecules	Fatty Acyls	Fatty Acids and Conjugates			48	44	M+NH4	C16H32O3	-0.543881	372.482	333.641	339.634	311.733	335.008	400.915	301.943	349.997	345.417	344.983	397.497	343.705	309.993	255.818	468.899	365.676
0.72_158.0919m/z	158.092	0.717217	pos	Citrulline	HMDB0000904	Organic acids and derivatives	Carboxylic acids and derivatives	Amino acids, peptides, and analogues	**	C00327	47.9	45.2	M+H-H2O	C6H13N3O3	-2.82595	1236.55	1295.88	1320.8	1283.98	1328.1	1204.89	1262.88	1324.81	1191.84	1280.58	1228.6	1362.07	1331.9	1326.75	1234.19	1322.53
13.78_419.3481m/z	419.348	13.778	pos	3-hydroxypentadecanoyl carnitine	HMDB0061641	Lipids and lipid-like molecules	Fatty Acyls	Fatty acid esters			47.9	52.1	M+NH4	C22H43NO5	0.409638	6.0123	6.33889	7.68535	7.278	5.29719	10.1591	7.04378	9.59918	11.5206	13.0877	0.757903	3.88803	17.5116	8.02557e-07	1.18823	2.4791
2.13_290.1387m/z	290.139	2.13045	pos	7,8-Dihydro-14-hydroxynormorphine	1401	Unclassified	Unclassified	Unclassified			47.9	42.1	M+H	C16H19NO4	0.0394016	3531.93	3828.83	3830.36	3778.59	3256.81	2869.6	3289.17	3117.49	3171.86	3039.58	3871.24	4821.74	4516.74	4352.79	4246.4	4546
4.24_348.0702m/z	348.07	4.24178	pos	Adenosine 3'-monophosphate	63401	Nucleosides, nucleotides, and analogues	Ribonucleoside 3'-phosphates	Unclassified	**	C01367	47.9	42.2	M+H	C10H14N5O7P	-0.341639	8.63548	10.157	9.433	10.5545	7.71106	6.76767	8.37009	8.59347	7.38051	7.06253	8.52399	10.6333	9.79564	13.1707	8.29488	11.3622
4.35_193.0502m/z	193.05	4.35005	neg	3,4-Dihydroxyphenyllactic acid methyl ester	HMDB0041661	Benzenoids	Phenols	Benzenediols			47.9	45.2	M-H2O-H	C10H12O5	-1.90417	17.7329	28.3623	22.7272	21.3304	14.7294	13.6088	17.92	14.3995	18.0828	22.7409	20.3983	20.5194	22.1539	28.7442	20.8931	21.118
6.82_285.1118m/z	285.112	6.81678	pos	5-hydroxy-8-(2-hydroxypropan-2-yl)-4-(prop-2-en-1-yl)-2H,8H,9H-furo[2,3-h]chromen-2-one	HMDB0130125	Phenylpropanoids and polyketides	Coumarins and derivatives	Furanocoumarins			47.9	55.8	M+H-H2O	C17H18O5	-0.949295	170.969	139.963	163.159	131.732	134.822	199.842	133.429	115.51	183.965	156.593	139.653	121.307	150.931	142.228	110.826	127.434
1.21_322.0425m/z	322.043	1.21493	neg	3'-CMP	HMDB0000095	Nucleosides, nucleotides, and analogues	Pyrimidine nucleotides	Pyrimidine ribonucleotides	***	C00055	47.8	73.3	M-H	C9H14N3O8P	-6.36925	28.4729	17.0627	21.8795	28.3804	28.0001	32.6228	26.9564	35.2894	30.2567	15.2381	25.933	16.1029	22.4037	26.7101	23.1829	27.7116
14.25_292.2402n	293.248	14.2513	pos	3b,17b-Dihydroxyetiocholane	HMDB0000369	Lipids and lipid-like molecules	Steroids and steroid derivatives	Androstane steroids			47.8	42.9	M+H, M+Na	C19H32O2	-0.018177	126.976	101.975	96.678	101.184	97.3393	76.1952	103.203	68.5936	92.6494	77.2184	166.763	115.391	125.289	136.523	105.523	101.446
2.04_147.0293m/z	147.029	2.03587	neg	2-dehydro-3-deoxy-D-arabinonic acid	LMFA01050474	Lipids and lipid-like molecules	Fatty Acyls	Fatty Acids and Conjugates			47.8	48.2	M-H	C5H8O5	-3.99036	12.0629	13.4323	17.3338	16.3984	14.5125	16.193	23.2117	17.0512	20.9995	11.0998	10.8808	15.2136	15.2843	16.3735	16.0684	12.165
2.37_481.1050m/z	481.105	2.37158	pos	N,N'-Bis(gamma-glutamyl)cystine	HMDB0038458	Organic acids and derivatives	Carboxylic acids and derivatives	Amino acids, peptides, and analogues			47.8	51.3	M+H-H2O	C16H26N4O10S2	-1.42095	89.8235	91.5613	96.7963	93.3718	158.434	113.359	120.6	126.298	138.462	142.305	55.2265	64.5143	54.6184	57.1908	52.2494	48.2913
4.57_195.0648m/z	195.065	4.5676	pos	3-hydroxy-3-(4-hydroxy-3-methoxyphenyl)propanoic acid	HMDB0133486	Unclassified	Unclassified	Unclassified			47.8	49.2	M+H-H2O	C10H12O5	-1.73217	18.6516	23.3097	20.896	20.4672	27.1995	20.9806	21.8943	25.5543	22.6749	25.0114	12.4546	18.2973	14.2779	14.4414	15.1385	17.4853
4.80_189.1270m/z	189.127	4.79808	pos	Plastoquinol-1	LMPR02010037	Lipids and lipid-like molecules	Prenol lipids	Quinones and hydroquinones	**	C02185	47.8	48	M+H-H2O	C13H18O2	-2.0125	19.5846	20.6675	19.6734	17.4853	16.5678	14.1088	16.4346	15.3925	17.8802	11.3467	21.2044	24.841	23.7105	22.7198	20.5455	23.1705
6.12_259.0959m/z	259.096	6.12115	pos	5-[(E)-2-(4-hydroxyphenyl)ethenyl]-4-methoxybenzene-1,3-diol	HMDB0128517	Phenylpropanoids and polyketides	Stilbenes	Unclassified			47.8	45	M+H	C15H14O4	-2.3888	7.64688	8.33039	7.64589	8.69144	4.39884	4.57244	2.84656	7.18245	5.88113	9.14236	10.501	9.87044	14.3036	10.159	11.5182	11.2822
9.40_639.3487m/z	639.349	9.39508	pos	PHOOA-PG	LMGP20060005	Lipids and lipid-like molecules	Glycerophospholipids	Oxidized glycerophospholipids			47.8	54.4	M+H	C30H55O12P	-2.67671	2.17833	4.53122	3.17089	4.17798	8.02557e-07	8.02557e-07	0.8462	8.02557e-07	8.02557e-07	8.02557e-07	5.83139	8.13945	5.35554	6.51523	7.74879	7.43144
9.93_294.2193n	295.227	9.93355	pos	(9R,13R)-15,16-dihydro-12-oxo-10-phytoenoic acid	LMFA02010004	Lipids and lipid-like molecules	Fatty Acyls	Octadecanoids			47.8	44.8	M+H-H2O, M+H	C18H30O3	-0.741364	3178.73	3210.02	3289.53	3238.23	2294.64	1802.92	2425.42	1970.61	1960.52	2050.98	3873.05	5289.67	4177.99	4242.02	4286.48	4796.58
0.80_166.0525m/z	166.052	0.7957	pos	Methionine sulfoxide	HMDB0002005	Organic acids and derivatives	Carboxylic acids and derivatives	Amino acids, peptides, and analogues			47.7	52.6	M+H	C5H11NO3S	-4.55708	19.9227	19.2222	15.3011	17.263	20.9745	19.8313	21.34	15.346	17.896	18.7452	18.0712	22.8443	19.1441	16.1432	17.8162	16.128
15.54_680.4876m/z	680.488	15.5393	pos	1-(2-methoxy-21Z-octacosenyl)-sn-glycero-3-phosphoserine	LMGP03060029	Lipids and lipid-like molecules	Glycerophospholipids	Glycerophosphoserines			47.7	58.8	M+H	C35H70NO9P	2.1887	2219.48	2045.23	1914.88	1887.84	2335.26	1755.22	1890.59	2017.26	2111.66	1724.8	1938.39	1942.07	1929.8	1817.28	1979.56	1562.75
2.53_252.1216n	253.129	2.53225	pos	2,3-Butanediol glucoside	HMDB0040822	Organic oxygen compounds	Organooxygen compounds	Carbohydrates and carbohydrate conjugates			47.7	47.8	M+H, M+NH4	C10H20O7	2.76453	129.505	162.393	158.421	154.85	170.021	154.495	152.753	196.174	151.32	150.635	108.368	150.557	164.19	145.069	129.234	143.433
4.24_256.0580n	239.055	4.24178	pos	(2R,3S)-Piscidic acid	HMDB0030809	Phenylpropanoids and polyketides	Phenylpropanoic acids	Unclassified			47.7	44.6	M+H-H2O, M+H, M+NH4	C11H12O7	-1.18874	43.9677	42.728	42.7729	44.9777	20.0554	16.3108	13.9384	29.4043	22.6651	36.976	71.7558	75.1404	63.0765	48.5446	56.5465	53.3683
0.80_262.1031m/z	262.103	0.7957	pos	Pseudouridine	HMDB0000767	Nucleosides, nucleotides, and analogues	Nucleoside and nucleotide analogues	Unclassified	**	C02067	47.6	50.6	M+NH4	C9H12N2O6	-1.01949	95.2816	100.762	90.1156	96.299	118.07	108.595	115.93	107.041	107.726	109.645	78.5814	90.0233	85.8382	81.2417	73.6262	85.036
11.09_296.2348n	295.227	11.0887	neg	13(R)-HODE	45665	Unclassified	Unclassified	Unclassified			47.6	40	M-H, 2M-H	C18H32O3	-1.29411	725.291	532.927	535.588	663.75	497.255	736.366	681.965	393.436	748.499	865.808	451.684	1008.08	389.765	294.744	365.994	857.971
11.39_434.2438n	435.251	11.3864	pos	PA(18:2(9Z,12Z)/0:0)	82336	Lipids and lipid-like molecules	Glycerophospholipids	Glycerophosphates			47.6	58.7	M+H, M+Na, M+NH4, M+H-H2O	C21H39O7P	1.03677	572.673	593.282	591.531	596.64	622.335	601.346	656.744	610.104	646.809	642.026	495.622	538.335	611.217	546.066	428.982	584.46
5.55_358.1508m/z	358.151	5.54537	pos	Simmondsin	HMDB0030394	Organic oxygen compounds	Organooxygen compounds	Carbohydrates and carbohydrate conjugates			47.6	44.8	M+H-H2O	C16H25NO9	3.0804	966.458	965.841	956.787	962.694	1149.92	1193.2	1263.37	1089.45	1254.78	1240.79	659.586	760.596	799.833	695.589	600.096	652.53
5.96_244.1074m/z	244.107	5.95797	pos	Glycyl-Tryptophan	HMDB0028852	Organic acids and derivatives	Carboxylic acids and derivatives	Amino acids, peptides, and analogues			47.6	44.5	M+H-H2O	C13H15N3O3	-2.49274	30.9965	28.8897	29.4669	35.1363	9.22071	13.0712	20.3455	6.44575	15.579	12.8334	59.9799	20.8952	55.8062	67.6507	21.6589	29.8512
8.40_287.0910m/z	287.091	8.4005	pos	2',6',beta-Trihydroxy-4'-methoxychalcone	52201	Unclassified	Unclassified	Unclassified			47.6	46.4	M+H	C16H14O5	-1.45335	58.7279	38.7474	56.7737	41.991	73.0578	82.763	51.9133	44.7993	62.4777	59.3747	46.8732	33.0908	62.1026	47.8594	33.0887	43.0924
9.44_346.2578m/z	346.258	9.43542	pos	16-F1-PhytoP	LMFA02030001	Lipids and lipid-like molecules	Fatty Acyls	Octadecanoids			47.6	48.5	M+NH4	C18H32O5	-2.93916	52.0497	48.971	50.7567	52.4094	46.8046	46.7094	50.8541	49.6012	46.6346	46.8128	51.5278	57.8809	52.7426	48.2738	54.0902	55.2048
0.69_154.0622m/z	154.062	0.691133	neg	L-2-Amino-3-(1-pyrazolyl)propanoic acid	HMDB0034267	Organic acids and derivatives	Carboxylic acids and derivatives	Amino acids, peptides, and analogues			47.5	41.5	M-H	C6H9N3O2	-0.145224	114.157	129.773	124.7	126.799	126.141	123.973	122.445	130.982	125.503	138.988	110.789	115.206	106.948	112.066	113.15	118.791
10.31_311.2217m/z	311.222	10.3077	neg	9,10-DiHODE	HMDB0010221	Lipids and lipid-like molecules	Fatty Acyls	Lineolic acids and derivatives			47.5	45.8	M-H	C18H32O4	-3.41313	1156.15	969.72	1064	911.456	1100.12	1141.06	1020.47	1160.05	1225.71	1445.06	660.078	712.169	653.567	530.004	695.732	574.254
11.21_415.3154m/z	415.315	11.209	pos	11beta-PGF2alpha-EA	LMFA03010208	Lipids and lipid-like molecules	Fatty Acyls	Eicosanoids			47.5	45	M+NH4	C22H39NO5	-3.21739	7.69612	7.9153	8.714	6.91803	12.4615	17.8038	17.0498	16.8207	19.8411	12.2874	5.72789	0.667699	0.59427	8.02557e-07	0.115687	8.02557e-07
11.44_326.2451n	344.279	11.4413	pos	Avocadyne 4-acetate	HMDB0031049	Lipids and lipid-like molecules	Fatty Acyls	Fatty alcohols			47.5	44.9	M+NH4, M+K	C19H34O4	-1.73321	500.929	523.308	483.917	521.221	534.571	653.891	667.697	694.207	741.212	500.704	526.867	280.014	281.116	364.466	455.833	302.493
2.05_385.1288m/z	385.129	2.04928	pos	S-Adenosylhomocysteine	HMDB0000939	Nucleosides, nucleotides, and analogues	5'-deoxyribonucleosides	5'-deoxy-5'-thionucleosides	***	C00021	47.5	52.3	M+H	C14H20N6O5S	-0.11477	14.0213	13.3904	11.7704	11.3609	6.49339	4.61744	8.11463	5.10897	4.74989	5.51045	13.267	19.7135	15.6654	19.5084	16.59	13.8395
4.21_187.0630n	188.07	4.21447	pos	Indoleacrylic acid	HMDB0000734	Organoheterocyclic compounds	Indoles and derivatives	Indoles			47.5	40.7	M+H, M+NH4, M+H-H2O	C11H9NO2	-1.5072	870.382	783.644	817.065	894.496	943.39	902.101	1016.08	891.136	943.367	867.387	761.444	907.581	757.85	756.756	713.419	812.285
5.69_442.1338m/z	442.134	5.69252	pos	1-(2-Hydroxyphenylamino)-1-deoxy-beta-D-gentiobioside 1,2-carbamate	HMDB0037551	Organic oxygen compounds	Organooxygen compounds	Carbohydrates and carbohydrate conjugates			47.5	44.3	M+H-H2O	C19H25NO12	-1.36268	220.497	217.907	228.7	232.426	159.13	136.203	148.192	137.943	134.007	133.976	294.278	302.73	336.202	299.762	274.147	302.072
6.50_287.1272m/z	287.127	6.49647	pos	3'-Deoxyoleacein	HMDB0037494	Benzenoids	Phenols	Tyrosols and derivatives			47.5	52.4	M+H-H2O	C17H20O5	-1.81776	18.3108	18.609	20.6457	20.5039	19.2408	15.1218	18.1053	19.1688	16.8652	17.5569	22.5504	18.9569	24.0038	24.7257	18.6761	20.4473
7.92_255.0647m/z	255.065	7.91878	neg	(2S)-Liquiritigenin	HMDB0029519	Phenylpropanoids and polyketides	Flavonoids	Flavans	***	C09762	47.5	47.6	M-H	C15H12O4	-6.09713	14.2303	16.4685	21.3647	17.3036	14.8793	21.882	18.923	18.6257	24.0255	40.5775	18.7708	9.36296	26.4774	15.7399	9.33984	14.5724
8.00_285.1119m/z	285.112	7.9966	pos	FLAVOKAWAIN B	43607	Phenylpropanoids and polyketides	Linear 1,3-diarylpropanoids	Chalcones and dihydrochalcones			47.5	41.5	M+H	C17H16O4	-0.936443	11.9172	10.5736	10.4196	18.1083	13.9353	11.0512	11.9143	10.1052	13.571	10.4902	15.3808	8.1413	12.4682	14.0824	8.41463	11.5715
8.82_329.2314m/z	329.231	8.81545	pos	9S,11R,15S-trihydroxy-2,3-dinor-13E-prostaenoic acid-cyclo[8S,12R]	LMFA03010154	Lipids and lipid-like molecules	Fatty Acyls	Eicosanoids	**	C14795	47.5	51.2	M+H	C18H32O5	-2.47301	87.9077	86.058	92.0394	91.9606	103.838	113.92	127.008	111.28	113.137	124.515	71.6585	54.472	93.6087	52.9814	43.0588	58.5742
10.77_267.1588m/z	267.159	10.7705	pos	Humulinic acid A	HMDB0030104	Organic acids and derivatives	Vinylogous acids	Unclassified			47.4	42.6	M+H	C15H22O4	-0.910751	19.707	20.3589	24.0013	19.2054	18.9146	21.8808	22.2394	24.2599	20.3617	22.5948	20.666	19.9455	24.698	21.3748	20.125	22.1819
4.23_784.1466m/z	784.147	4.23288	neg	FAD	HMDB0001248	Nucleosides, nucleotides, and analogues	Flavin nucleotides	Unclassified	***	C00016	47.4	50	M-H	C27H33N9O15P2	-4.19981	20.7331	21.3662	22.2849	22.1003	18.8345	18.3034	20.2458	19.6274	18.9998	19.3983	22.4212	23.4175	22.3936	24.5311	21.1272	21.1411
5.52_306.0949n	307.102	5.5182	pos	Starch acetate	HMDB0029891	Organic acids and derivatives	Carboxylic acids and derivatives	Tricarboxylic acids and derivatives			47.4	42.6	M+H-H2O, M+H	C12H18O9	-0.455739	174.818	178.682	180.07	185.185	230.14	205.212	249.41	201.362	236.381	225.235	139.782	147.424	140.814	136.725	113.547	141.531
7.53_303.0863m/z	303.086	7.52772	pos	Hesperetin	HMDB0005782	Phenylpropanoids and polyketides	Flavonoids	O-methylated flavonoids	***	C01709	47.4	44	M+H	C16H14O6	-0.0325049	11.1308	9.665	9.70375	10.4824	8.63772	15.6817	12.8254	13.3313	12.2451	13.1134	12.1188	8.98193	14.1	15.8675	12.389	12.2564
2.89_385.1697m/z	385.17	2.89155	pos	2,3-Butanediol apiosylglucoside	HMDB0033063	Organic oxygen compounds	Organooxygen compounds	Carbohydrates and carbohydrate conjugates			47.3	47.5	M+H	C15H28O11	-2.01703	29.1489	24.6666	26.2655	28.5317	33.1391	23.8049	24.0185	30.6126	28.5767	23.0979	22.5403	30.0499	32.4541	31.0147	29.0221	26.0796
4.15_348.1451m/z	348.145	4.14647	pos	Cavinine	67044	Unclassified	Unclassified	Unclassified			47.3	42.8	M+H	C18H21NO6	2.63438	46.995	71.0293	63.9544	55.0313	36.1504	41.4815	55.2472	41.0687	38.8294	47.9053	69.4056	49.4692	81.7367	71.636	72.056	65.7517
4.84_511.1015m/z	511.101	4.83925	pos	Formononetin 7-O-(6''-acetylglcoside)	LMPK12050023	Lipids and lipid-like molecules	Polyketides	Flavonoids			47.3	50.8	M+K	C24H24O10	2.89335	10.969	10.3523	10.501	11.1259	12.2062	11.0761	12.3561	9.37906	13.5782	12.4911	10.7289	7.27872	6.80047	12.0651	7.41441	10.8244
5.19_695.5065m/z	695.507	5.19357	pos	PE-Cer(d14:2(4E,6E)/21:0)	LMSP03020040	Lipids and lipid-like molecules	Sphingolipids	Phosphosphingolipids			47.3	45.2	M+Na	C37H73N2O6P	-4.97155	11.4559	13.7345	14.7352	13.2273	12.3667	18.3446	6.98322	13.7681	13.1403	13.2657	12.8665	8.56085	2.76557	8.11108	18.0864	9.09946
6.82_257.0806m/z	257.081	6.81678	pos	11-Methoxynoryangonin	HMDB0030754	Phenylpropanoids and polyketides	Kavalactones	Unclassified			47.3	42	M+H-H2O	C15H14O5	-0.781695	183.582	158.838	184.075	152.916	157.209	228.054	166.914	143.202	211.431	184.018	161.077	133.103	156.71	152.776	128.978	141.373
13.15_423.3122m/z	423.312	13.1483	pos	(23S)-methylcholic acid	LMST04070029	Lipids and lipid-like molecules	Sterol Lipids	Bile acids and derivatives			47.2	50.8	M+H	C25H42O5	3.94082	37.8564	30.1731	40.3095	33.4424	27.9059	27.2829	33.4076	24.0577	36.2523	30.8761	38.8845	39.7592	50.3614	48.8393	44.0058	42.4193
3.25_318.1698m/z	318.17	3.24803	pos	4-Nitroestra-1,3,5(10)-triene-3,17beta-diol	70486	Unclassified	Unclassified	Unclassified			47.2	44.6	M+H	C18H23NO4	-0.61002	563.637	703.066	691.168	622.842	682.393	675.552	573.997	524.626	526.413	592.065	677.04	674.329	671.104	668.054	702.757	684.297
3.74_288.1234m/z	288.123	3.74267	pos	Hamayne	69334	Unclassified	Unclassified	Unclassified			47.2	40.9	M+H	C16H17NO4	1.28592	3384.63	3539.87	3529.24	3860.3	3401.43	3140.09	3373.76	3369.71	3276.85	3101.34	3442.56	3920.15	3801.1	3633.21	3756.67	3886.09
3.88_476.1758m/z	476.176	3.87682	pos	8-Hydroxynevirapine glucuronide	HMDB0061130	Organic oxygen compounds	Organooxygen compounds	Carbohydrates and carbohydrate conjugates			47.2	47.2	M+NH4	C21H22N4O8	-3.89844	186.658	184.265	191.353	196.24	175.602	145.959	180.638	159.749	163.733	152.686	196.383	266.027	236.82	217.573	194.423	208.665
4.45_334.1652m/z	334.165	4.44612	pos	5'-Hydroxy-3',4',7-trimethoxyflavan	HMDB0040534	Phenylpropanoids and polyketides	Flavonoids	O-methylated flavonoids			47.2	38	M+NH4	C18H20O5	0.824331	2886.54	2973.27	3035.79	2992.26	2155.54	2068.03	2176.37	2142.94	2238.51	2125.84	3609.11	3935.69	4022.3	3717.48	3523.46	3831.29
4.50_303.1470n	304.154	4.4996	pos	Fenoterol	2693	Benzenoids	Benzene and substituted derivatives	Phenethylamines			47.2	37.6	M+H-H2O, M+H	C17H21NO4	-0.257668	2029.37	2079.37	2098.96	2057.74	2084.25	1823.99	2062.79	1882.92	1900.54	1822.1	2002.3	2362.9	2274.87	2117.64	2192.3	2347.4
4.91_303.0496m/z	303.05	4.90675	pos	Quercetin	HMDB0005794	Phenylpropanoids and polyketides	Flavonoids	Flavones	***	C00389	47.2	39.1	M+H	C15H10O7	-1.09322	27.1645	26.8401	27.4697	27.3702	8.1469	8.26944	8.37068	8.41093	7.75771	9.47309	40.1986	40.8966	54.3938	37.803	48.1055	47.5312
5.41_194.0574n	177.054	5.41153	pos	Scytalone	65532	Unclassified	Unclassified	Unclassified			47.2	42.6	M+H-H2O, M+H	C10H10O4	-2.66573	220.611	222.109	226.921	225.219	113.282	71.996	77.1106	108.579	112.004	149.798	320.86	366.459	377.289	328.254	344.456	340.976
6.50_211.1671m/z	211.167	6.49647	pos	1,1-Dimethoxynonane	HMDB0034151	Organooxygen compounds	Ethers	Acetals			47.2	42.9	M+Na	C11H24O2	1.31346	15.6977	16.5188	18.5724	16.4687	5.95378	7.33327	6.64437	5.94096	7.16803	7.79844	26.5044	20.959	22.4422	24.4797	22.0671	23.51
9.65_277.1802m/z	277.18	9.65173	pos	Buddledin A	67850	Unclassified	Unclassified	Unclassified			47.2	48.9	M+H	C17H24O3	1.44017	104.374	119.126	106.809	106.064	26.0556	35.7352	22.2802	25.6209	31.2333	36.1819	36.007	36.8492	38.6043	25.1161	41.7874	27.8793
9.99_328.2468m/z	328.247	9.98805	pos	16-L1-PhytoP	LMFA02030027	Lipids and lipid-like molecules	Fatty Acyls	Octadecanoids			47.2	60	M+NH4	C18H30O4	-4.78665	40.1634	48.3719	56.477	46.1106	54.0404	51.5365	52.222	44.8632	48.1705	54.7611	47.7036	50.7631	45.8994	43.0829	40.8435	55.6802
0.84_302.1456m/z	302.146	0.839967	neg	gamma-Glutamylarginine	HMDB0029143	Organic acids and derivatives	Carboxylic acids and derivatives	Amino acids, peptides, and analogues			47.1	45.4	M-H	C11H21N5O5	-4.44148	53.4079	57.7216	54.727	56.7028	61.9223	61.8329	68.272	68.2613	64.8853	67.4364	46.3673	52.8861	44.4753	51.9972	53.8183	54.8714
0.87_520.1593n	565.158	0.867117	neg	3,4,5-trihydroxy-6-{[2-(9-{[(2E)-2-methylbut-2-enoyl]oxy}-2-oxo-2H,8H,9H-furo[2,3-h]chromen-8-yl)propan-2-yl]oxy}oxane-2-carboxylic acid	HMDB0129100	Phenylpropanoids and polyketides	Coumarins and derivatives	Furanocoumarins			47.1	52	M-H, M+FA-H, M-H2O-H	C25H28O12	2.40223	115.263	122.42	133.286	114.113	131.266	127.493	135.516	133.945	125.743	118.435	105.096	110.2	92.4744	112.936	113.698	110.535
1.26_246.1081m/z	246.108	1.262	pos	Asparaginyl-Hydroxyproline	HMDB0028732	Organic acids and derivatives	Carboxylic acids and derivatives	Amino acids, peptides, and analogues			47.1	57.7	M+H	C9H15N3O5	-1.58167	81.0267	81.1294	68.7073	71.1073	64.1539	66.0347	64.3281	60.415	61.813	58.3599	80.5969	68.7271	58.0068	78.8157	68.6404	58.7214
10.89_465.2850n	466.292	10.894	pos	PE(17:1(9Z)/0:0)	46714	Lipids and lipid-like molecules	Glycerophospholipids	Glycerophosphoethanolamines			47.1	62.3	M+H, M+Na, M+H-H2O	C22H44NO7P	-1.08922	201.029	198.235	195.123	188.829	211.709	255.93	162.091	155.736	231.656	345.285	116.355	153.608	156.859	132.198	169.782	218.277
11.78_282.2547n	283.263	11.7792	pos	Oleic acid	HMDB0000207	Lipids and lipid-like molecules	Fatty Acyls	Fatty acids and conjugates	***	C00712	47.1	47.2	M+H-H2O, M+H	C18H34O2	-4.07308	73.2315	71.2459	70.5428	76.3977	41.4732	58.9314	94.0888	75.331	27.0523	103.978	105.581	97.7866	58.7996	28.9415	123.319	72.0356
4.65_272.1281m/z	272.128	4.64893	pos	Normorphine	HMDB0041959	Alkaloids and derivatives	Morphinans	Unclassified		C11785	47.1	38.6	M+H	C16H17NO3	-0.0339193	706.921	737.587	750.085	757.616	502.189	466.341	539.114	481.602	470.039	448.861	884.287	974.802	1116.36	915.813	1016.47	1027.11
4.74_177.0540m/z	177.054	4.74408	pos	3-hydroxy-6-methyl-2H-chromen-2-one	HMDB0135533	Phenylpropanoids and polyketides	Coumarins and derivatives	Hydroxycoumarins			47.1	46.3	M+H	C10H8O3	-3.33443	258.703	262.717	262.568	273.214	265.562	221.717	234.892	250.848	248.046	254.648	265.924	306.654	303.339	284.78	268.085	296.507
5.25_419.1333m/z	419.133	5.24822	pos	4,2',3'-Trihydroxychalcone 4-O-glucoside	LMPK12120191	Unclassified	Unclassified	Unclassified			47.1	43	M+H	C21H22O9	-0.754235	17.8719	18.4513	17.5858	17.0833	14.7213	14.3789	16.405	12.8595	14.7822	15.7968	18.6288	21.5539	21.1976	21.1741	18.5592	20.8685
6.03_273.1097m/z	273.11	6.02583	pos	Helinorbisabone	HMDB0032116	Lipids and lipid-like molecules	Prenol lipids	Monoterpenoids			47.1	38.3	M+Na	C14H18O4	0.0148125	9.45271	9.79665	8.77691	10.7485	7.44474	7.19294	8.49168	8.29099	7.66363	8.8158	12.6234	10.0655	14.1537	15.9099	9.78448	11.9521
6.15_141.0701m/z	141.07	6.1485	pos	5-Phenyl-1,3-pentadiyne	HMDB0032948	Benzenoids	Benzene and substituted derivatives	Unclassified		C17717	47.1	42.9	M+H	C11H8	1.372	8.16958	7.08549	10.171	7.6469	7.18877	8.11763	9.56745	7.31695	8.47858	8.0204	6.72275	8.40681	10.2643	9.88602	6.5773	6.23052
8.56_179.1062m/z	179.106	8.55632	pos	Ethyl 3-phenylpropanoate	94919	Lipids and lipid-like molecules	Fatty Acyls	Fatty acid esters			47.1	49.3	M+H	C11H14O2	-2.55584	35.507	37.3738	42.18	36.7521	39.4225	42.8459	45.0674	46.2657	55.2766	35.9757	31.7044	48.8398	37.126	37.2021	42.1079	41.7015
11.97_301.2159m/z	301.216	11.9748	pos	Dehydroabietic acid	41263	Lipids and lipid-like molecules	Prenol lipids	Diterpenoids			47	45.6	M+H	C20H28O2	-1.00301	9.31464	7.55436	8.12549	9.15932	4.39338	1.18014	0.457437	7.72048	9.30532	0.778442	1.15826	3.3471	2.05758	4.93119	8.02557e-07	2.13104
12.14_526.3137m/z	526.314	12.1447	pos	1-Stearoylglycerophosphoserine	HMDB0061698	Lipids and lipid-like molecules	Glycerophospholipids	Glycerophosphoserines	***		47	62.7	M+H	C24H48NO9P	-0.396445	51.3778	38.4559	24.0434	30.8033	44.9385	41.8023	35.1409	36.7139	38.4073	34.5064	35.8758	33.3268	26.8308	32.5388	28.4052	26.4742
12.50_289.2165m/z	289.216	12.4995	pos	11-Hydroxyandrosterone	HMDB0002984	Lipids and lipid-like molecules	Steroids and steroid derivatives	Androstane steroids		C14606	47	41.5	M+H-H2O	C19H30O3	0.872353	107.746	85.7612	78.7011	83.9223	93.9846	116.389	115.326	131.565	111.14	86.2969	85.9092	21.6195	28.3783	59.3341	62.5309	43.6576
4.46_318.1712m/z	318.171	4.45978	pos	Amaryllisine	67037	Unclassified	Unclassified	Unclassified			47	40.3	M+H	C18H23NO4	3.90107	9576.85	9883.15	9926.73	9914.2	6038.95	5669.93	5868.21	5648.11	5741.69	5515.55	12409.2	13451	13869.8	13022.5	12906.4	13708.5
0.78_158.0685n	159.076	0.782533	pos	1-(Hydroxymethyl)-5,5-dimethyl-2,4-imidazolidinedione	HMDB0031670	Organoheterocyclic compounds	Azolidines	Imidazolidines			46.9	42.7	M+H, M+NH4	C6H10N2O3	-4.29675	438.096	438.606	482.37	470.931	461.505	424.149	412.619	467.848	428.718	426.243	449.136	489.238	472.831	458.684	449.006	461.088
10.62_477.2851n	478.292	10.6197	pos	LysoPE(18:2(9Z,12Z)/0:0)	HMDB0011507	Lipids and lipid-like molecules	Glycerophospholipids	Glycerophosphoethanolamines	***		46.9	67.3	M+H, M+Na	C23H44NO7P	-0.827682	154.023	142.348	139.949	160.118	152.206	182.236	155.793	162.171	145.953	193.281	112.376	186.866	172.84	168.443	115.123	128.499
11.67_205.0855m/z	205.086	11.6699	pos	Monoisobutyl phthalic acid	HMDB0002056	Benzenoids	Benzene and substituted derivatives	Benzoic acids and derivatives			46.9	41.5	M+H-H2O	C12H14O4	-1.71809	752.467	779.408	756.751	790.848	785.919	758.164	790.715	754.294	759.547	744.006	744.274	802.952	871.349	780.896	789.285	766.477
14.94_638.4981m/z	638.498	14.9355	pos	Mosinone A	HMDB0031228	Lipids and lipid-like molecules	Fatty Acyls	Fatty alcohols			46.9	50.1	M+NH4	C37H64O7	-1.47595	1091.73	770.867	752.979	633.482	851.774	882.99	893.011	941.395	952.183	596.988	554.128	408.904	345.009	408.077	505.555	392.618
3.85_169.0489m/z	169.049	3.84998	pos	Quinolacetic acid	HMDB0240257	Organooxygen compounds	Alcohols and polyols	Tertiary alcohols			46.9	40.9	M+H	C8H8O4	-3.84136	24.4272	23.7325	25.0508	25.158	22.3362	20.044	23.1391	20.2772	21.5803	19.6318	24.3853	29.6745	28.1659	33.8561	26.5944	27.9706
3.85_348.1288m/z	348.129	3.84998	pos	Dide-O-methylsimmondsin	HMDB0041207	Organic oxygen compounds	Organooxygen compounds	Carbohydrates and carbohydrate conjugates			46.9	46.6	M+H	C14H21NO9	-0.22466	20.0787	21.7312	22.8079	24.5444	19.3734	18.175	21.6047	18.2706	17.7092	18.6923	22.5694	26.5404	21.0769	29.6172	24.8317	23.7079
4.84_369.1176m/z	369.118	4.83925	pos	3-O-Feruloylquinic acid	HMDB0030669	Organooxygen compounds	Alcohols and polyols	Cyclic alcohols and derivatives			46.9	42.6	M+H	C17H20O9	-1.05537	29.6207	35.6583	32.5225	31.8472	29.0252	28.4127	31.7928	28.4877	31.9409	26.5123	34.5053	36.3191	36.8327	35.3793	31.8736	30.0931
5.22_273.1123m/z	273.112	5.22122	pos	7,3'-Dihydroxy-4'-methoxyflavan	LMPK12020246	Unclassified	Unclassified	Unclassified			46.9	44.6	M+H	C16H16O4	0.554124	7.76381	7.01557	7.97977	6.92537	6.47838	6.41337	8.02662	7.50334	7.57008	7.22927	8.01501	9.62921	11.7234	9.28578	7.31845	7.97546
5.37_211.1327m/z	211.133	5.36988	pos	(-)-12-hydroxy-9,10-dihydrojasmonic acid	LMFA02020015	Lipids and lipid-like molecules	Fatty Acyls	Octadecanoids			46.9	40.3	M+H-H2O	C12H20O4	-0.551961	48.4571	46.003	49.982	51.0985	10.8047	9.3178	9.29452	9.10708	9.6549	9.42898	82.7866	90.5517	86.0462	84.7403	83.1045	83.1391
5.63_435.1648m/z	435.165	5.6252	pos	Vestitone 7-glucoside	HMDB0033012	Phenylpropanoids and polyketides	Isoflavonoids	Isoflavonoid O-glycosides			46.9	40.3	M+H	C22H26O9	-0.332579	24.3505	24.9539	24.9599	26.453	14.9902	12.9228	19.3918	14.04	19.1957	16.6531	35.5215	29.0524	38.8132	36.7024	28.192	30.8517
6.32_725.5550m/z	725.555	6.32447	pos	PE-Cer(d14:1(4E)/23:0)	LMSP03020010	Lipids and lipid-like molecules	Sphingolipids	Phosphosphingolipids			46.9	43.9	M+Na	C39H79N2O6P	-2.51286	26.0506	28.3162	29.2438	27.2156	26.6548	38.8902	26.8322	27.6799	30.3649	32.4435	32.7916	24.1186	19.695	26.5831	37.7742	27.6147
0.73_260.0288n	259.022	0.7338	neg	Galactose 1-phosphate	HMDB0000645	Organic oxygen compounds	Organooxygen compounds	Carbohydrates and carbohydrate conjugates	***	C00103	46.8	45.7	M-H2O-H, M-H	C6H13O9P	-3.43071	143.239	157.009	154.885	163.204	151.606	148.048	136.841	154.199	148.662	162.009	141.518	174.755	148.739	153.642	154.161	153.034
0.84_104.0110n	149.009	0.839967	neg	Hydroxypyruvic acid	HMDB0001352	Organic acids and derivatives	Hydroxy acids and derivatives	Beta hydroxy acids and derivatives	**	C00168	46.8	39.1	M+FA-H, 2M-H	C3H4O4	0.568084	98.0652	105.354	109.706	104.178	108.494	99.0655	113.722	110.021	106.848	100.936	93.3566	106.562	91.6507	92.2364	96.9065	101.652
11.93_524.3702m/z	524.37	11.9334	pos	LysoPC(18:0)	HMDB0010384	Lipids and lipid-like molecules	Glycerophospholipids	Glycerophosphocholines	***	C04230	46.8	55.1	M+H	C26H54NO7P	-1.74348	100.835	98.6261	98.0285	104.995	102.143	111.092	107.324	102.624	109.685	112.977	96.3499	107.969	115.815	92.1435	79.3072	99.8296
4.17_346.1648m/z	346.165	4.17363	pos	5-O-Methylleridol	LMPK12140200	Lipids and lipid-like molecules	Polyketides	Flavonoids			46.8	41.3	M+NH4	C19H20O5	-0.291865	835.84	837.546	842.932	880.628	832.429	695.491	845.069	749.598	748.312	667.917	821.9	1065	1020.67	937.707	869.218	1006.15
4.36_194.0574n	177.054	4.36395	pos	Isoferulic acid	64942	Phenylpropanoids and polyketides	Cinnamic acids and derivatives	Hydroxycinnamic acids and derivatives		C10470	46.8	41.4	M+H-H2O, M+H	C10H10O4	-2.84432	158.107	168.543	169.821	168.288	132.4	112.682	134.534	131.567	133.856	131.857	183.712	197.823	213.387	213.708	184.925	193.859
5.11_286.1074m/z	286.107	5.11223	pos	1,3-Dimethoxyanthraquinone	HMDB0036586	Benzenoids	Anthracenes	Anthraquinones			46.8	42.9	M+NH4	C16H12O4	0.146666	23.2681	23.1865	22.0444	22.3614	16.4259	16.1408	19.9317	16.1491	18.4328	16.0371	25.8514	23.2982	64.0026	37.1087	19.7984	26.8788
5.17_282.1121m/z	282.112	5.16622	pos	INDOPROFEN	44065	Unclassified	Unclassified	Unclassified			46.8	39.8	M+H	C17H15NO3	-1.35169	105.546	111.884	111.658	113.886	95.0055	116.338	102.015	100.237	126.594	136.59	98.5591	100.077	109.352	106.088	87.9356	100.474
6.08_406.2064m/z	406.206	6.08033	pos	beta-D-Glucopyranosyl-11-hydroxyjasmonic acid	HMDB0039964	Lipids and lipid-like molecules	Fatty Acyls	Fatty acyl glycosides			46.8	54.1	M+NH4	C18H28O9	-1.84246	13.7307	13.4383	16.7288	12.6931	9.27658	7.83379	9.21615	10.7525	9.91727	9.19466	17.05	24.372	18.0055	15.9056	14.3831	15.3913
6.15_358.1413n	341.138	6.1485	pos	Isocolumbin	HMDB0036837	Organoheterocyclic compounds	Naphthopyrans	Unclassified		C17508	46.8	41.4	M+H-H2O, M+H, M+Na	C20H22O6	-1.0515	189.754	184.169	185.932	177.135	147.297	166.266	180.705	167.163	153.24	193.27	232.878	170.578	225.434	213.648	179.999	192.524
6.74_273.1114m/z	273.111	6.73578	pos	1-(4-hydroxy-3-methoxyphenyl)-3-(2-hydroxyphenyl)propan-1-one	HMDB0135422	Phenylpropanoids and polyketides	Linear 1,3-diarylpropanoids	Chalcones and dihydrochalcones			46.8	47.7	M+H	C16H16O4	-2.68023	26.4855	21.0971	24.187	24.9116	9.37676	11.6838	7.41825	12.9725	13.9997	20.083	32.6299	27.8238	26.2238	22.1365	24.4168	32.7529
9.28_342.2270m/z	342.227	9.2791	pos	Dinor-PGE2	LMFA03010210	Lipids and lipid-like molecules	Fatty Acyls	Eicosanoids			46.8	60.6	M+NH4	C18H28O5	-1.57513	52.3147	56.6632	60.7829	59.8134	72.2208	97.3086	84.8984	59.7045	84.0041	73.2259	33.4233	23.2488	35.8981	23.5781	20.4395	26.8785
0.73_304.1499m/z	304.15	0.730217	pos	N5-Acetyl-N2-gamma-L-glutamyl-L-ornithine	HMDB0039423	Organic acids and derivatives	Carboxylic acids and derivatives	Amino acids, peptides, and analogues	***		46.7	40.1	M+H	C12H21N3O6	-1.21606	210.598	356.853	258.268	298.531	261.405	198.648	241.486	297.5	235.73	264.497	302.672	302.574	274.438	260.85	217.933	353.429
1.47_259.0929m/z	259.093	1.46565	pos	gamma-Glutamylglutamic acid	HMDB0011737	Organic acids and derivatives	Carboxylic acids and derivatives	Amino acids, peptides, and analogues		C05282	46.7	41.4	M+H-H2O	C10H16N2O7	1.67068	22.4139	30.2179	26.4096	28.8451	50.3385	37.2359	44.8876	42.702	50.1529	44.2693	13.9337	22.5982	29.7133	20.1422	15.9323	21.6576
10.58_312.2300n	311.223	10.5819	neg	9-hydroxy-13-oxo-10-octadecenoic acid	LMFA02000172	Lipids and lipid-like molecules	Fatty Acyls	Octadecanoids			46.7	36.2	M-H, 2M-H	C18H32O4	-0.175073	1286.5	863.813	953.711	1533.48	932.911	606.478	878.585	798.401	821.051	845.955	821.288	1220.59	888.93	985.326	868.574	1237.07
4.39_600.1933m/z	600.193	4.39128	pos	Norrubrofusarin 6-beta-gentiobioside	HMDB0034570	Organoheterocyclic compounds	Naphthopyrans	Naphthopyranones			46.7	62.9	M+NH4	C26H30O15	1.72241	5.36858	6.3307	5.23205	5.75428	9.2287	7.10248	8.67432	7.74963	8.04087	7.33037	1.72335	1.59103	2.79913	2.94382	1.82353	1.12918
5.11_449.1089m/z	449.109	5.11223	pos	Luteolin 7-glucoside	HMDB0035588	Phenylpropanoids and polyketides	Flavonoids	Flavonoid glycosides	***	C03951	46.7	64.6	M+H	C21H20O11	2.26225	41.6138	42.4072	45.5024	44.2563	21.5452	20.3197	22.9501	22.1754	22.2284	19.0622	61.2133	54.7853	62.6873	61.5377	70.0483	60.7575
5.60_301.1071m/z	301.107	5.59887	pos	2',4-Dihydroxy-4',6'-dimethoxychalcone	HMDB0030875	Phenylpropanoids and polyketides	Linear 1,3-diarylpropanoids	Chalcones and dihydrochalcones			46.7	37.4	M+H	C17H16O5	0.252575	95.2999	94.8916	98.3445	96.6901	86.6375	91.1302	114.331	86.8158	102.684	109.439	83.4261	81.3804	108.627	120.011	66.5121	82.113
6.67_353.1385m/z	353.139	6.66978	pos	7-Prenyloxy-3'-hydroxy-4'-methoxyisoflavone	LMPK12050050	Unclassified	Unclassified	Unclassified			46.7	38.8	M+H	C21H20O5	0.554021	6.72012	7.69103	6.79077	10.4752	8.32273	7.83203	7.81857	5.65275	9.25425	6.45762	4.6201	7.73387	6.56698	8.02604	3.87293	6.80071
9.40_318.3003m/z	318.3	9.39508	pos	17-hydroxy stearic acid	LMFA02000135	Lipids and lipid-like molecules	Fatty Acyls	Octadecanoids			46.7	35.3	M+NH4	C18H36O3	0.0831674	2134.24	2204.01	2184.79	2212.85	2259.27	2788.21	2082.92	2168.36	2324.45	2144.33	2419.57	2103.23	1583.49	1887.94	2907.58	2279.11
9.76_328.2248n	311.222	9.7604	pos	9-epi-9-F1t-PhytoP	LMFA02030011	Lipids and lipid-like molecules	Fatty Acyls	Octadecanoids			46.7	41.4	M+H-H2O, M+K	C18H32O5	-0.525396	816.91	801.857	788.178	802.753	701.61	666.541	796.04	618.938	674.614	673.779	892.416	857.035	976.58	912.914	866.976	838.53
12.43_199.1685m/z	199.169	12.4309	pos	2,6-Dimethyl-5-heptenal propyleneglycol acetal	HMDB0032235	Organoheterocyclic compounds	Dioxolanes	1,3-dioxolanes			46.6	40.8	M+H	C12H22O2	-3.80434	122.591	112.364	110.082	106.468	119.375	104.118	101.962	106.445	103.055	116.317	101.422	111.879	106.191	122.447	109.221	107.03
14.82_324.3261m/z	324.326	14.823	pos	2-Heptadecylfuran	HMDB0033608	Organoheterocyclic compounds	Heteroaromatic compounds	Unclassified			46.6	38.6	M+NH4	C21H38O	-0.0492554	121.239	114.281	82.9621	87.6332	120.569	90.1437	109.766	106.111	101.508	123.477	72.2263	125.796	106.224	135.951	107.474	77.6674
2.32_404.2261m/z	404.226	2.31843	pos	Sonchuionoside C	HMDB0035212	Lipids and lipid-like molecules	Prenol lipids	Terpene glycosides			46.6	45.5	M+NH4	C19H30O8	-4.77268	29.8765	34.1977	32.9585	30.996	44.7848	38.9795	42.632	42.4126	38.869	37.401	17.8	27.2468	22.0048	19.6131	21.3253	21.292
3.82_264.0867m/z	264.087	3.82332	pos	4-Hydroxyphenylacetylglutamic acid	HMDB0006061	Unclassified	Unclassified	Unclassified	**	C05595	46.6	35.7	M+H-H2O	C13H15NO6	0.113091	216.214	221.335	225.707	226.689	148.669	103.084	117.913	156.525	159.537	188.685	291.258	334.6	324.021	315.484	288.176	303.051
3.97_287.1154n	288.123	3.97132	pos	11-Hydroxyvittatine	69358	Unclassified	Unclassified	Unclassified			46.6	38.4	M+H-H2O, M+H	C16H17NO4	-1.1886	436.901	428.475	426.165	443.288	408.465	378.123	411.386	372.914	373.813	353.486	434.272	505.873	528.391	493.341	501.973	492.024
4.24_310.0909m/z	310.091	4.24178	pos	Isotan B	67019	Unclassified	Unclassified	Unclassified			46.6	49.7	M+H	C14H15NO7	-4.0333	143.795	145.425	150.339	144.549	123.641	116.636	127.736	114.418	118.361	111.02	167.453	181.905	182.665	178.918	162.356	177.401
8.95_398.2898m/z	398.29	8.94545	pos	PGF2a ethanolamide	HMDB0013628	Lipids and lipid-like molecules	Fatty Acyls	Eicosanoids		C13828	46.6	38.9	M+H	C22H39NO5	-0.632589	752.825	674.332	737.726	664.393	651.712	467.33	704.936	562.793	567.793	542.109	833.569	962.505	734.362	723.898	746.248	970.059
9.57_329.2323m/z	329.232	9.568	neg	9,10,18-TriHOME(12)	LMFA02000222	Lipids and lipid-like molecules	Fatty Acyls	Octadecanoids			46.6	38	M-H	C18H34O5	-3.05228	1253.76	1018.45	963.996	1009.36	574.5	429.855	650.504	674.736	559.564	476.529	1693.72	1820.63	1335.44	1846.8	1541.51	1818.24
10.42_315.1224m/z	315.122	10.4233	pos	Fisetinidol-4beta-ol 7,3',4'-trimethyl ether	LMPK12020183	Lipids and lipid-like molecules	Polyketides	Flavonoids			46.5	38.7	M+H-H2O	C18H20O6	-0.854756	134.416	133.497	135.206	135.831	73.2007	94.5177	83.913	78.5768	103.435	102.737	173.421	137.802	296.999	199.398	147.244	165.021
11.43_328.2611n	311.258	11.4278	pos	Avocadene 2-acetate	LMFA05000641	Lipids and lipid-like molecules	Fatty Acyls	Fatty alcohols			46.5	34.6	M+H-H2O, M+K, M+Na	C19H36O4	-0.668997	5723.74	6028.69	5916.34	6066.12	5409.4	5278.21	6844.39	7134.89	6041.24	3611.96	10088	3285.11	3183.32	6512.76	9229.25	3850.54
12.38_417.3353m/z	417.335	12.3764	pos	7alpha,12alpha-Dihydroxycholest-4-en-3-one	84844	Unclassified	Unclassified	Unclassified			46.5	49	M+H	C27H44O3	-2.55678	8.53149	9.32682	8.82134	9.1716	8.12769	9.27049	8.09227	7.03143	7.72884	12.6038	7.55967	15.8831	9.56855	6.79729	8.70493	13.3491
3.88_426.1392m/z	426.139	3.87682	pos	3,4,5-trihydroxy-6-{[2-hydroxy-1-(1-oxo-1H-isochromen-3-yl)but-3-en-1-yl]oxy}oxane-2-carboxylic acid	HMDB0130091	Lipids and lipid-like molecules	Fatty Acyls	Fatty acyl glycosides			46.5	49.5	M+NH4	C19H20O10	-0.550893	9.28787	11.3865	11.5798	10.4862	8.36316	9.00223	10.3887	8.93161	8.95559	10.1808	12.5316	11.7701	13.9057	12.674	12.5209	11.688
4.04_310.0920m/z	310.092	4.0388	pos	Indoxyl glucuronide	HMDB0010319	Organic oxygen compounds	Organooxygen compounds	Carbohydrates and carbohydrate conjugates			46.5	42.3	M+H	C14H15NO7	-0.348178	34.2044	31.5665	32.6614	33.8524	34.8279	34.1172	35.3233	33.4429	33.4259	33.1963	31.829	37.0868	48.3834	38.7848	42.6156	32.0319
4.51_617.1154m/z	617.115	4.50587	neg	Luteolin 3',4'-diglucuronide	LMPK12110676	Lipids and lipid-like molecules	Polyketides	Flavonoids			46.5	55.9	M-H2O-H	C28H28O17	0.93377	14.2723	12.9212	13.6493	14.287	10.4802	11.1698	11.1548	10.5586	10	9.58511	11.2397	14.6438	14.2197	16.0723	16.5785	17.5218
5.00_213.0760m/z	213.076	5.0024	pos	beta-(2-Methoxyphenoxy)-lactic acid	HMDB0060557	Benzenoids	Phenol ethers	Anisoles			46.5	70.3	M+H	C10H12O5	1.30533	13.6647	9.03841	12.0504	16.1247	13.1855	14.4945	12.9166	14.9906	14.6266	13.7625	13.5892	12.7282	13.6279	12.9938	12.228	16.3434
5.56_400.1517n	383.148	5.55887	pos	3,4,5-trihydroxy-6-[2-(3-phenylbut-3-en-1-yl)phenoxy]oxane-2-carboxylic acid	HMDB0135566	Organic oxygen compounds	Organooxygen compounds	Carbohydrates and carbohydrate conjugates			46.5	37.7	M+H-H2O, M+H	C22H24O7	-1.14451	22.1116	23.2616	22.409	21.7526	25.4062	26.9832	36.1794	30.7399	34.9157	33.2517	16.5437	19.0704	21.5846	22.6325	10.7827	17.1849
5.79_287.1272m/z	287.127	5.79085	pos	5,4'-Dihydroxy-7'-methoxy-8-methylflavan	LMPK12020271	Unclassified	Unclassified	Unclassified			46.5	48.3	M+H	C17H18O4	-2.02348	30.4515	30.6429	30.7869	30.7632	25.6301	23.5641	26.8267	29.8294	25.2876	29.1293	36.9958	36.3884	35.802	38.2406	24.126	26.9544
8.72_405.1695m/z	405.169	8.7168	pos	4'-Hydroxy-4-(4-hydroxystyryl)-5,7-dimethoxyflavan	LMPK12020274	Unclassified	Unclassified	Unclassified			46.5	38.8	M+H	C25H24O5	-0.46885	7.67455	8.76496	8.66232	8.06116	6.55089	8.891	9.92206	10.367	12.6257	9.31194	8.21313	4.50623	9.76067	7.07885	4.00279	6.4169
9.65_294.1821n	293.175	9.6515	neg	Tanacetol A	HMDB0035722	Lipids and lipid-like molecules	Prenol lipids	Sesquiterpenoids			46.5	38.3	M-H, 2M-H	C17H26O4	-3.52015	412.68	327.961	458.141	422.158	96.181	138.697	101.105	149.127	119.244	134.872	127.985	140.95	125.813	84.3911	154.711	111.954
0.78_321.1294m/z	321.129	0.782533	pos	Gynocardin	HMDB0029913	Organooxygen compounds	Carbohydrates and carbohydrate conjugates	Glycosyl compounds		C08331	46.4	37.6	M+NH4	C12H17NO8	0.448131	47.9121	48.5728	44.4523	51.6235	39.3566	33.3504	41.7	34.2098	35.0423	38.6577	62.98	67.3993	67.1253	64.858	58.0857	65.2023
12.19_339.2889m/z	339.289	12.186	pos	MG(18:1(11Z)/0:0/0:0)	HMDB0011566	Lipids and lipid-like molecules	Glycerolipids	Monoradylglycerols	***		46.4	47.5	M+H-H2O	C21H40O4	-1.41566	95.5626	90.8974	96.2609	92.953	112.354	101.791	105.28	110.847	110.766	108.456	82.9941	83.7097	88.8264	77.8134	66.6967	87.3262
3.10_426.1389m/z	426.139	3.10153	pos	3,4,5-trihydroxy-6-{[1-hydroxy-1-(1-oxo-1H-isochromen-3-yl)but-3-en-2-yl]oxy}oxane-2-carboxylic acid	HMDB0130092	Organic oxygen compounds	Organooxygen compounds	Carbohydrates and carbohydrate conjugates			46.4	40	M+NH4	C19H20O10	-1.41777	352.327	438.641	431.023	429.348	478.729	548.353	487.025	507.935	470.193	454.762	309.887	365.8	379.574	335.158	309.98	295.94
5.21_286.1295m/z	286.13	5.20755	pos	Pipemidic acid	HMDB0041989	Organoheterocyclic compounds	Diazinanes	Piperazines			46.4	39.1	M+H-H2O	C14H17N5O3	-1.04405	21.0481	25.4958	21.8101	21.8216	11.9853	13.1412	18.8827	12.2931	14.2678	15.111	29.2713	18.4801	38.0358	42.0446	17.2657	21.1616
6.00_342.1552m/z	342.155	5.99867	pos	Histidinyl-Tryptophan	HMDB0028896	Organic acids and derivatives	Carboxylic acids and derivatives	Amino acids, peptides, and analogues			46.4	43	M+H	C17H19N5O3	-2.64065	35.1378	35.1622	37.6112	35.5564	56.2666	57.1476	53.4991	46.1629	57.053	60.4355	21.2023	19.5026	24.8466	23.5743	17.2188	16.8499
8.92_318.3003m/z	318.3	8.91845	pos	18-hydroxy stearic acid	LMFA02000136	Lipids and lipid-like molecules	Fatty Acyls	Octadecanoids			46.4	34.2	M+NH4	C18H36O3	0.00618022	842.849	806.717	816.773	810.35	555.571	772.028	577.088	1071.1	632.974	565.906	440.452	807.952	574.603	680.674	2418.08	777.969
10.51_241.1177m/z	241.118	10.5057	pos	2-hydroxyphenylpropionylglycine	HMDB0094723	Organic acids and derivatives	Carboxylic acids and derivatives	Amino acids, peptides, and analogues			46.3	36.2	M+NH4	C11H13NO4	-2.44351	3.92792	3.82537	4.61071	3.5181	1.30606	2.00964	1.66701	3.58898	2.54382	1.90068	6.97427	3.93431	7.1217	7.36929	2.68365	0.0813519
2.05_180.1000m/z	180.1	2.04928	pos	Tranexamic Acid	HMDB0014447	Organic acids and derivatives	Carboxylic acids and derivatives	Amino acids, peptides, and analogues		C12535	46.3	36.6	M+Na	C8H15NO2	3.42675	17.6558	19.5865	20.3624	19.8301	10.7111	8.85717	9.55287	10.8972	8.66929	11.2435	30.3726	27.2425	27.2283	24.5111	28.8898	23.1771
3.74_175.0383m/z	175.038	3.74267	pos	1-Oxo-1H-2-benzopyran-3-carboxaldehyde	87072	Phenylpropanoids and polyketides	Isocoumarins and derivatives	Unclassified			46.3	42.5	M+H	C10H6O3	-4.11623	62.4448	63.8399	62.615	66.2135	62.2158	50.5475	52.7593	61.046	53.6163	55.6661	56.0853	78.5033	68.7891	63.0917	71.8839	78.6271
5.11_287.0550m/z	287.055	5.11223	pos	Luteolin	HMDB0005800	Phenylpropanoids and polyketides	Flavonoids	Flavones	***	C01514	46.3	36.2	M+H	C15H10O6	-0.14391	38.7055	36.1583	39.9962	38.3166	11.6627	12.7154	16.2204	11.7688	12.9187	12.547	54.0598	53.1712	68.5034	62.0917	72.4586	66.2731
5.75_379.2264m/z	379.226	5.74985	pos	CG 4305	45349	Unclassified	Unclassified	Unclassified			46.3	55.7	M+H-H2O	C25H32O4	-1.01098	6.11809	5.739	5.63356	4.86604	3.00033	2.14868	2.40794	1.69169	2.66301	4.3673	7.15889	10.6185	9.02005	11.2545	7.0953	7.2569
7.36_327.2166m/z	327.217	7.35817	neg	ent-16-epi-16-F1t-PhytoP	LMFA02030009	Lipids and lipid-like molecules	Fatty Acyls	Octadecanoids			46.3	39.3	M-H	C18H32O5	-3.35069	946.732	871.933	960.11	991.769	894.176	918.687	994.691	900.523	1004.43	938.515	951.112	1009.42	915.178	876.981	906.425	991.703
7.83_429.1554m/z	429.155	7.83213	neg	Echinoisosophoranone	LMPK12050487	Lipids and lipid-like molecules	Polyketides	Flavonoids			46.3	34.8	M+FA-H	C22H24O6	-0.203124	24.1077	22.6025	19.4347	21.0825	26.7105	20.9158	33.6406	22.3711	28.5491	26.806	20.1763	21.6421	18.606	19.7748	17.6124	22.8197
8.66_253.1069m/z	253.107	8.66332	pos	2-[2,4-dihydroxy-3-(3-methylbut-2-en-1-yl)phenyl]-2-hydroxyacetic acid	HMDB0137142	Benzenoids	Phenols	Benzenediols			46.3	35	M+H	C13H16O5	-0.788857	7.67248	5.64936	6.4794	6.26928	6.17571	5.3354	5.59902	5.86793	5.38443	5.76105	6.20955	5.51374	7.72935	5.04489	5.89976	5.91444
8.72_181.1217m/z	181.122	8.7168	pos	Jasmolone	HMDB0030039	Organic oxygen compounds	Organooxygen compounds	Alcohols and polyols			46.3	38.2	M+H	C11H16O2	-3.59294	30.835	32.4261	32.3665	31.2275	29.5393	27.9064	30.7771	26.401	28.4286	29.6416	35.0026	39.4166	39.5668	36.8468	31.9352	40.7464
9.41_362.3259m/z	362.326	9.40842	pos	10,20-Dihydroxyeicosanoic acid	HMDB0031923	Lipids and lipid-like molecules	Fatty Acyls	Fatty acids and conjugates			46.3	38.5	M+NH4	C20H40O4	-1.74462	357.75	364.8	357.557	360.415	351.497	463.09	342.51	355.21	383.157	360.454	404.8	359.186	261.462	321.732	485.655	394.522
0.91_168.1010m/z	168.101	0.9052	pos	Pseudoecgonine	HMDB0006348	Alkaloids and derivatives	Tropane alkaloids	Unclassified	**	C12449	46.2	43.4	M+H-H2O	C9H15NO3	-4.7464	82.5595	85.4213	92.0412	86.5718	97.2493	93.15	90.5528	93.1687	90.3805	92.0382	73.8096	95.2494	72.1109	71.3215	85.7835	83.1688
1.22_244.0920m/z	244.092	1.22117	pos	Cytarabine	567	Nucleosides, nucleotides, and analogues	Pyrimidine nucleosides	Unclassified		C02961	46.2	46.1	M+H	C9H13N3O5	-3.0964	12.9343	15.5089	17.8317	13.6874	21.7024	23.4308	20.6319	23.7159	20.6273	19.9627	11.4938	7.83179	13.3621	11.4211	9.38509	8.29642
10.87_454.2921m/z	454.292	10.8665	pos	LysoPE(0:0/16:0)	HMDB0011473	Lipids and lipid-like molecules	Glycerophospholipids	Glycerophosphoethanolamines			46.2	38.1	M+H	C21H44NO7P	-1.54279	47.3765	49.1326	45.5075	45.8987	41.8072	44.8469	38.484	37.5474	46.7301	66.9068	40.1285	60.1523	42.2235	36.6935	42.0564	59.6319
12.74_340.2597n	358.295	12.7423	pos	PGF2alpha alcohol	LMFA03010113	Lipids and lipid-like molecules	Fatty Acyls	Eicosanoids			46.2	44.5	M+H-H2O, M+NH4	C20H36O4	-4.93752	196.182	148.848	170.281	179.394	146.368	127.813	152.63	234.416	158.002	114.36	243.728	71.1443	66.5557	125.204	314.344	129.675
14.21_292.2759n	310.311	14.2101	pos	6R,7S-Epoxy-3Z,9Z-eicosadiene	LMFA12000311	Lipids and lipid-like molecules	Fatty Acyls	Oxygenated hydrocarbons			46.2	34.8	M+H, M+NH4, M+H-H2O	C20H36O	-2.43748	2247.28	2209.75	2286.58	2236.8	2105.98	1953.44	2457.75	2117.95	1768.39	2666.98	1777.61	3233.54	3068.56	2412.78	2517.58	2188.58
4.64_294.0968m/z	294.097	4.63527	pos	Taxiphyllin	HMDB0030704	Organic oxygen compounds	Organooxygen compounds	Carbohydrates and carbohydrate conjugates		C01855	46.2	39	M+H-H2O	C14H17NO7	-1.25012	371.045	389.018	401.125	400.043	413.608	380.945	416.261	398.024	385.613	378.777	361.12	427.772	403.649	378.486	352.496	400.896
4.91_596.1394n	597.147	4.90675	pos	6-Hydroxyluteolin 7-sambubioside	49632	Lipids and lipid-like molecules	Polyketides	Flavonoids			46.2	41.2	M+H, M+Na	C26H28O16	2.79894	97.0264	95.0451	100.507	101.705	36.8304	32.8374	35.9945	37.3522	30.7623	45.186	138.066	141.471	173.708	142.417	153.358	153.017
5.90_419.1329m/z	419.133	5.89883	pos	Epiafzelechin 5-O-beta-D-glucopyranoside	LMPK12020030	Lipids and lipid-like molecules	Polyketides	Flavonoids			46.2	41.2	M+H-H2O	C21H24O10	-1.72245	55.8087	53.9023	54.9445	57.921	44.333	46.3962	56.2614	48.7731	51.8704	49.0116	56.1921	61.8464	93.8338	81.3029	47.592	55.5385
6.00_243.0648m/z	243.065	5.99867	pos	6-[(1Z)-2-hydroxy-3-oxobut-1-en-1-yl]-7-methoxy-2H-chromen-2-one	HMDB0128951	Phenylpropanoids and polyketides	Coumarins and derivatives	Unclassified			46.2	38.2	M+H-H2O	C14H12O5	-1.31383	16.9312	17.0849	17.9433	18.3941	20.0955	16.7512	18.5162	16.4122	19.2594	16.71	19.1964	18.462	20.343	16.7577	16.7935	17.5652
6.23_255.1013m/z	255.101	6.22982	pos	5C-aglycone	HMDB0004810	Lipids and lipid-like molecules	Prenol lipids	Quinone and hydroquinone lipids			46.2	40.8	M+H-H2O	C16H16O4	-1.1783	25.2733	27.2758	27.8391	28.522	29.9423	31.9927	35.4778	31.1262	31.5785	30.4086	20.7209	22.6593	24.629	23.6764	21.9068	21.5209
8.19_163.0745m/z	163.074	8.19133	pos	Propyl 2-furanacrylate	HMDB0037733	Lipids and lipid-like molecules	Fatty Acyls	Fatty acid esters			46.2	39	M+H-H2O	C10H12O3	-4.92969	669.384	680.732	650.138	674.903	694.339	687.786	627.817	702.218	629.195	660.811	656.76	660.166	689.946	675.609	718.927	646.871
8.68_435.1807m/z	435.181	8.67665	pos	N-Acetyl gemifloxacin	HMDB0060633	Organoheterocyclic compounds	Diazanaphthalenes	Naphthyridines			46.2	46.5	M+NH4	C19H20FN5O5	4.88492	3.79595	3.97771	4.66658	5.30301	5.66125	10.2083	9.3581	5.75717	8.98212	4.93877	0.264718	8.02557e-07	1.697	3.74596	0.00285835	0.648048
9.76_179.1063m/z	179.106	9.7604	pos	2-Ethoxy-5-(1-propenyl)phenol	95265	Benzenoids	Phenol ethers	Unclassified			46.2	43.2	M+H	C11H14O2	-2.21204	72.1005	79.3255	74.2732	77.5292	81.5044	70.0181	69.8425	72.5879	75.8617	75.5314	67.4229	77.4755	79.7831	79.0227	80.9898	71.2254
1.23_187.0719m/z	187.072	1.22793	neg	L-glycyl-L-hydroxyproline	HMDB0011173	Unclassified	Unclassified	Unclassified			46.1	42.8	M-H	C7H12N2O4	-2.94692	7.29711	6.4126	6.82767	8.10082	10.339	11.4006	11.9346	9.32219	13.0009	9.23522	3.89505	5.51561	6.22076	5.39559	5.57412	5.00626
11.95_322.2149n	340.249	11.9471	pos	17-hydroxy-1-oxo-2,3-seco-androstan-3-oic acid	LMST02020113	Lipids and lipid-like molecules	Sterol Lipids	Steroids			46.1	44.1	M+NH4, M+Na	C19H30O4	1.61665	49.4341	52.0063	49.5058	55.8721	46.6865	67.4724	61.9572	56.2884	66.0622	48.0486	64.9573	30.4683	48.1879	44.986	48.0841	42.9619
12.54_241.2154m/z	241.215	12.5407	pos	15-hydroxy-pentadecanoic acid	LMFA01050182	Lipids and lipid-like molecules	Fatty Acyls	Fatty Acids and Conjugates			46.1	49.7	M+H-H2O	C15H30O3	-2.951	7.00995	14.4268	10.4021	8.37264	8.77909	6.27832	7.82197	9.6685	9.80311	12.3066	6.87771	11.7213	9.44057	7.8188	7.00802	9.6206
13.95_574.4578n	597.46	13.9508	pos	DG(15:1(9Z)/18:3(9Z,12Z,15Z)/0:0)[iso2]	LMGL02010458	Lipids and lipid-like molecules	Glycerolipids	Diradylglycerols			46.1	40.5	M+NH4, M+Na, M+H, M+H-H2O	C36H62O5	-3.33155	1275.33	3138.37	3759.91	3111.42	1382.95	2844.17	2841.86	3447.95	2784.63	3363.21	961.453	3153.94	4102.16	3703.78	2954.14	3481.32
2.78_286.1071m/z	286.107	2.77807	pos	Strobochrysin	LMPK12110170	Lipids and lipid-like molecules	Polyketides	Flavonoids			46.1	34.6	M+NH4	C16H12O4	-1.14203	87.6828	78.0633	77.1132	82.3791	80.337	78.4808	79.2772	71.5256	90.1991	70.4464	96.4816	80.1131	107.418	103.751	83.3698	82.0191
3.86_363.1435m/z	363.143	3.86348	pos	Gibberellin A8-catabolite	LMPR0104170027	Lipids and lipid-like molecules	Prenol lipids	Isoprenoids	**	C11870	46.1	37.3	M+H	C19H22O7	-0.917725	17.2004	15.4776	15.4326	15.8745	15.9165	16.7201	17.7556	16.6963	17.582	14.9296	16.2264	18.8033	20.5576	20.2309	16.1984	19.479
5.56_257.1168m/z	257.117	5.55887	pos	2'-Methoxy-4'-hydroxydihydrochalcone	LMPK12120444	Unclassified	Unclassified	Unclassified			46.1	41.7	M+H	C16H16O3	-1.74222	7.24535	6.89264	6.63529	5.95514	8.74959	9.40091	9.6315	7.84077	7.64633	8.29455	5.15996	5.32833	6.14287	6.99892	4.72034	4.34678
5.75_243.1227m/z	243.123	5.74945	neg	Polyethylene, oxidized	HMDB0032472	Lipids and lipid-like molecules	Fatty Acyls	Fatty acids and conjugates			46.1	39	M-H	C12H20O5	-4.34213	18.828	24.3257	12.4336	15.3501	20.4017	23.7869	19.5533	28.2745	17.1966	16.3518	12.3592	11.1347	9.98145	10.0445	9.24659	12.6651
7.70_268.1333m/z	268.133	7.69772	pos	Secodemethylclausenamide	HMDB0032961	Benzenoids	Benzene and substituted derivatives	Unclassified			46.1	35.1	M+H-H2O	C17H19NO3	0.162154	12.2429	15.7992	11.3858	12.2333	10.9236	10.3596	12.809	7.86657	10.4435	12.6304	17.0534	4.23972	27.3042	15.1094	4.99519	8.75305
8.90_327.2169m/z	327.217	8.90055	neg	9-hydroperoxy-12,13-dihydroxy-10-octadecenoic acid	LMFA02000107	Lipids and lipid-like molecules	Fatty Acyls	Octadecanoids			46.1	36.6	M-H2O-H	C18H34O6	-2.35452	982.577	1008.15	976.353	1080.55	1264.11	1567.7	1272.56	1026.81	1260.82	1558.89	895.846	618.173	1033.5	663.51	497.694	527.708
9.65_236.1044m/z	236.104	9.6515	neg	4-Hydroxydebrisoquine	HMDB0006468	Organoheterocyclic compounds	Tetrahydroisoquinolines	Unclassified			46.1	33.6	M+FA-H	C10H13N3O	2.01467	62.9816	50.4016	70.4159	65.2023	13.7493	20.8272	14.9174	23.7597	16.4184	20.7469	19.0299	22.9152	19.1109	10.7293	21.224	14.4925
0.74_116.0337m/z	116.034	0.74305	pos	L-Aspartic acid	HMDB0000191	Organic acids and derivatives	Carboxylic acids and derivatives	Amino acids, peptides, and analogues	**	C00049	46	40.4	M+H-H2O	C4H7NO4	-4.17096	36.7257	47.0975	48.1651	50.7771	33.2817	37.9342	29.5597	50.0311	48.9601	54.1046	29.3928	35.5962	35.8772	29.5825	40.4141	34.5456
10.47_352.3206m/z	352.321	10.4691	pos	Docosatrienoic acid	HMDB0002823	Lipids and lipid-like molecules	Fatty Acyls	Fatty acids and conjugates			46	36.3	M+NH4	C22H38O2	-1.17387	32.6629	33.0032	27.9262	32.6557	29.4093	27.3881	29.9981	28.2572	21.7294	29.2555	20.9799	36.8912	40.0155	31.4851	27.002	25.6903
5.48_242.1513n	243.159	5.47837	pos	(3S,5R,6R,7E)-3,5,6-Trihydroxy-7-megastigmen-9-one	HMDB0038736	Unclassified	Unclassified	Unclassified			46	35.3	M+H-H2O, M+H	C13H22O4	-2.24115	90.19	87.9288	93.3538	97.4511	5.67097	7.33508	6.21021	5.74122	3.83453	5.00697	168.953	160.841	186.43	167.724	160.669	169.468
7.18_271.0599m/z	271.06	7.184	neg	(±)-Naringenin	65507	Unclassified	Unclassified	Unclassified			46	42.4	M-H	C15H12O5	-4.89927	69.6949	73.8758	61.3908	72.916	79.0855	70.2079	90.8432	101.154	101.452	153.492	80.0772	46.3701	89.2667	71.5145	62.8911	86.4359
9.65_262.1445m/z	262.145	9.65173	pos	Cochlearine	68631	Unclassified	Unclassified	Unclassified			46	38	M+H	C15H19NO3	2.85453	36.7963	45.7653	39.1871	39.2536	20.8933	20.9044	18.4845	20.3772	20.0566	22.5368	24.1148	26.858	28.4986	24.2281	29.1338	23.0561
9.85_311.1863m/z	311.186	9.85172	pos	Botrydial	LMPR0103640001	Lipids and lipid-like molecules	Prenol lipids	Isoprenoids			46	44.2	M+H	C17H26O5	3.26426	50.9356	50.1985	51.461	52.626	55.0675	48.0025	49.0569	47.052	54.7629	69.8817	49.1708	49.2368	55.2266	43.8319	51.4657	52.8499
0.89_185.0076m/z	185.008	0.8917	pos	4-carboxy-2-hydroxy-cis,cis-muconic acid	LMFA01170072	Lipids and lipid-like molecules	Fatty Acyls	Fatty Acids and Conjugates	**	C04324	45.9	33.7	M+H-H2O	C7H6O7	-2.29446	631.167	681.903	672.607	680.306	535.495	482.627	512.972	468.101	504.474	485.636	742.926	984.211	865.574	804.913	782.116	856.928
12.60_277.2160m/z	277.216	12.5959	pos	19-Nor-5-androstenediol	HMDB0004590	Lipids and lipid-like molecules	Steroids and steroid derivatives	Estrane steroids			45.9	33	M+H	C18H28O2	-0.650687	575.421	589.366	563.315	676.366	635.715	802.739	765.743	809.184	814.819	630.572	647.413	313.044	289.851	484.675	522.411	319.175
3.92_310.0922m/z	310.092	3.91715	pos	Blepharin	HMDB0029344	Organic oxygen compounds	Organooxygen compounds	Carbohydrates and carbohydrate conjugates			45.9	38.1	M+H-H2O	C14H17NO8	0.112017	17.0663	15.2946	15.0585	16.3814	15.4035	13.6811	16.6992	14.5481	13.8551	13.6947	16.5582	18.5878	19.1394	17.0982	15.4853	16.5462
4.42_341.0868m/z	341.087	4.41503	neg	(3,4,5,6-tetrahydroxyoxan-2-yl)methyl (2E)-3-(3,4-dihydroxyphenyl)prop-2-enoate	HMDB0125114	Phenylpropanoids and polyketides	Cinnamic acids and derivatives	Hydroxycinnamic acids and derivatives			45.9	37	M-H	C15H18O9	-3.00382	93.7838	93.203	94.2328	98.208	76.4498	74.4904	87.1474	81.9683	83.7155	75.739	116.264	109.247	109.184	115.303	95.5723	102.996
7.77_285.0759m/z	285.076	7.7668	neg	Poriol	LMPK12140301	Lipids and lipid-like molecules	Polyketides	Flavonoids			45.9	34	M-H	C16H14O5	-3.23532	187.808	194.429	222.629	229.744	143.127	184.716	174.602	165.564	261.861	258.319	262.95	142.689	309.022	270.192	176.287	208.4
9.60_177.0539m/z	177.054	9.59723	pos	(-)-trans-3,4-Dihydro-4,8-dihydroxy-3-methyl-1H-2-benzopyran-1-one	HMDB0030765	Organoheterocyclic compounds	Benzopyrans	2-benzopyrans			45.9	40.7	M+H-H2O	C10H10O4	-3.50653	15.1589	16.473	14.6165	14.0904	15.4037	14.5456	13.6877	13.2991	15.4246	14.1847	14.2445	14.5753	18.5377	14.8492	14.7377	14.9169
9.76_327.2164m/z	327.216	9.75882	neg	9-hydroperoxy-12,13-epoxy-10-octadecenoic acid	LMFA02000105	Lipids and lipid-like molecules	Fatty Acyls	Octadecanoids			45.9	37.2	M-H	C18H32O5	-3.91509	477.721	443.48	317.918	416.789	305.999	335.593	312.889	337.565	262.218	297.329	521.529	428.125	502.233	498.612	566.035	491.802
9.85_283.2260m/z	283.226	9.85172	pos	12-hydroxy-8E,10E-heptadecadienoic acid	74572	Lipids and lipid-like molecules	Fatty Acyls	Fatty Acids and Conjugates			45.9	37.2	M+H	C17H30O3	-2.75858	9.83618	10.0358	8.13259	7.33875	4.22176	4.25661	6.43971	4.95199	4.45206	4.65394	8.13361	14.9413	10.6265	9.2764	12.2656	13.2681
9.95_311.2219m/z	311.222	9.94948	neg	10S,11S-epoxy-9S-hydroxy-12Z-octadecenoic acid	LMFA02000010	Lipids and lipid-like molecules	Fatty Acyls	Octadecanoids			45.9	35.6	M-H	C18H32O4	-2.71654	631.365	663.283	575.249	507.037	460.54	510.135	452.875	483.358	567.471	504.626	711.567	798.418	802.105	756.834	734.763	864.357
0.81_275.1343m/z	275.134	0.809033	pos	Pyro-L-glutaminyl-L-glutamine	HMDB0039229	Organic acids and derivatives	Carboxylic acids and derivatives	Amino acids, peptides, and analogues			45.8	39.5	M+NH4	C10H15N3O5	-2.8072	42.2605	46.8106	37.2494	37.2887	47.3223	68.704	43.1845	36.8242	34.2315	39.3227	46.0481	56.3233	45.7355	51.0334	46.6358	48.9543
2.73_282.1188m/z	282.119	2.73442	pos	2'-O-Methyladenosine	58235	Nucleosides, nucleotides, and analogues	Purine nucleosides	Unclassified		C04779	45.8	37.7	M+H	C11H15N5O4	-2.9921	63.6032	65.5052	73.2006	72.0191	81.2197	73.826	83.5834	72.3859	84.6131	70.2717	86.1049	54.6658	53.7818	57.5709	56.5999	49.4177
4.59_334.1657m/z	334.166	4.59493	pos	Narcissidine	69351	Unclassified	Unclassified	Unclassified			45.8	31.8	M+H	C18H23NO5	2.31632	5951.21	5909.8	5836.3	6052.66	4934.93	4425.22	4573.17	4747.88	4646.86	4699.06	6517.96	7908.74	7476.49	6921.75	7043.19	7297.49
5.49_312.1225m/z	312.123	5.48947	neg	N-[2-(3,4-dihydroxyphenyl)ethyl]-3-(4-hydroxy-3-methoxyphenyl)propanimidic acid	HMDB0137096	Benzenoids	Phenols	Benzenediols			45.8	39.9	M-H2O-H	C18H21NO5	-4.85484	24.8243	26.5727	25.6831	25.3397	29.4421	35.7606	31.8221	30.0769	30.3564	40.3193	17.9461	20.9103	19.3116	17.1509	19.7984	19.3081
5.50_313.1311n	296.128	5.5047	pos	3,4,6-trihydroxy-1-methyl-4,5-diphenylpiperidin-2-one	HMDB0134792	Phenylpropanoids and polyketides	Stilbenes	Unclassified			45.8	37.7	M+H-H2O, M+Na, M+H	C18H19NO4	-1.0601	131.847	132.153	138.929	135.136	161.905	154.264	168.683	158.705	161.021	183.86	88.6647	116.6	114.455	95.3871	100.116	109.941
5.75_359.1342m/z	359.134	5.74985	pos	(1x,2x)-Guaiacylglycerol 3-glucoside	HMDB0040600	Lipids and lipid-like molecules	Fatty Acyls	Fatty acyl glycosides			45.8	36.6	M+H-H2O	C16H24O10	1.42809	15.2912	14.2594	13.9886	14.5694	12.901	14.9288	13.8066	11.7532	13.381	14.9135	16.8597	16.2759	20.2052	18.0445	14.7133	15.4288
6.12_387.1578m/z	387.158	6.12115	pos	Cohumulone	HMDB0033981	Organic oxygen compounds	Organooxygen compounds	Alcohols and polyols			45.8	43.4	M+K	C20H28O5	2.91909	6.95108	6.97925	7.01408	7.59359	4.78523	3.89332	5.78878	6.89426	5.18479	4.31886	8.04295	9.07082	6.28697	10.8413	9.2919	11.0655
9.92_271.0970m/z	271.097	9.91988	pos	Methyl-liquiritigenin	LMPK12140062	Lipids and lipid-like molecules	Polyketides	Flavonoids			45.8	35.5	M+H	C16H14O4	1.90465	11.5946	12.8554	11.9337	12.0862	15.5116	12.6496	12.6971	11.5061	14.3548	18.1905	10.2369	7.59789	14.4391	12.4795	7.55654	8.35471
11.86_307.2265m/z	307.226	11.8606	pos	5-Androstene-3b,16b,17a-triol	LMST02020098	Lipids and lipid-like molecules	Steroids and steroid derivatives	Androstane steroids			45.7	35.1	M+H	C19H30O3	-0.988741	139.597	145.739	141.475	139.489	136.146	164.656	171.957	202.463	186.608	128.312	169.631	68.4728	80.6571	106.992	141.019	76.8767
13.36_354.3362m/z	354.336	13.3575	pos	13Z,16Z-docosadienoic acid	LMFA01030405	Lipids and lipid-like molecules	Fatty Acyls	Fatty acids and conjugates	**	C16533	45.7	34.1	M+NH4	C22H40O2	-1.44655	170.699	162.215	151.96	169.805	117.592	113.342	121.134	120.457	101.7	154.461	74.997	136.009	162.129	122.708	111.494	131.009
2.80_247.1284m/z	247.128	2.79923	pos	gamma-Glutamylvaline	HMDB0011172	Organic acids and derivatives	Carboxylic acids and derivatives	Amino acids, peptides, and analogues			45.7	36.5	M+H	C10H18N2O5	-1.89498	35.5959	23.304	22.7114	33.197	34.4416	30.4822	30.5667	32.7783	44.5604	29.5946	18.69	22.7993	29.792	29.0685	23.587	22.6018
4.26_162.0557m/z	162.056	4.25888	neg	Beta-Tyrosine	HMDB0003831	Organic acids and derivatives	Carboxylic acids and derivatives	Amino acids, peptides, and analogues	**	C04368	45.7	35	M-H2O-H	C9H11NO3	-1.7466	28.8798	28.9253	27.8945	27.6504	27.655	26.1911	22.903	29.7067	31.0113	30.5309	29.6346	27.1235	25.692	24.6701	30.405	28.5545
4.30_332.1496m/z	332.15	4.29645	pos	Syzygiol	LMPK12120417	Lipids and lipid-like molecules	Polyketides	Flavonoids			45.7	33.3	M+NH4	C18H18O5	1.27442	1414.46	1365.08	1417.5	1419.87	891.462	896.529	906.618	843.254	834.48	771.054	1665.32	2014.46	2041.52	1816.62	1870.94	1992.95
4.80_229.1431m/z	229.143	4.79808	pos	3-hydroxy-dodecanedioic acid	LMFA01170089	Lipids and lipid-like molecules	Fatty Acyls	Fatty Acids and Conjugates			45.7	34.8	M+H-H2O	C12H22O5	-1.31363	200.716	214.038	219.301	217.59	13.264	10.7878	8.51697	8.96656	12.1313	11.6496	385.215	401.918	431.546	413.726	368.628	388.744
5.25_447.1641m/z	447.164	5.24822	pos	Taraxinic acid glucosyl ester	HMDB0035249	Lipids and lipid-like molecules	Prenol lipids	Terpene lactones			45.7	46.6	M+Na	C21H28O9	3.68873	108.563	79.9994	98.9512	112.788	101.092	89.9348	94.9485	95.0445	92.9029	103.568	109.036	118.103	122.521	125.872	106.247	120.588
6.18_257.1166m/z	257.117	6.17582	pos	1-(4-hydroxy-3-methoxyphenyl)-3-phenylpropan-1-one	HMDB0135417	Phenylpropanoids and polyketides	Linear 1,3-diarylpropanoids	Chalcones and dihydrochalcones			45.7	37.1	M+H	C16H16O3	-2.51925	19.8799	18.5014	19.0539	18.668	18.1372	17.56	22.1297	19.5886	19.6986	20.5368	18.6752	16.1222	20.5871	20.2869	13.5815	16.4123
6.32_358.1412n	359.149	6.32447	pos	4,8,14-trihydroxy-17-methoxy-2-oxatricyclo[13.2.2.1³,⁷]icosa-1(17),3,5,7(20),15,18-hexaen-10-one	HMDB0133425	Phenylpropanoids and polyketides	Diarylheptanoids	Cyclic diarylheptanoids			45.7	39.6	M+H-H2O, M+H	C20H22O6	-1.18518	92.9898	93.1078	91.9737	91.6562	68.7609	86.3803	97.6334	70.4348	86.7963	88.7517	137.163	62.2161	172.68	100.943	53.9488	84.5759
8.47_396.2742m/z	396.274	8.47148	pos	20-F4-NeuroP	LMFA04010001	Lipids and lipid-like molecules	Fatty Acyls	Docosanoids			45.7	38.9	M+NH4	C22H34O5	-0.730297	79.4734	90.6989	85.5103	93.2514	77.7467	93.6171	100.245	106.825	93.1825	73.2533	97.1704	99.7448	92.4873	93.7626	105.31	100.924
9.75_254.2110m/z	254.211	9.74673	pos	4alpha,5alpha-Epoxy-11-eudesmen-3a-ol	HMDB0035301	Lipids and lipid-like molecules	Prenol lipids	Sesquiterpenoids			45.7	40.2	M+NH4	C15H24O2	-2.10323	10.0662	11.529	11.1723	9.1845	10.9895	9.42811	8.75978	13.0691	11.683	11.9071	8.62668	11.4729	10.1996	10.7981	10.5832	10.7329
1.28_128.0103n	111.007	1.27552	pos	5-Hydroxy-2-furoic acid	HMDB0059784	Organoheterocyclic compounds	Furans	Furoic acid and derivatives			45.6	35	M+H-H2O, M+H	C5H4O4	-4.98766	288.42	302.152	274.993	273.935	327.753	300.522	305.053	289.323	291.522	265.631	243.71	258.381	242.596	235.488	210.751	246.071
11.40_203.1061m/z	203.106	11.4003	pos	1-(5-Acetyl-2-hydroxyphenyl)-3-methyl-1-butanone	HMDB0032589	Organic oxygen compounds	Organooxygen compounds	Carbonyl compounds			45.6	32.7	M+H-H2O	C13H16O3	-2.49144	34.1727	34.7248	35.3484	35.0787	44.4336	44.8376	32.1176	37.2341	36.1184	39.0417	33.2969	36.1738	32.1592	33.4398	44.2255	38.5896
11.67_278.1518n	279.159	11.6699	pos	Monoethylhexyl phthalic acid	HMDB0013248	Benzenoids	Benzene and substituted derivatives	Benzoic acids and derivatives		C03343	45.6	31.2	M+H, M+K, M+Na	C16H22O4	0.0736134	1130.93	1183.58	1185.93	1238.3	1201.52	1159.6	1210.2	1172.21	1151.76	1154.26	1147.48	1276.17	1366.71	1231.53	1226.62	1209
13.34_290.2601n	308.294	13.3438	pos	Serratol	HMDB0039827	Lipids and lipid-like molecules	Prenol lipids	Diterpenoids			45.6	34.1	M+H, M+NH4	C20H34O	-2.90696	145.7	148.693	138.033	149.407	132.602	141.71	170.447	134.892	122.79	188.195	97.3216	201.674	223.086	143.994	168.15	153.459
4.50_291.0747n	292.082	4.4996	pos	Lycoricidine	67048	Unclassified	Unclassified	Unclassified			45.6	30.1	M+H, M+Na, M+H-H2O	C14H13NO6	1.26081	2969.99	3044.25	3120.93	3065.79	2593.94	2310.91	2631.09	2472.51	2382.22	2294.79	3311.43	3856.75	3730.22	3578.95	3430.77	3862.49
4.68_323.1263m/z	323.126	4.6761	pos	Alpha-dihydroartemisinin	HMDB0060593	Lipids and lipid-like molecules	Prenol lipids	Sesquiterpenoids			45.6	34.9	M+K	C15H24O5	2.58805	31.2508	34.0154	31.4761	31.9911	27.644	26.1747	33.7211	29.1455	30.008	28.3129	36.3189	34.5747	41.4484	35.0839	27.5542	33.0484
5.11_580.1436n	581.151	5.11223	pos	Rustoside	92399	Phenylpropanoids and polyketides	Flavonoids	Flavonoid glycosides			45.6	34.1	M+H, M+Na	C26H28O15	1.33641	78.7443	83.1886	87.761	83.5249	29.0642	34.9827	30.2616	29.1108	30.6998	37.7646	112.141	111.101	134.568	115.967	144.75	137.971
5.22_224.0936m/z	224.094	5.22165	neg	Cytokinin B	HMDB0039238	Organoheterocyclic compounds	Imidazopyrimidines	Purines and purine derivatives		C11263	45.6	34	M-H	C12H11N5	-2.66893	81.554	86.2736	82.9245	103.097	72.02	105.214	105.466	81.7773	117.08	107.658	109.159	46.3925	113.455	92.8487	63.7226	68.4251
0.81_263.0880m/z	263.088	0.809033	pos	Methionyl-Methionine	HMDB0028979	Organic acids and derivatives	Carboxylic acids and derivatives	Amino acids, peptides, and analogues			45.5	42.1	M+H-H2O	C10H20N2O3S2	-0.944135	253.651	266.191	258.606	259.638	229.609	212.877	231.866	211.946	212.121	209.884	273.266	333.845	309.777	307.656	279.513	294.921
0.84_190.0947n	189.088	0.839967	neg	2-Amino-4-[(2-hydroxy-1-oxopropyl)amino]butanoic acid	HMDB0031412	Organic acids and derivatives	Carboxylic acids and derivatives	Amino acids, peptides, and analogues			45.5	36.8	M-H2O-H, M-H	C7H14N2O4	-3.53112	31.7637	31.9444	31.2426	32.2934	37.0404	35.5884	39.2529	40.8515	38.4769	42.4629	27.8964	30.2871	27.5527	28.4607	30.0744	27.6552
10.02_269.0811m/z	269.081	10.0221	neg	(S)-4'-Hydroxy-4-methoxydalbergione	LMPK12100073	Lipids and lipid-like molecules	Polyketides	Flavonoids			45.5	34.5	M-H	C16H14O4	-3.14096	73.8724	91.4826	61.5201	92.1547	50.5057	83.3268	78.6924	96.8434	111.687	84.5808	155.852	42.1296	111.475	135.57	47.9251	69.5789
10.77_327.2522m/z	327.252	10.7705	pos	12,13-dihydroxy-11-methoxy-9-octadecenoic acid	LMFA01080006	Lipids and lipid-like molecules	Fatty Acyls	Fatty Acids and Conjugates			45.5	38.2	M+H-H2O	C19H36O5	-2.38518	106.245	68.3662	105.676	89.3219	54.7067	79.7063	81.902	95.4959	73.5582	54.705	206.316	45.3075	54.2283	133.561	171.797	72.3407
15.37_731.5523n	732.56	15.3653	pos	Araliacerebroside	89421	Lipids and lipid-like molecules	Sphingolipids	Glycosphingolipids			45.5	40.9	M+H, M+Na	C40H77NO10	-3.37817	254.877	163.296	192.293	189.607	199.907	198.967	233.491	199.908	172.836	174.387	190.586	214.866	213.76	159.312	165.304	226.019
3.92_260.0919m/z	260.092	3.91715	pos	2,4,5,6-Phenanthrenetetrol	HMDB0032866	Benzenoids	Phenanthrenes and derivatives	Phenanthrols			45.5	31.2	M+NH4	C14H10O4	0.537232	940.207	946.981	963.297	975.323	1016.88	920.089	1077.24	919.568	1011.26	946.332	836.988	922.324	894.335	875.9	969.44	885.755
3.93_372.0676n	371.06	3.92642	neg	6-{[3-(3,4-dihydroxyphenyl)-2-oxopropanoyl]oxy}-3,4,5-trihydroxyoxane-2-carboxylic acid	HMDB0125449	Organic oxygen compounds	Organooxygen compounds	Carbohydrates and carbohydrate conjugates			45.5	34.2	M-H, 2M-H, M-H2O-H	C15H16O11	-4.45862	168.061	187.95	169.693	232.325	78.8668	74.4046	68.4435	85.0203	119.065	146.496	245.558	232.972	242.716	238.967	237.595	222.035
3.98_232.1332m/z	232.133	3.98482	pos	4E,6E,12Z-Tetradecatriene-8,10-diynoic acid	LMFA01031065	Lipids and lipid-like molecules	Fatty Acyls	Fatty Acids and Conjugates			45.5	36.4	M+NH4	C14H14O2	-0.18753	176.277	177.049	177.456	181.046	202.827	181.025	198.026	202.748	175.309	180.889	141.987	178.21	162.756	151.223	167.71	168.522
4.08_189.0903m/z	189.09	4.0793	pos	(2RS,5RS)-(E)-2-(2-Phenylethenyl)-1,3-dioxan-5-ol	HMDB0031973	Benzenoids	Benzene and substituted derivatives	Styrenes			45.5	36.7	M+H-H2O	C12H14O3	-3.18943	57.3068	67.166	65.8314	63.4592	51.6566	49.7646	52.6728	46.8649	48.776	49.2263	67.9652	75.7508	79.4482	71.6556	72.934	76.1803
5.03_186.1130m/z	186.113	5.028	neg	7-oxo-8-amino-nonanoic acid	LMFA01060168	Lipids and lipid-like molecules	Fatty Acyls	Fatty Acids and Conjugates	**	C01092	45.5	41.3	M-H	C9H17NO3	-2.83997	6.39896	4.09701	6.31642	4.13124	9.47874	8.53774	6.72057	12.3598	7.34824	6.92447	5.42289	6.87043	4.02936	5.55513	4.06528	9.28355
5.52_394.1835n	412.217	5.5182	pos	cis-3-Hexenyl b-primeveroside	HMDB0031690	Lipids and lipid-like molecules	Fatty Acyls	Fatty acyl glycosides			45.5	34.2	M+H-H2O, M+NH4, M+H	C17H30O10	-0.97046	614.974	649.959	636.332	668.949	824.545	773.154	898.199	735.893	861.201	792.113	430.324	464.577	452.292	432.792	404.667	435.649
0.77_207.0142m/z	207.014	0.7743	neg	4-Hydroxy-2-oxoglutaric acid	HMDB0002070	Organic acids and derivatives	Keto acids and derivatives	Gamma-keto acids and derivatives	**	C01127	45.4	32.2	M+FA-H	C5H6O6	-2.96962	19.9963	22.0035	20.8094	21.9331	27.3625	23.9423	25.2848	25.2731	28.1092	23.7288	17.7826	11.9268	12.9149	18.6462	13.1747	13.5522
0.77_289.1139m/z	289.114	0.7743	neg	N2-(3-Carboxy-2-hydroxy-1-oxopropyl)arginine	HMDB0039408	Organic acids and derivatives	Carboxylic acids and derivatives	Amino acids, peptides, and analogues			45.4	42.4	M-H	C10H18N4O6	-4.90353	70.0887	74.2574	73.8124	76.0973	52.8266	50.5764	51.3096	50.1198	50.2408	52.2815	70.1115	138.475	68.4296	85.5052	96.523	94.7409
0.85_521.1678m/z	521.168	0.853133	neg	Oleuropein	HMDB0035872	Lipids and lipid-like molecules	Prenol lipids	Terpene glycosides			45.4	34.5	M-H2O-H	C25H32O13	2.41343	56.8077	72.7385	81.508	66.5652	70.0649	57.439	70.6872	53.8291	51.1478	54.6707	80.4764	72.8176	65.1806	63.1296	74.6517	64.4964
10.19_272.2595m/z	272.259	10.1925	pos	2R-aminohexadecanoic acid	LMFA01100016	Lipids and lipid-like molecules	Fatty Acyls	Fatty Acids and Conjugates			45.4	38.4	M+H	C16H33NO2	3.89169	75.8167	64.6951	65.5849	63.2742	71.276	85.1896	66.2974	66.5277	96.4119	109.257	35.8723	30.5118	55.4993	52.2982	50.4929	53.8712
10.34_321.2577m/z	321.258	10.3422	pos	3beta-Fluoro-5beta-pregnan-20-one	70480	Unclassified	Unclassified	Unclassified			45.4	33.4	M+H	C21H33FO	-3.3794	35.4839	40.5445	42.9242	42.3038	40.3896	31.4735	38.9754	37.3958	36.0256	31.6764	42.5768	52.1981	49.0501	47.8186	48.334	53.6474
10.34_346.3309m/z	346.331	10.3422	pos	20-hydroxy-eicosanoic acid	LMFA01050075	Lipids and lipid-like molecules	Fatty Acyls	Fatty Acids and Conjugates			45.4	33.8	M+NH4	C20H40O3	-1.95597	269.097	278.111	270.596	282.968	273.12	348.484	263.438	269.516	280.347	271.178	299.392	294.616	203.551	244.617	380.056	297.4
11.39_489.1691m/z	489.169	11.3864	pos	O-1,4-α-L-Dihydrostreptosyl-streptidine 6-phosphate	64551	Unclassified	Unclassified	Unclassified			45.4	34.4	M+H	C14H29N6O11P	-2.90404	10.066	10.5157	11.5582	13.6363	11.9464	12.0423	15.5626	14.789	13.2038	12.3572	9.67244	9.79445	12.4779	11.0739	8.06319	11.122
4.32_294.1215n	295.123	4.32295	pos	gamma-Glutamylphenylalanine	HMDB0000594	Organic acids and derivatives	Carboxylic acids and derivatives	Amino acids, peptides, and analogues			45.4	34.5	M+H-H2O, M+H	C14H18N2O5	-0.367695	30.7037	32.5995	32.4645	29.7437	35.371	41.8341	41.2132	38.6503	40.0672	38.1365	24.0568	24.2857	26.4821	20.081	17.0669	17.5981
6.13_262.2375m/z	262.237	6.13482	pos	omega-hydroxy myristic acid	LMFA01050044	Lipids and lipid-like molecules	Fatty Acyls	Fatty Acids and Conjugates			45.4	31.8	M+NH4	C14H28O3	-0.881942	287.604	289.071	292.826	298.074	309.422	375.722	261.527	336.887	318.718	288.943	341.536	256.663	211.613	234.156	414.556	309.468
7.65_246.2427m/z	246.243	7.65305	pos	Myristic acid	HMDB0000806	Lipids and lipid-like molecules	Fatty Acyls	Fatty acids and conjugates	**	C06424	45.4	30	M+NH4	C14H28O2	-0.268274	506.478	515.73	512.739	508.671	567.271	629.733	496.037	470.866	545.757	529.287	553.43	479.437	341.396	377.661	692.837	502.913
0.88_224.1271m/z	224.127	0.877867	pos	BUFEXAMAC	44293	Unclassified	Unclassified	Unclassified			45.3	35.2	M+H	C12H17NO3	-4.70005	59.771	62.2867	59.6512	59.082	60.4259	61.6913	57.6784	62.2181	59.2903	67.3833	60.3019	65.5542	60.9482	59.3919	62.0472	62.3404
1.34_304.1546m/z	304.155	1.34267	pos	7-Hydroxy-5,4'-dimethoxyflavan	LMPK12020270	Unclassified	Unclassified	Unclassified			45.3	33.8	M+NH4	C17H18O4	1.05353	86.8437	116.718	113.013	108.698	95.5942	90.6826	104.982	89.0145	112.811	93.4086	106.345	154.811	157.251	132.763	117.803	165.279
10.68_312.2307n	311.223	10.6756	neg	9-hydroxy-10-oxo-12Z-octadecenoic acid	LMFA02000009	Lipids and lipid-like molecules	Fatty Acyls	Octadecanoids			45.3	31	M-H, 2M-H	C18H32O4	1.96344	4409.26	4026.05	3471.95	3400.78	2696.15	2586.65	3057.73	2420.33	3003.36	3722.17	3331.55	4711.72	3861.54	3270.32	3582.69	4182.49
2.55_302.1392n	303.146	2.54542	pos	Histidinyl-Phenylalanine	HMDB0028892	Organic acids and derivatives	Carboxylic acids and derivatives	Amino acids, peptides, and analogues			45.3	45.8	M+H, M+Na	C15H18N4O3	4.34848	30.8044	39.4756	34.3581	30.951	31.0635	32.7273	32.5281	32.8474	32.3044	29.4388	26.9992	35.8884	32.2664	35.2839	32.3685	24.4067
2.60_292.1537m/z	292.154	2.59842	pos	(S)-Edulinine	86773	Organoheterocyclic compounds	Quinolines and derivatives	Quinolones and derivatives			45.3	39.8	M+H	C16H21NO4	-2.192	106.885	130.831	127.793	122.622	124.835	120.936	110.651	121.899	109.779	111.854	138.901	154.07	141.424	125.279	128.806	135.908
3.88_422.1449m/z	422.145	3.87682	pos	5-O-p-Coumaroylnigrumin	HMDB0038730	Unclassified	Unclassified	Unclassified			45.3	42.5	M+H	C20H23NO9	0.717692	122.839	126.237	124.657	128.541	167.947	139.758	159.933	149.547	143.552	137.238	87.8539	88.2254	112.975	94.4786	79.2984	94.0389
4.49_386.0831n	385.076	4.49287	neg	6-{[3-(2,4-dihydroxy-5-methoxyphenyl)prop-2-enoyl]oxy}-3,4,5-trihydroxyoxane-2-carboxylic acid	HMDB0127969	Phenylpropanoids and polyketides	Cinnamic acids and derivatives	Hydroxycinnamic acids and derivatives			45.3	35.5	M-H, 2M-H, M-H2O-H	C16H18O11	-4.63625	471.336	413.603	402.193	507.99	380.373	345.312	300.379	327.435	400.325	396.468	496.672	475.136	455.264	425.256	442.36	467.499
5.26_449.1453m/z	449.145	5.26188	pos	Agnuside	HMDB0036561	Lipids and lipid-like molecules	Prenol lipids	Terpene glycosides			45.3	47.2	M+H-H2O	C22H26O11	2.2849	56.2249	64.9504	60.0168	55.9508	44.1124	45.4786	52.523	45.0344	50.5891	52.5715	60.9905	68.9973	86.5217	86.1656	51.916	58.9408
5.33_288.0843n	289.092	5.32938	pos	2-(hydroxymethyl)-6-(2,4,6-trihydroxyphenyl)oxane-3,4,5-triol	HMDB0132663	Organic oxygen compounds	Organooxygen compounds	Carbohydrates and carbohydrate conjugates			45.3	30.4	M+H-H2O, M+H	C12H16O8	-0.627254	62.3766	61.504	68.5032	64.1168	57.5187	56.3513	66.342	53.7101	60.381	51.9757	60.2377	71.9325	72.3852	66.8145	59.9589	66.0343
9.93_527.2058m/z	527.206	9.93355	pos	Kurziflavolactone A	LMPK12140159	Lipids and lipid-like molecules	Polyketides	Flavonoids			45.3	39.2	M+H	C32H30O7	-1.11593	7.38419	7.13587	6.42525	8.33696	6.40276	15.1522	6.59215	5.90452	7.90858	12.9198	5.99864	1.60872	4.42302	6.41693	2.69965	2.59863
10.11_297.2658n	280.263	10.1105	pos	2S-amino-octadeca-4E,6E-diene-1,3R-diol	53959	Unclassified	Unclassified	Unclassified			45.2	32.1	M+H-H2O, M+H	C18H35NO2	-3.26161	262.469	261.586	268.209	252.241	346.654	446.244	346.041	304.356	367.836	305.152	160.732	148.956	228.226	142.359	155.087	171.546
12.76_324.2652n	363.25	12.756	pos	20-HEDE	LMFA03000010	Lipids and lipid-like molecules	Fatty Acyls	Eicosanoids			45.2	39.2	M+H-H2O, M+K, M+H	C20H36O3	-3.79556	211.307	176.071	218.072	235.817	200.032	185.26	209.972	270.295	217.434	205.7	271.052	105.587	107.748	152.057	333.084	176.755
3.66_230.0943n	213.091	3.6585	pos	Pondaplin	HMDB0033184	Organic oxygen compounds	Organooxygen compounds	Ethers			45.2	36.7	M+H-H2O, M+H	C14H14O3	-0.153042	286.706	297.131	284.282	307.91	235.041	222.424	241.05	238.177	219.411	221.365	321.454	355.235	363.987	349.47	349.448	354.427
4.21_222.1004n	203.083	4.20688	neg	Phenylalanyl-Glycine	HMDB0028995	Organic acids and derivatives	Carboxylic acids and derivatives	Amino acids, peptides, and analogues			45.2	27.2	M-H2O-H, M-H	C11H14N2O3	-0.0645421	109.935	117.819	119.737	115.159	129.481	122.586	131.708	120.817	127.314	125.417	99.4048	105.731	95.1172	96.0663	97.8582	105.045
4.73_137.0591m/z	137.059	4.73042	pos	2-Furanylmethyl propanoate	HMDB0037728	Organoheterocyclic compounds	Heteroaromatic compounds	Unclassified			45.2	32.9	M+H-H2O	C8H10O3	-3.94972	314.886	327.083	332.527	331.97	316.838	279.829	308.804	295.229	288.222	290.925	311.418	389.228	379.57	328.755	372.733	377.137
4.96_266.0809m/z	266.081	4.9614	pos	Anhydrolycorinone	69392	Unclassified	Unclassified	Unclassified			45.2	31.8	M+H	C16H11NO3	-1.12896	82.7513	85.9434	88.3547	88.2588	67.825	93.7227	73.5914	70.3134	90.6431	96.6357	87.4649	77.6825	106.524	93.3031	73.4417	78.895
6.04_215.1283m/z	215.128	6.03622	neg	Limonene-1,2-diol	LMPR0102090016	Lipids and lipid-like molecules	Prenol lipids	Isoprenoids	**	C07276	45.2	31.6	M+FA-H	C10H18O2	-3.4266	30.3584	43.6334	40.1944	23.2636	39.2462	37.2775	46.7128	44.427	36.373	31.4088	26.0789	24.2306	30.5246	29.2839	34.595	24.4798
6.50_285.1119m/z	285.112	6.49647	pos	Isobatatasin I	68207	Unclassified	Unclassified	Unclassified			45.2	36.1	M+H	C17H16O4	-0.95738	14.1422	14.1805	14.8366	14.6197	18.2678	19.0381	16.4533	16.1671	17.2352	16.7542	11.314	7.48011	13.9912	14.1123	8.07577	11.8152
7.89_676.3463m/z	676.346	7.88998	pos	OHODiA-PS	LMGP20040032	Lipids and lipid-like molecules	Glycerophospholipids	Oxidized glycerophospholipids			45.2	35.3	M+H-H2O	C32H56NO13P	0.964895	48.3129	47.2189	54.5119	59.9555	37.0015	35.5996	36.293	27.9223	30.5649	29.6782	51.6107	85.9247	45.9905	53.8318	59.2926	66.1368
8.72_287.1275m/z	287.128	8.7168	pos	4-Hydroxy-2',4'-dimethoxydihydrochalcone	LMPK12120454	Unclassified	Unclassified	Unclassified			45.2	37.2	M+H	C17H18O4	-0.854413	17.8356	17.5264	20.3394	18.4654	15.9327	17.8092	16.3659	14.7944	19.9564	20.999	17.2356	14.006	20.9252	17.5667	19.4448	21.4991
0.79_196.0587n	195.051	0.787467	neg	Gluconic acid	HMDB0000625	Organic oxygen compounds	Organooxygen compounds	Carbohydrates and carbohydrate conjugates	***	C00257	45.1	29.1	M-H, 2M-H, M-H2O-H	C6H12O7	2.13405	839.424	892.245	879.226	907.51	1104.67	1071.68	1077.57	1137.84	1217.2	1066.31	603.331	605.905	605.948	635.589	622.558	601.534
0.79_260.0877m/z	260.088	0.787467	neg	Aspartyl-Gamma-glutamate	HMDB0028767	Organic acids and derivatives	Carboxylic acids and derivatives	Amino acids, peptides, and analogues			45.1	41.8	M-H	C9H15N3O6	-4.23343	22.8526	22.9956	23.7612	23.4138	28.9013	26.8275	26.081	27.9389	26.5817	28.1898	18.3559	18.7198	18.7641	19.6021	18.4601	19.1252
10.77_520.3370m/z	520.337	10.7705	pos	LysoPC(18:2(9Z,12Z))	HMDB0010386	Lipids and lipid-like molecules	Glycerophospholipids	Glycerophosphocholines	***		45.1	44.4	M+H	C26H50NO7P	-5.38749	55.9054	44.5561	48.4165	44.4794	59.8931	45.798	55.8056	48.3523	42.9743	49.3417	33.2332	71.1349	47.5039	39.5277	37.3388	54.7564
2.04_648.2105n	666.242	2.03562	pos	6-{[2-({4,5-dihydroxy-6-methyl-2-[(3,4,5,6-tetrahydroxyoxan-2-yl)methoxy]oxan-3-yl}oxy)-4,5-dihydroxy-6-methyloxan-3-yl]oxy}-3,4,5-trihydroxyoxane-2-carboxylic acid	HMDB0127462	Organic oxygen compounds	Organooxygen compounds	Carbohydrates and carbohydrate conjugates			45.1	35.1	M+H, M+NH4	C24H40O20	-1.22253	55.6625	48.4304	55.8164	49.3705	9.42314	9.05146	11.637	9.12521	13.7307	9.67356	78.7867	73.3544	77.3195	85.0423	79.1503	62.0239
2.09_275.0761m/z	275.076	2.08978	pos	Deoxyinosine	HMDB0000071	Nucleosides, nucleotides, and analogues	Purine nucleosides	Purine 2'-deoxyribonucleosides	**	C05512	45.1	34.8	M+Na	C10H12N4O4	4.20562	8.94239	10.1554	13.6578	11.5497	9.84866	7.88233	9.95713	11.5387	8.28539	9.53883	8.61545	14.8068	14.4863	10.8503	11.0951	12.6965
2.21_558.2180m/z	558.218	2.2111	pos	Torachrysone 8-(2-apiosylglucoside)	HMDB0034612	Organic oxygen compounds	Organooxygen compounds	Carbohydrates and carbohydrate conjugates			45.1	36.2	M+NH4	C25H32O13	-0.145764	17.0358	17.0111	18.407	17.7768	17.4597	15.613	19.2506	17.8824	15.3745	15.5633	17.1375	17.7585	15.2738	15.8788	16.2529	19.4321
3.22_302.1385m/z	302.138	3.22187	pos	Genomorphine	HMDB0029382	Alkaloids and derivatives	Morphinans	Unclassified		C11786	45.1	30.9	M+H	C17H19NO4	-0.72534	82.8604	88.0802	91.4963	74.864	94.3011	92.8216	84.5358	74.2827	81.5909	82.1175	86.2531	83.6572	94.7815	94.1904	88.5238	87.6933
5.80_493.1514m/z	493.151	5.80435	pos	Americanin B	HMDB0037338	Organoheterocyclic compounds	Benzodioxanes	Phenylbenzodioxanes			45.1	41.7	M+H	C27H24O9	4.27812	12.5942	12.6257	12.9034	12.2514	10.9155	10.0017	12.99	11.5685	12.1145	11.726	18.984	9.62533	14.1615	15.8743	9.38889	9.13812
8.04_626.3527m/z	626.353	8.04052	pos	Glycocholic acid 3-glucuronide	LMST05010023	Lipids and lipid-like molecules	Steroids and steroid derivatives	Steroidal glycosides			45.1	29.8	M+H-H2O	C32H53NO12	-1.17236	27.8323	25.8117	22.4664	21.8861	13.1734	11.2237	9.78785	14.0277	15.6218	10.12	42.3939	43.9366	25.9625	42.1554	38.5649	36.8111
9.75_319.2262m/z	319.226	9.74673	pos	Prostaglandin B1	HMDB0002982	Lipids and lipid-like molecules	Fatty Acyls	Eicosanoids		C00959	45.1	49.5	M+H-H2O	C20H32O4	-1.72018	15.2025	14.404	12.6928	14.8202	22.6875	1.03199	2.74172	18.0259	23.6971	1.13835	1.24028	2.00536	0.461858	17.8605	8.02557e-07	4.09943
10.15_353.2671m/z	353.267	10.1515	pos	MG(18:3(9Z,12Z,15Z)/0:0/0:0)	62352	Lipids and lipid-like molecules	Fatty Acyls	Lineolic acids and derivatives			45	43.5	M+H	C21H36O4	-4.42622	33.8248	33.4664	30.6179	32.3019	27.9051	29.25	40.6556	28.9894	37.7122	25.6927	43.0995	30.6011	38.7665	34.0765	35.9456	29.6428
11.39_325.2361m/z	325.236	11.3864	pos	2,3-Dinor-TXB1	LMFA03030012	Lipids and lipid-like molecules	Fatty Acyls	Eicosanoids			45	41.2	M+H-H2O	C19H34O5	-3.5779	303.635	301.019	295.683	292.207	337.113	354.589	341.677	376.058	395.183	273.267	410.283	171.44	178.56	274.592	329.534	181.759
13.23_306.2207n	307.226	13.2345	pos	5-Androstene-3b,16a,17a-triol	LMST02020097	Lipids and lipid-like molecules	Steroids and steroid derivatives	Androstane steroids			45	33.8	M+H-H2O, M+H	C19H30O3	3.94172	70.7585	70.9588	68.0427	80.0943	73.3233	77.1699	93.5546	76.011	88.6398	90.6044	70.0541	49.0484	54.5621	48.3391	68.2447	44.6289
13.78_605.4545m/z	605.454	13.778	pos	PA(P-16:0/14:0)	82243	Lipids and lipid-like molecules	Glycerophospholipids	Glycerophosphates			45	46	M+H	C33H65O7P	0.682753	235.895	361.004	269.592	290.193	236.293	306.142	286.948	329.009	333.686	359.063	215.832	365.836	322.123	296.898	244.739	285.052
4.04_466.2060m/z	466.206	4.0388	pos	Dichotosin	LMPK12020272	Lipids and lipid-like molecules	Polyketides	Flavonoids			45	42.8	M+NH4	C23H28O9	-2.57954	95.5047	95.4976	95.4605	95.2189	90.0784	84.88	93.4495	86.9448	87.7793	84.8866	99.5094	112.099	173.549	126.218	140.313	106.764
4.47_229.0826m/z	229.083	4.47293	pos	L-alpha-Aspartyl-L-hydroxyproline	HMDB0011160	Unclassified	Unclassified	Unclassified			45	33.5	M+H-H2O	C9H14N2O6	2.85265	25.4713	26.2912	25.2125	24.5514	16.7992	16.7544	17.8491	16.2006	15.53	17.212	30.9842	32.5468	33.6062	31.3471	30.0527	34.3608
5.46_171.0656m/z	171.066	5.46347	neg	2-octenedioic acid	LMFA01170085	Lipids and lipid-like molecules	Fatty Acyls	Fatty acids and conjugates			45	31	M-H	C8H12O4	-3.93427	5.03728	5.3734	4.18738	4.97808	13.8458	14.3213	12.9008	13.4719	13.8217	13.6498	13.8175	15.117	12.7131	13.4514	12.9157	12.3985
6.15_323.1274m/z	323.127	6.1485	pos	Helikrausichalcone	LMPK12120228	Lipids and lipid-like molecules	Polyketides	Flavonoids			45	31.2	M+H-H2O	C20H20O5	-1.10867	42.8725	42.5412	44.2385	41.7333	31.4732	38.0333	41.5818	35.2468	33.037	44.0512	52.7724	38.3461	54.1002	49.6709	41.996	45.9718
7.28_177.0540m/z	177.054	7.27807	pos	6-(hydroxymethyl)-2H-chromen-2-one	HMDB0135530	Phenylpropanoids and polyketides	Coumarins and derivatives	Unclassified			45	36.5	M+H	C10H8O3	-3.28673	6.02703	6.62101	6.94989	5.35612	3.0443	1.77849	1.54574	2.40454	0.94531	1.22261	11.9634	4.18032	8.61676	8.09698	15.5395	4.8832
7.45_410.1996m/z	410.2	7.4524	pos	Sparfloxacin	HMDB0015339	Organoheterocyclic compounds	Quinolines and derivatives	Quinoline carboxylic acids	**	C07662	45	36.2	M+NH4	C19H22F2N4O3	-0.671974	16.95	14.4862	11.4232	12.734	15.9377	19.2034	22.6634	12.0968	17.0467	14.6068	8.05171	6.79348	8.24705	9.27524	9.23662	14.196
7.82_330.2403n	348.274	7.8192	pos	12,13,15-trihydroxy-9E-octadecenoic acid	LMFA01050555	Lipids and lipid-like molecules	Fatty Acyls	Fatty Acids and Conjugates			45	31.4	M+NH4, M+Na, M+K, M+H-H2O	C18H34O5	-0.92563	1136.22	1182.59	1161.5	1171.5	1246.48	1093.63	1399.52	1254.91	1190	1314.23	1040.21	1311.84	1027.28	1037.75	1037.07	1157.63
7.90_202.2159m/z	202.216	7.90337	pos	5E-Dodecen-1-ol	LMFA05000146	Lipids and lipid-like molecules	Fatty Acyls	Fatty alcohols			45	30.5	M+NH4	C12H24O	-3.29549	62.9255	65.5953	62.2298	76.0562	70.172	85.5923	54.7082	64.71	75.0312	77.9433	78.4069	56.0221	43.4621	50.429	78.5343	61.7057
8.77_398.2896m/z	398.29	8.77063	pos	Dinorcholic acid	LMST04050005	Lipids and lipid-like molecules	Sterol Lipids	Bile acids and derivatives			45	32.5	M+NH4	C22H36O5	-1.25108	217.903	238.401	289.122	232.753	226.96	214.745	282.253	243.538	235.907	232.166	230.922	329.47	254.895	208.838	246.784	293.655
12.96_343.2846m/z	343.285	12.9598	pos	Eicosanedioic acid	35987	Lipids and lipid-like molecules	Fatty Acyls	Fatty Acids and Conjugates			44.9	30.5	M+H	C20H38O4	0.819757	5.82026	8.77946	8.46888	7.21256	3.47367	13.881	6.39383	3.69439	8.37546	20.597	1.80729	3.80561	2.57287	2.05386	2.26546	2.98585
13.19_356.2926n	357.299	13.1891	pos	MG(18:1(9Z)/0:0/0:0)	HMDB0011567	Lipids and lipid-like molecules	Glycerolipids	Monoradylglycerols	***		44.9	29.8	M+H-H2O, M+H	C21H40O4	-0.109669	210.84	211.185	212.801	231.695	196.219	147.06	215.579	158.064	205.255	184.25	201.722	254.301	271.607	220.169	225.611	272.738
4.76_503.1904m/z	503.19	4.75758	pos	Linalool oxide D 3-[apiosyl-(1->6)-glucoside]	HMDB0031367	Organic oxygen compounds	Organooxygen compounds	Carbohydrates and carbohydrate conjugates			44.9	41.3	M+K	C21H36O11	3.19713	142.364	150.158	148.301	145.253	107.484	110.439	133.656	108.109	119.581	114.842	221.095	170.313	233.77	187.255	145.947	163.29
5.54_224.0931m/z	224.093	5.54145	neg	alpha-Methylphenylalanine	HMDB0029223	Phenylpropanoids and polyketides	Phenylpropanoic acids	Unclassified			44.9	29.3	M+FA-H	C10H13NO2	1.65407	8.32486	8.07408	7.81445	8.66057	11.4849	10.4626	10.2604	10.5157	11.7355	14.5148	5.17334	5.97351	6.21273	6.83025	5.09483	5.32636
8.92_487.2463m/z	487.246	8.91845	pos	Brosimone H	LMPK12110899	Lipids and lipid-like molecules	Polyketides	Flavonoids			44.9	37	M+H-H2O	C31H36O6	-3.22568	10.3075	9.49795	9.59689	9.1202	4.93337	3.30799	6.7315	4.33655	3.04231	3.63511	12.4093	19.3023	14.2131	15.1226	18.0856	14.6098
1.24_203.0188m/z	203.019	1.24093	neg	Daucic acid	HMDB0031665	Organic acids and derivatives	Hydroxy acids and derivatives	Beta hydroxy acids and derivatives			44.8	38.1	M-H	C7H8O7	-4.3702	6.55574	5.01746	6.29475	5.34848	5.92109	5.31324	5.92148	4.5212	6.52442	4.25615	5.14164	6.85442	5.70553	6.10064	8.83446	5.54535
10.15_676.3669n	694.401	10.1515	pos	Gingerglycolipid A	HMDB0041093	Lipids and lipid-like molecules	Glycerolipids	Glycosylglycerols	***		44.8	34.1	M+NH4, M+Na, M+H, M+H-H2O	C33H56O14	-0.166119	142.877	125.339	128.275	119.285	110.637	133.037	170.216	120.609	143.147	118.908	158.73	96.8989	141.177	112.975	124.961	92.9086
10.37_342.2395n	325.236	10.369	pos	methyl 10,13-dihydroxy-9-oxo-11-octadecenoate	74528	Lipids and lipid-like molecules	Fatty Acyls	Fatty Acids and Conjugates			44.8	37.7	M+H-H2O, M+H, M+Na, M+NH4	C19H34O5	-3.24194	586.136	574.195	569.104	585.615	588.71	821.454	794	918.384	890.857	592.574	646.587	227.275	312.274	369.897	458.023	281.888
11.48_298.2732m/z	298.273	11.4819	pos	14Z,17-octadecadienoic acid	LMFA01030305	Lipids and lipid-like molecules	Fatty Acyls	Fatty Acids and Conjugates			44.8	35.6	M+NH4	C18H32O2	-2.88579	271.844	282.87	265.773	272.95	302.614	241.881	300.358	283.502	239.475	295.505	196.535	358.499	314.999	252.744	276.434	298.779
4.36_271.0814m/z	271.081	4.36305	neg	4-Hydroxy-(3',4'-dihydroxyphenyl)-valeric acid	HMDB0041679	Lipids and lipid-like molecules	Fatty Acyls	Fatty acids and conjugates			44.8	36.8	M+FA-H	C11H14O5	-4.00478	3.94702	7.12746	3.77794	4.75462	4.60191	4.72625	7.76308	4.66105	6.45511	5.56743	2.58219	3.36832	2.69325	3.11989	3.56124	2.99574
4.40_412.1233m/z	412.123	4.40478	pos	9-Hydroxy-4-methoxypsoralen 9-glucoside	HMDB0039047	Phenylpropanoids and polyketides	Coumarins and derivatives	Coumarin glycosides			44.8	33.4	M+NH4	C18H18O10	-1.38255	123.883	132.816	129.085	126.859	134.596	117.868	141.156	119.698	125.209	118.365	125.716	147.362	138.052	135.467	127.121	143.767
4.42_386.2015m/z	386.202	4.41845	pos	(2S)-2-Butanol O-[b-D-Apiofuranosyl-(1->6)-b-D-glucopyranoside]	HMDB0041255	Organic oxygen compounds	Organooxygen compounds	Carbohydrates and carbohydrate conjugates			44.8	35.5	M+NH4	C15H28O10	-1.42791	40.0295	37.8968	41.5716	41.8566	44.0686	45.3152	50.3401	44.1458	46.3103	44.0149	35.8716	45.2857	40.1482	38.8092	33.7137	39.4723
4.62_394.1968m/z	394.197	4.62177	pos	Carphenazine	HMDB0015172	Organoheterocyclic compounds	Benzothiazines	Phenothiazines			44.8	40.5	M+H-H2O	C23H29N3O2S	4.9409	12.7101	13.9814	13.9766	13.2668	21.4991	21.5272	21.6512	19.0965	22.0116	19.311	6.67297	3.07814	9.56833	6.17765	3.24242	5.62193
5.37_259.0959m/z	259.096	5.36988	pos	Epidistenin	47239	Lipids and lipid-like molecules	Polyketides	Flavonoids			44.8	32.5	M+H	C15H14O4	-2.43498	4.43913	5.08458	5.69124	5.77223	4.37516	3.62413	5.21005	3.90668	5.02982	6.00966	5.44946	6.21226	7.1452	5.24104	5.97677	6.48882
5.42_533.1644m/z	533.164	5.42413	neg	3,4,5-trihydroxy-6-{3-hydroxy-2-[(1E)-3-hydroxy-3-methylbut-1-en-1-yl]-5-[(E)-2-(4-hydroxyphenyl)ethenyl]phenoxy}oxane-2-carboxylic acid	HMDB0128997	Phenylpropanoids and polyketides	Stilbenes	Stilbene glycosides			44.8	34.2	M+FA-H	C25H28O10	-4.17678	11.5455	11.8864	12.7458	12.9031	16.9742	16.8803	18.0882	15.8905	15.4743	12.4733	3.80411	5.15858	9.15275	10.9072	2.849	7.2528
6.30_342.1105n	325.107	6.29732	pos	UWM6	72458	Unclassified	Unclassified	Unclassified			44.8	29.3	M+H-H2O, M+H	C19H18O6	0.359288	29.4932	30.6521	30.5206	29.2922	34.5082	35.1526	36.9421	29.8644	30.5451	34.6219	35.0485	25.5727	32.5983	33.0892	24.9106	26.2206
6.48_201.1127m/z	201.113	6.48457	neg	2-Hydroxy-2,6,6-trimethylcyclohexanone	HMDB0037023	Organic oxygen compounds	Organooxygen compounds	Carbonyl compounds			44.8	29.2	M+FA-H	C9H16O2	-3.25442	22.768	23.4329	18.8994	23.8388	33.885	27.1697	29.6896	28.8452	28.0774	22.7874	12.6381	15.385	14.4121	20.849	19.6471	14.8547
6.52_562.2053n	580.232	6.5233	pos	5,7-Dihydroxy-3',4'-dimethoxy-8-(3-hydroxy-3-methylbutyl)-isoflavone 7-glucoside	HMDB0034812	Phenylpropanoids and polyketides	Isoflavonoids	Isoflavonoid O-glycosides			44.8	42.1	M+H, M+NH4	C28H34O12	0.477766	55.3429	51.9091	52.5106	58.141	58.3188	59.1712	70.0577	52.947	59.0365	59.9905	51.1778	37.5368	51.3535	47.7067	43.1416	45.1791
10.34_337.2349m/z	337.235	10.3422	pos	(9Z)-(7S,8S)-Dihydroxyoctadecenoic acid	LMFA01050451	Lipids and lipid-like molecules	Fatty Acyls	Fatty Acids and Conjugates		C07355	44.7	27.1	M+Na	C18H34O4	-0.141376	1944.39	1981.71	2046.6	2062.51	1635.46	1241.04	1684.6	1388.42	1355.56	1428.8	2106.97	3094.73	2543.45	2361	2281.86	2826.81
11.32_382.2706n	365.267	11.3179	pos	16,16-dimethyl-PGE1	36128	Lipids and lipid-like molecules	Fatty Acyls	Eicosanoids			44.7	39.3	M+H-H2O, M+Na	C22H38O5	-3.38917	81.3189	82.6942	74.9662	78.2957	85.219	116.559	101.81	79.2863	101.064	96.6445	54.1945	65.0993	68.7401	58.5137	43.6001	70.1347
15.06_612.4762n	613.471	15.0577	pos	DG(18:4(6Z,9Z,12Z,15Z)/18:2(9Z,12Z)/0:0)	58874	Lipids and lipid-like molecules	Fatty Acyls	Lineolic acids and derivatives			44.7	58.7	M+H-H2O, M+H	C39H64O5	1.30564	628.071	518.416	566.626	537.667	577.568	662.495	609.367	431.586	619.534	583.305	482.01	670.436	680.949	518.763	551.208	525.415
2.04_330.1176m/z	330.118	2.03972	neg	N'-Hydroxyneosaxitoxin	HMDB0033665	Phenylpropanoids and polyketides	Saxitoxins, gonyautoxins, and derivatives	Unclassified			44.7	32	M-H	C10H17N7O6	2.57608	33.4257	31.3644	42.5208	37.6351	28.1014	28.5661	30.3794	28.623	43.8938	28.8605	49.2418	33.9494	56.1786	45.5984	34.3028	36.3127
2.66_191.0333m/z	191.033	2.66458	pos	1-oxo-1H-isochromene-3-carboxylic acid	HMDB0128616	Phenylpropanoids and polyketides	Isocoumarins and derivatives	Unclassified			44.7	30	M+H	C10H6O4	-3.10331	11.3049	12.979	9.93101	11.6636	2.20612	0.746025	0.301366	2.33293	2.82717	8.60592	29.6103	22.2177	20.4285	15.6501	18.9659	9.24167
3.56_470.2223m/z	470.222	3.56203	pos	Ac-Ser-Asp-Lys-Pro-OH	HMDB0062552	Organic acids and derivatives	Carboxylic acids and derivatives	Amino acids, peptides, and analogues			44.7	41.6	M+H-H2O	C20H33N5O9	-4.5863	50.1329	54.9854	45.7609	50.5875	48.7442	55.1884	61.2196	65.1561	56.1174	59.0532	24.7904	35.2927	32.1439	35.5064	28.5228	25.2069
4.58_369.0822m/z	369.082	4.58403	neg	3,4,5-trihydroxy-6-[2-(3-oxoprop-1-en-1-yl)phenoxy]oxane-2-carboxylic acid	HMDB0134044	Organic oxygen compounds	Organooxygen compounds	Carbohydrates and carbohydrate conjugates			44.7	37.7	M+FA-H	C15H16O8	-1.65469	91.6987	89.0928	90.4662	84.9089	79.6005	74.1178	75.4095	77.2141	79.6881	83.1645	97.909	100.689	96.8271	91.4146	97.5673	105.734
4.74_397.1649m/z	397.165	4.74408	pos	Curcumin I	94168	Phenylpropanoids and polyketides	Diarylheptanoids	Linear diarylheptanoids	**	C10443	44.7	31.8	M+H	C23H24O6	0.926608	15.4587	19.1789	16.8817	14.8804	16.7545	13.6354	18.8636	16.0517	15.7061	13.9477	18.673	15.296	17.4074	16.0819	14.2646	16.8077
5.13_340.1307n	341.138	5.12573	pos	Bavachromanol	LMPK12120078	Lipids and lipid-like molecules	Polyketides	Flavonoids			44.7	31.9	M+H-H2O, M+H	C20H20O5	-1.19006	262.535	270.192	258.844	267.77	210.418	211.131	245.19	208.78	237.499	211.594	352.16	275.16	369.917	313.361	232.092	259.47
5.29_372.1194n	373.126	5.28922	pos	Cyclokievitone hydrate	HMDB0037750	Phenylpropanoids and polyketides	Isoflavonoids	Isoflavans			44.7	35.4	M+H-H2O, M+H	C20H20O7	-4.07852	223.804	215.603	225.873	221.706	164.632	147.499	170.656	165.091	161.981	153.216	274.611	284.372	308.019	284.162	246.532	260.052
6.92_490.2784m/z	490.278	6.9246	pos	Isomigrastatin	71110	Unclassified	Unclassified	Unclassified			44.7	35.2	M+H	C27H39NO7	-3.05311	32.8032	21.5858	27.9468	24.7553	1.64306	2.31934	4.72349	2.55331	4.99332	0.696349	44.5774	37.8737	39.2817	44.2221	33.3691	34.9358
10.30_251.1647m/z	251.165	10.3012	pos	Heliannuol A	HMDB0039644	Organoheterocyclic compounds	Oxocins	Unclassified			44.6	38.5	M+H	C15H22O3	2.02364	14.0586	9.68801	9.50498	9.87122	9.3353	12.0783	11.372	11.9896	10.8677	13.134	10.816	8.91757	9.33198	11.6406	13.3315	11.4164
11.09_243.2107m/z	243.211	11.0863	pos	6-[1]-ladderane hexanol	LMFA01140088	Lipids and lipid-like molecules	Fatty Acyls	Fatty Acids and Conjugates			44.6	37.1	M+H-H2O	C18H28O	-0.269746	27.2594	24.2454	26.4593	23.844	27.4226	26.72	29.4912	20.8057	26.6432	36.3325	23.0253	44.1771	31.8411	21.1247	20.4675	27.8677
11.33_257.1895m/z	257.189	11.3316	pos	3,6,9,12,15-octadecapentaenoic acid	LMFA01030359	Lipids and lipid-like molecules	Fatty Acyls	Fatty Acids and Conjugates			44.6	32.2	M+H-H2O	C18H26O2	-1.79526	34.0132	27.7251	29.1036	29.7266	34.423	31.6175	35.1424	37.3126	39.1331	19.5232	51.1477	16.7873	18.4021	35.1307	39.4677	15.159
12.14_306.2192n	307.226	12.1447	pos	5-Androstenetriol	LMST02020099	Lipids and lipid-like molecules	Steroids and steroid derivatives	Androstane steroids			44.6	31.8	M+H, M+Na	C19H30O3	-1.04768	346.331	345.426	330.893	367.364	336.618	401.097	408.718	418.882	490.946	309.041	383.843	209.5	242.221	261.06	289.315	204.151
15.86_551.4905n	534.487	15.8575	pos	Cer(d14:1(4E)/20:1(11Z)(2OH))	LMSP02010069	Lipids and lipid-like molecules	Sphingolipids	Ceramides			44.6	28.6	M+H-H2O, M+H	C34H65NO4	-1.49399	293.822	290.035	251.642	274.526	323.033	293.976	306.143	266.194	260.105	286.711	282.576	359.409	323.608	293.615	263.912	275.246
2.66_272.0529n	290.087	2.66458	pos	Fukiic acid	HMDB0029496	Phenylpropanoids and polyketides	Phenylpropanoic acids	Unclassified			44.6	33.4	M+H-H2O, M+H, M+NH4	C11H12O8	-1.26376	136.08	153.355	168.824	148.111	55.3569	46.7112	29.8721	70.1659	62.1446	101.927	343.856	262.557	263.893	195.435	227.127	201.259
3.76_193.0503m/z	193.05	3.76442	neg	(E)-3-(4-Hydroxyphenyl)-2-propenal	HMDB0040986	Phenylpropanoids and polyketides	Cinnamaldehydes	Unclassified	**	C05608	44.6	25.8	M+FA-H	C9H8O2	-2.22381	58.2887	60.045	63.9895	58.2868	58.9581	58.3086	50.3833	69.6135	58.0329	61.1914	55.9036	71.5666	60.2188	62.0517	77.8095	75.5897
3.98_442.1336m/z	442.134	3.98482	pos	3-Glucosyl-2,3',4,4',6-pentahydroxybenzophenone	HMDB0032645	Organic oxygen compounds	Organooxygen compounds	Carbohydrates and carbohydrate conjugates			44.6	32.3	M+NH4	C19H20O11	-1.86786	6.45296	7.46266	6.55836	6.59882	3.97601	3.53363	5.08225	3.83006	3.55329	3.46863	8.29696	8.58544	11.4966	10.6344	6.31209	6.31312
4.49_288.1586m/z	288.159	4.48612	pos	Dihydromorphine	HMDB0060548	Alkaloids and derivatives	Morphinans	Unclassified		C11782	44.6	30.9	M+H	C17H21NO3	-2.71067	103.567	106.472	105.74	112.771	90.0336	89.4643	88.0199	86.9448	86.6681	82.2624	118.733	135.123	125.015	122.616	119.166	128.342
4.64_161.0815m/z	161.082	4.63618	neg	2-(1-Ethoxyethoxy)propanoic acid	HMDB0059918	Organic acids and derivatives	Carboxylic acids and derivatives	Carboxylic acids			44.6	28.5	M-H	C7H14O4	-2.4284	24.0278	25.7828	24.1342	22.5007	22.9927	23.1586	24.9645	26.6278	22.9119	21.2508	23.5529	25.8419	19.7947	19.1667	20.6833	20.0654
5.20_579.2618m/z	579.262	5.19548	neg	Hematoporphyrin IX	HMDB0000668	Organoheterocyclic compounds	Tetrapyrroles and derivatives	Porphyrins			44.6	36.1	M-H2O-H	C34H38N4O6	0.912285	92.6981	92.4948	85.8213	102.567	77.8576	86.9072	86.4107	75.1205	84.0534	73.2277	116.904	101.255	109.844	104.081	113.003	105.448
5.45_503.1887m/z	503.189	5.4522	pos	Linalool 3,6-oxide primeveroside	HMDB0035489	Organic oxygen compounds	Organooxygen compounds	Carbohydrates and carbohydrate conjugates			44.6	46	M+K	C21H36O11	-0.495292	77.5774	70.341	76.3563	77.292	65.8595	70.7069	79.3863	69.1704	70.3267	71.2582	93.8685	67.5997	101.317	80.3995	62.5969	73.5566
6.54_364.1975m/z	364.197	6.5368	pos	(1R,3S,4S,6R)-6,9-Dihydroxyfenchone 6-O-b-D-glucoside	HMDB0033222	Lipids and lipid-like molecules	Prenol lipids	Terpene glycosides			44.6	50.5	M+NH4	C16H26O8	2.52039	25.6182	22.8396	23.9858	26.9205	26.4342	27.3653	21.9085	21.0779	27.4033	30.4473	21.3145	21.9302	24.0568	23.6759	25.9612	28.8565
8.09_398.2889m/z	398.289	8.09402	pos	8-iso-PGF2alpha III-EA	LMFA03110015	Lipids and lipid-like molecules	Fatty Acyls	Eicosanoids			44.6	30.4	M+H	C22H39NO5	-3.06978	24.0266	19.3718	24.6983	17.6986	17.9039	17.3103	17.2039	21.8719	11.6682	10.0032	25.3565	24.8548	17.6583	19.4714	21.2317	18.8528
0.88_296.1004n	335.063	0.877867	pos	1-iodo-2-methylundecane	HMDB0062727	Organohalogen compounds	Organoiodides	Unclassified			44.5	34.6	M+NH4, M+K	C12H25I	0.868872	74.842	74.4344	75.8688	70.5953	74.926	61.3152	70.9861	64.2028	61.4051	59.0869	77.905	91.0347	86.3404	86.6709	72.176	95.9916
0.91_174.0163n	173.009	0.908617	neg	Aconitic acid	3300	Organic acids and derivatives	Carboxylic acids and derivatives	Tricarboxylic acids and derivatives	**	C00417	44.5	28.1	M-H2O-H, M-H	C6H6O6	-1.05456	35.2687	41.4301	46.2114	45.9279	58.0367	51.7317	43.5808	43.5193	40.1214	40.3073	34.7418	38.1512	34.9817	37.0518	39.6272	42.3638
14.05_564.3427n	565.35	14.0464	pos	PON-PA	LMGP20070013	Lipids and lipid-like molecules	Glycerophospholipids	Oxidized glycerophospholipids			44.5	28.3	M+H, M+NH4	C28H53O9P	-0.0950563	118.82	109.367	114.612	137.452	155.401	119.154	142.787	144.102	123.278	112.287	139.256	90.7552	111.467	107.017	75.7081	123.903
14.26_741.5745n	764.562	14.2649	pos	GlcCer(d16:2(4E,6E)/20:0(2OH))	103319	Lipids and lipid-like molecules	Sphingolipids	Neutral glycosphingolipids			44.5	32.7	M+H, M+Na, M+H-H2O	C42H79NO9	-1.26571	298.757	850.061	926.56	821.901	309.159	919.717	806.745	976.855	854.354	966.281	95.6285	986.56	1178.23	882.516	849.697	877.736
4.40_326.0869m/z	326.087	4.40478	pos	DHBOA-Glc	HMDB0037261	Organic oxygen compounds	Organooxygen compounds	Carbohydrates and carbohydrate conjugates			44.5	32.7	M+H-H2O	C14H17NO9	-0.470349	13.4102	10.9909	11.8883	12.9418	11.4915	10.6763	11.4839	11.4657	11.3568	10.6854	14.505	14.4617	13.3939	13.7774	12.6148	13.3585
4.93_400.1058m/z	400.106	4.93407	pos	3-hydroxy-2-(4-hydroxy-3,5-dimethoxyphenyl)-5-sulfino-3,4-dihydro-2H-1-benzopyran-7-olate	HMDB0127811	Phenylpropanoids and polyketides	Flavonoids	O-methylated flavonoids			44.5	44.6	M+NH4	C17H18O8S	-0.587443	3.57185	2.42718	3.99544	4.80154	2.94899	1.76762	1.92119	1.95509	1.28987	1.76616	5.15986	5.02584	4.34074	5.24195	3.32127	5.72258
5.22_272.1636m/z	272.164	5.22122	pos	8,9,10,11-Tetrafluoro-8E,10E-dodecadien-1-ol	LMFA05000168	Lipids and lipid-like molecules	Fatty Acyls	Fatty alcohols			44.5	25.4	M+NH4	C12H18F4O	1.58498	7.41212	10.5414	8.18672	8.65092	0.0450854	0.0816427	0.100744	0.322339	0.0154654	0.000184616	17.6915	14.8256	20.4386	13.8883	14.5306	18.3984
5.52_448.0992n	493.098	5.51547	neg	3,4,5-trihydroxy-6-{4-[3-oxo-3-(2,4,6-trihydroxyphenyl)prop-1-en-1-yl]phenoxy}oxane-2-carboxylic acid	HMDB0128087	Phenylpropanoids and polyketides	Flavonoids	Flavonoid glycosides			44.5	36.8	M-H, M+FA-H	C21H20O11	-3.00794	21.3993	20.8193	19.1276	20.3957	27.9406	24.8756	29.8282	26.25	29.4669	31.0146	13.0239	13.9503	13.1215	15.0958	12.5649	11.7591
9.56_367.1580m/z	367.158	9.55675	pos	3b,16a-Dihydroxyandrostenone sulfate	LMST05020022	Lipids and lipid-like molecules	Steroids and steroid derivatives	Sulfated steroids			44.5	32	M+H-H2O	C19H28O6S	1.67559	40.1892	33.2239	31.0336	33.3968	13.1707	10.8523	19.3711	16.6931	11.0017	10.5588	40.4579	63.3064	43.8126	47.2767	49.0577	54.5145
1.21_305.0165m/z	305.017	1.21493	neg	Pseudouridine 5'-phosphate	HMDB0001271	Organic oxygen compounds	Organooxygen compounds	Carbohydrates and carbohydrate conjugates	**	C01168	44.4	29.9	M-H2O-H	C9H13N2O9P	-4.60879	23.3809	21.8262	23.2001	21.6544	31.7677	30.2928	35.377	33.3213	29.7925	21.2283	19.5606	11.794	20.6582	19.0907	22.2482	20.5535
10.42_155.1061m/z	155.106	10.4233	pos	2,4-Hexadienyl propionate	HMDB0032314	Organic acids and derivatives	Carboxylic acids and derivatives	Carboxylic acid derivatives			44.4	52.3	M+H	C9H14O2	-3.64529	14.1601	16.5459	14.6484	17.4863	16.8666	16.5843	20.8387	15.6108	17.9232	20.958	15.2535	15.1777	13.5495	12.4773	13.7085	15.5529
11.92_722.4996m/z	722.5	11.9151	pos	PG(a-13:0/18:2(9Z,11Z))	HMDB0116637	Lipids and lipid-like molecules	Glycerophospholipids	Glycerophosphoglycerols			44.4	35.3	M+NH4	C37H69O10P	4.22968	119.907	218.425	172.034	176.375	172.633	183.893	185.368	181.407	209.406	217.089	160.848	190.198	185.287	166.399	162.416	161.14
2.42_274.1435m/z	274.144	2.41525	pos	(-)-8-Demethylmaritidine	69347	Unclassified	Unclassified	Unclassified			44.4	28.3	M+H	C16H19NO3	-0.835851	190.072	186.469	206.322	221.233	126.792	123.876	120.115	133.639	158.562	143.753	276.892	311.011	291.917	249.407	290.054	247.487
3.88_440.1660m/z	440.166	3.87682	pos	5,10-Methylene-THF	HMDB0001533	Organoheterocyclic compounds	Pteridines and derivatives	Pterins and derivatives	**	C00143	44.4	30.6	M+H-H2O	C20H23N7O6	-3.72517	23.7248	24.0008	26.2013	23.9996	24.0334	22.8776	25.9749	21.446	24.1517	22.7751	21.3629	27.1543	25.2915	24.4764	21.1893	22.3364
4.70_131.0484m/z	131.048	4.70308	pos	Cinnamic acid	HMDB0000567	Phenylpropanoids and polyketides	Cinnamic acids and derivatives	Cinnamic acids		C10438	44.4	30.2	M+H-H2O	C9H8O2	-4.77388	18.1472	15.8053	17.4056	18.6256	4.76904	5.39754	3.58725	8.02807	5.3936	13.8066	29.0181	32.7719	29.0353	22.4365	30.1721	26.9566
5.08_330.1690m/z	330.169	5.08473	pos	SINOMENINE	44251	Unclassified	Unclassified	Unclassified			44.4	32.8	M+H	C19H23NO4	-2.85218	272.826	318.336	294.199	293.148	70.4923	69.1179	68.4595	62.7572	71.7485	57.3959	451.479	478.709	669.055	456.593	426.782	532.45
5.23_378.1178m/z	378.118	5.23472	pos	3,5,4'-Trihydroxy-6,7,8-trimethoxyflavone	LMPK12113310	Unclassified	Unclassified	Unclassified			44.4	29.2	M+NH4	C18H16O8	-1.57813	8.30047	8.24392	7.10459	6.94168	7.43441	6.9278	6.8152	6.45929	5.89864	7.08478	7.16302	8.22011	8.03551	6.64989	6.38575	11.4514
5.36_336.1675m/z	336.168	5.35638	pos	Isopentenyl adenosine	64086	Unclassified	Unclassified	Unclassified			44.4	42.5	M+H	C15H21N5O4	2.72321	40.8369	33.2156	39.5768	42.5504	39.184	36.1067	38.924	38.827	36.9556	37.7478	50.4039	42.2006	57.0292	46.4523	40.5456	47.0192
6.20_534.2473m/z	534.247	6.20282	pos	Endoxifen O-glucuronide	HMDB0060622	Phenylpropanoids and polyketides	Stilbenes	Stilbene glycosides			44.4	31.9	M+H-H2O	C31H37NO8	-2.38568	11.6833	15.5171	13.764	15.5926	8.02557e-07	8.02557e-07	8.02557e-07	8.02557e-07	8.02557e-07	8.02557e-07	25.8161	27.4207	33.9084	30.3923	20.426	29.3094
7.92_257.0805m/z	257.081	7.91687	pos	4,2',5'-Trihydroxychalcone	LMPK12120195	Unclassified	Unclassified	Unclassified			44.4	30.6	M+H	C15H12O4	-1.17038	20.7587	21.7019	20.9341	23.5347	20.5811	23.6786	17.206	23.0895	27.3609	36.8666	21.589	15.3933	29.915	21.5688	16.0053	17.7566
0.76_147.0298m/z	147.03	0.7608	neg	L-2-Hydroxyglutaric acid	HMDB0000694	Lipids and lipid-like molecules	Fatty Acyls	Fatty acids and conjugates	**	C03196	44.3	24.6	M-H	C5H8O5	-0.826145	15.7784	15.2798	16.7315	15.2694	15.87	16.0641	16.9034	14.7152	18.8863	17.1559	12.9914	18.9669	13.4342	14.648	15.6147	17.4233
10.91_324.2288n	325.236	10.9077	pos	methyl 15-hydroperoxy-9Z,12Z,16E-octadecatrienoate	74464	Lipids and lipid-like molecules	Fatty Acyls	Fatty Acids and Conjugates			44.3	45.4	M+H, M+Na	C19H32O4	-3.9547	621.632	674.541	618.527	628.107	617.757	803.342	822.87	869.602	894.846	641.032	765.131	323.226	347.938	469.241	603.199	332.804
11.44_429.1870m/z	429.187	11.4413	pos	(1R,3R,4R,5S,6S,8x)-1-Acetoxy-8-angeloyloxy-3,4-epoxy-5-hydroxy-7(14),10-bisaboladien-2-one	HMDB0039971	Lipids and lipid-like molecules	Prenol lipids	Sesquiterpenoids			44.3	48	M+Na	C22H30O7	-3.33332	7.2752	8.48122	5.55139	8.02286	8.13692	7.98217	10.0227	12.5829	11.4761	4.32078	13.1891	0.847786	8.02557e-07	6.96271	8.91341	3.0643
2.02_209.1013m/z	209.101	2.02212	pos	Ethyl beta-D-glucopyranoside	HMDB0029968	Organic oxygen compounds	Organooxygen compounds	Carbohydrates and carbohydrate conjugates			44.3	32.4	M+H	C8H16O6	-3.0559	53.4144	57.1108	57.669	60.8814	44.3775	41.1375	47.2802	42.9245	45.1948	43.3938	62.0324	71.727	78.9051	71.826	62.8587	73.2704
4.13_563.3098m/z	563.31	4.1328	pos	Hordatine B	HMDB0030459	Phenylpropanoids and polyketides	2-arylbenzofuran flavonoids	Unclassified		C08308	44.3	34.6	M+H-H2O	C29H40N8O5	1.57703	16.5711	14.4902	16.7435	17.7428	16.0301	14.1365	13.5355	13.8663	13.9383	15.1554	13.8802	17.0939	15.5259	14.4368	14.9937	16.2446
4.36_406.1456n	387.128	4.36305	neg	10-Hydroxyloganin	LMPR0102070028	Lipids and lipid-like molecules	Prenol lipids	Isoprenoids		C11659	44.3	28.9	M-H2O-H, M-H	C17H26O11	-4.77463	154	243.853	167.914	170.323	128.258	114.252	156.413	129.811	164.195	153.432	197.127	202.07	208.813	219.743	189.417	202.092
5.33_432.1860m/z	432.186	5.32938	pos	Ptelatoside A	HMDB0032600	Organic oxygen compounds	Organooxygen compounds	Carbohydrates and carbohydrate conjugates			44.3	28.4	M+NH4	C19H26O10	-1.01944	569.899	597.092	601.192	603.948	571.494	497.794	623.109	525.098	569.706	526.884	568.17	687.199	679.544	641.153	570.416	588.698
5.71_673.3761m/z	673.376	5.70568	pos	25-O-(2''-beta-D-glucopyranosyl-beta-D-glucopyranosyl)-25-hydroxy-11E-eicosenoic acid	LMFA13020001	Lipids and lipid-like molecules	Fatty Acyls	Fatty acyl glycosides			44.3	27.7	M+Na	C32H58O13	-1.28764	71.5734	62.2114	64.7854	68.9152	88.6195	55.7811	61.7761	54.5342	65.4491	67.2302	60.5866	73.1846	69.4372	83.8193	71.2216	76.6823
6.12_283.1201n	284.127	6.12115	pos	N-(p-Hydroxyphenyl)ethyl p-hydroxycinnamide	HMDB0039521	Phenylpropanoids and polyketides	Cinnamic acids and derivatives	Hydroxycinnamic acids and derivatives			44.3	33.6	M+H, M+Na	C17H17NO3	-2.60844	51.2101	50.8084	51.8517	54.1894	33.3367	49.5266	37.8156	59.5475	50.9664	62.1555	78.1201	22.5519	106.261	58.1298	17.072	31.1158
0.92_188.0564m/z	188.056	0.921633	neg	6-Oxopiperidine-2-carboxylic acid	HMDB0061705	Organic acids and derivatives	Carboxylic acids and derivatives	Amino acids, peptides, and analogues			44.2	28.7	M+FA-H	C6H9NO3	-0.31335	4.11348	4.52616	4.42399	6.54578	4.84395	4.152	4.16048	2.35537	5.17999	4.93317	4.86426	4.10041	4.93145	4.28652	4.27195	5.55394
10.30_527.2067m/z	527.207	10.3012	pos	Kurziflavolactone B	LMPK12140160	Lipids and lipid-like molecules	Polyketides	Flavonoids			44.2	27.7	M+H	C32H30O7	0.553129	10.2885	8.98802	8.5209	12.24	7.2612	18.3707	8.76422	11.7356	12.1464	17.4748	11.1615	4.19395	6.39424	10.2013	2.92602	3.01029
10.77_200.2006m/z	200.201	10.7705	pos	dodecanamide	LMFA08010001	Lipids and lipid-like molecules	Fatty Acyls	Fatty amides			44.2	23.7	M+H	C12H25NO	-1.22965	289.725	291.075	294.926	291.242	537.51	371.575	641.863	480.062	366.08	566.336	416.914	624.076	553.832	477.846	572.419	483.786
12.03_339.2527m/z	339.253	12.0299	pos	Sterebin E	HMDB0035379	Lipids and lipid-like molecules	Prenol lipids	Diterpenoids			44.2	42.4	M+H	C20H34O4	-0.726519	6.80729	7.82905	7.67553	8.80408	10.0499	12.8811	11.1981	15.1068	15.3973	8.42507	7.2783	8.02557e-07	8.02557e-07	8.02557e-07	3.40063	8.02557e-07
3.09_242.0893n	241.082	3.09363	neg	Thymidine	3375	Nucleosides, nucleotides, and analogues	Pyrimidine nucleosides	Pyrimidine 2'-deoxyribonucleosides	**	C00214	44.2	28.9	M-H, M+FA-H	C10H14N2O5	-3.95103	156.579	128.142	198.226	128.755	215.61	167.202	211.36	186.03	206.863	241.24	99.9924	96.0888	121.341	94.8835	137.659	125.767
3.15_304.1182m/z	304.118	3.15303	pos	(R)-Pabulenol	HMDB0034438	Phenylpropanoids and polyketides	Coumarins and derivatives	Furanocoumarins			44.2	27.5	M+NH4	C16H14O5	0.865429	75.2772	94.6217	87.1483	94.9766	90.5376	118.321	83.8013	76.828	71.162	87.5303	84.0112	83.517	86.5856	83.0555	82.2693	88.6024
3.81_391.2177m/z	391.218	3.80998	pos	pre-putrebactin	LMFA08020201	Lipids and lipid-like molecules	Fatty Acyls	Fatty amides			44.2	28.9	M+H	C16H30N4O7	-2.6241	31.6565	29.7039	27.9289	32.0483	31.5926	28.8118	34.683	30.9413	37.374	32.4733	29.175	26.9255	30.0437	32.2103	27.7685	28.5275
4.36_265.1435m/z	265.143	4.36395	pos	Cynaratriol	HMDB0034983	Lipids and lipid-like molecules	Prenol lipids	Terpene lactones			44.2	36.6	M+H-H2O	C15H22O5	0.15151	16.2165	15.5241	15.9298	14.8561	12.5843	12.204	12.3925	13.3797	12.6516	11.4268	19.3674	20.3223	19.1249	19.4091	18.2618	19.596
4.60_292.0457m/z	292.046	4.59702	neg	2-{[hydroxy(1-oxo-1H-isochromen-3-yl)methylidene]amino}acetic acid	HMDB0128628	Organic acids and derivatives	Carboxylic acids and derivatives	Amino acids, peptides, and analogues			44.2	25.6	M+FA-H	C12H9NO5	-2.41049	27.3419	26.3544	25.5914	26.6406	25.7436	22.8696	23.5201	26.8171	23.8328	22.2535	25.4512	28.3404	26.0126	27.2083	24.7055	30.3983
5.21_391.1593m/z	391.159	5.20848	neg	(1S,3R,4R)-8,10-Dihydroxyfenchone 10-O-b-D-glucoside	HMDB0033223	Lipids and lipid-like molecules	Prenol lipids	Terpene glycosides			44.2	32.5	M+FA-H	C16H26O8	-4.93256	198.02	209.218	195.85	217.322	175.921	177.47	209.059	183.206	202.93	176.411	225.591	212.315	214.997	224.251	219.217	213.665
5.79_413.1595m/z	413.16	5.79085	pos	5,4'-Dihydroxy-3,7,3'-trimethoxy-8-prenylflavone	LMPK12112745	Unclassified	Unclassified	Unclassified			44.2	25.3	M+H	C23H24O7	0.0841943	34.2802	29.8135	31.1326	30.2473	26.9058	28.5056	34.9227	32.3212	29.0742	31.0057	35.092	36.6421	38.6639	38.5756	28.5156	31.8428
6.39_636.3154m/z	636.315	6.39265	pos	PHHdiA-PS	LMGP20040011	Lipids and lipid-like molecules	Glycerophospholipids	Oxidized glycerophospholipids			44.2	35.3	M+H-H2O	C29H52NO13P	1.65627	270.597	278.194	269.928	277.816	308.612	204.194	246.872	237.863	212.63	200.645	289.89	363.637	255.169	292.284	303.067	340.977
0.83_175.0243m/z	175.024	0.8268	neg	Gamma-delta-Dioxovaleric acid	HMDB0013233	Organic acids and derivatives	Keto acids and derivatives	Gamma-keto acids and derivatives	**	C02800	44.1	31.1	M+FA-H	C5H6O4	-3.72534	6.8333	6.58268	7.59568	8.17254	8.00982	8.07811	6.67437	7.58652	7.23899	8.43857	5.93723	6.17545	5.57069	7.62206	5.93678	7.63881
10.19_318.3000m/z	318.3	10.1925	pos	9-hydroxyoctadecanoic acid	HMDB0061661	Lipids and lipid-like molecules	Fatty Acyls	Fatty acids and conjugates			44.1	27.2	M+NH4	C18H36O3	-1.00753	284.416	238.807	291.609	236.831	273.761	295.505	216.206	222.33	221.992	344.771	255.44	282.645	322.827	318.035	300.104	360.21
10.52_181.1216m/z	181.122	10.5193	pos	2,2,7,7-Tetramethyl-1,6-dioxaspiro[4.4]nona-3,8-diene	HMDB0030007	Organic oxygen compounds	Organooxygen compounds	Ethers			44.1	26.1	M+H	C11H16O2	-3.74947	47.0734	44.0027	42.0303	46.4549	27.552	37.2759	36.1259	39.1028	31.7896	38.9217	46.0364	64.1597	67.429	67.7425	40.8942	58.5249
10.76_339.2502m/z	339.25	10.7568	pos	8,9-dihydroxy stearic acid	LMFA02000141	Lipids and lipid-like molecules	Fatty Acyls	Octadecanoids			44.1	52.7	M+Na	C18H36O4	-1.22428	2.18419	3.17108	4.18037	5.38309	14.4312	8.50512	7.59092	8.44219	15.8675	6.82152	4.6742	1.47869	8.02557e-07	4.42781	0.916327	0.69424
2.06_189.1238m/z	189.124	2.06278	pos	N6-Acetyl-L-lysine	HMDB0000206	Organic acids and derivatives	Carboxylic acids and derivatives	Amino acids, peptides, and analogues	**	C02727	44.1	25.3	M+H	C8H16N2O3	2.20582	8.62537	8.22774	8.84668	9.28585	11.0713	10.1648	10.1751	9.77023	7.67184	8.93326	8.15377	7.17893	8.73611	9.10993	7.73674	6.74496
2.60_282.0965m/z	282.096	2.59842	pos	beta-D-Glucopyranosyl anthranilate	HMDB0041517	Organic oxygen compounds	Organooxygen compounds	Carbohydrates and carbohydrate conjugates			44.1	29.2	M+H-H2O	C13H17NO7	-2.54479	66.7588	86.1337	70.6344	74.6016	56.2171	52.7005	61.6	83.2927	56.2197	60.8132	85.3932	107.184	91.1303	85.3748	86.9465	94.1686
3.25_280.0814m/z	280.081	3.24803	pos	Caffeoyl aspartic acid	HMDB0029294	Organic acids and derivatives	Carboxylic acids and derivatives	Amino acids, peptides, and analogues			44.1	35.7	M+H	C13H13NO6	-0.544358	24.0591	27.5454	20.4854	23.6785	7.5274	9.31676	10.1027	8.92262	12.4889	13.2111	31.7842	34.3167	26.1467	30.8323	32.309	18.2614
4.58_608.2326m/z	608.233	4.58127	pos	Matteuorienate B	LMPK12140135	Lipids and lipid-like molecules	Polyketides	Flavonoids			44.1	52.3	M+NH4	C29H34O13	-1.98093	12.4198	9.0675	10.4517	9.08181	10.4651	9.93053	11.8607	8.24136	8.52217	9.6735	12.7274	11.5135	14.0351	12.7052	8.32226	11.1446
4.66_583.2021m/z	583.202	4.66235	neg	Diosbulbinoside F	HMDB0036783	Lipids and lipid-like molecules	Prenol lipids	Terpene glycosides			44.1	28	M+FA-H	C26H34O12	-2.06332	707.542	673.125	735.517	611.368	540.219	530.156	709.643	579.054	599.59	705.175	674.136	610.048	686.581	621.37	582.009	558.696
4.67_551.1750m/z	551.175	4.6662	neg	2''-Methoxy-(S)-oleuropein	HMDB0035445	Lipids and lipid-like molecules	Prenol lipids	Terpene glycosides			44.1	30.3	M-H2O-H	C26H34O14	-3.57291	184.224	183.408	181.53	152.093	126.637	110.86	148.485	124.902	129.316	143.086	179.975	198.559	189.26	184.987	190.26	175.358
5.10_341.0865m/z	341.086	5.10398	neg	6-(3-ethenylphenoxy)-3,4,5-trihydroxyoxane-2-carboxylic acid	HMDB0124987	Organic oxygen compounds	Organooxygen compounds	Carbohydrates and carbohydrate conjugates			44.1	39.5	M+FA-H	C14H16O7	-4.54717	9.38684	10.1996	10.5657	8.34266	10.365	10.3383	8.2983	7.72634	9.499	6.95608	11.7226	12.7654	12.8269	12.3115	11.9265	11.6511
5.36_348.1795m/z	348.18	5.35638	pos	Gibberellin A51-catabolite	LMPR0104170011	Lipids and lipid-like molecules	Prenol lipids	Isoprenoids	**	C11854	44.1	31.4	M+NH4	C19H22O5	-3.08539	5.93496	8.47572	5.93808	5.79295	0.0189429	0.277215	0.096245	0.444002	8.02557e-07	0.0356254	16.9219	12.0326	11.194	13.1004	11.5977	14.8653
5.60_463.1583m/z	463.158	5.59887	pos	Methylnissolin 3-O-glucoside	48124	Lipids and lipid-like molecules	Polyketides	Flavonoids			44.1	36.6	M+H	C23H26O10	-3.42505	57.7243	62.3916	62.2984	61.7599	61.8397	56.5764	72.4349	70.2775	61.6243	70.1408	60.5162	57.6565	71.6901	81.9011	46.939	65.3218
5.75_209.1178m/z	209.118	5.74985	pos	3,4-Methylenesebacic acid	HMDB0059729	Lipids and lipid-like molecules	Fatty Acyls	Fatty acids and conjugates			44.1	28.3	M+H-H2O	C12H18O4	2.75169	3.54618	3.83357	3.1067	4.27353	7.01684	5.62662	6.39028	5.26951	6.13434	7.05751	2.92864	2.29578	2.46146	1.73168	2.46778	2.5237
6.01_317.1018m/z	317.102	6.01217	pos	5,4'-Dihydroxy-7,8-dimethoxyflavanone	LMPK12140668	Unclassified	Unclassified	Unclassified			44.1	25	M+H	C17H16O6	-0.42934	24.1506	22.7999	23.6401	22.8929	24.289	28.0773	28.883	24.1505	24.2076	23.5274	17.6572	18.5709	20.9184	21.5786	15.751	19.279
6.04_199.1321m/z	199.132	6.0395	pos	Undecanedioic acid	LMFA01170007	Lipids and lipid-like molecules	Fatty Acyls	Fatty acids and conjugates			44.1	32.7	M+H-H2O	C11H20O4	-3.76334	12.9647	13.5718	14.3385	15.8025	15.5645	16.6676	19.6276	15.0799	15.0406	11.8622	15.0685	14.8072	13.6505	16.5424	12.4735	14.7163
6.22_182.0699n	183.08	6.21648	pos	Triethyl phosphate	62875	Unclassified	Unclassified	Unclassified			44.1	26.8	M+NH4, M+Na, M+H	C6H15O4P	-4.88801	7966.58	8063.82	8109.67	8190.95	8768.9	9336.46	7106.09	8213.86	8386.07	8495.67	9313.17	7315.77	6102.42	7217.05	10575.7	8266.93
7.50_577.1885m/z	577.189	7.49642	pos	Marmesin rutinoside	HMDB0041413	Phenylpropanoids and polyketides	Coumarins and derivatives	Furanocoumarins			44.1	31.3	M+Na	C26H34O13	-1.17643	16.3818	9.07139	8.07114	14.3055	11.9714	21.214	18.3868	17.7089	13.5509	15.9543	5.02587	9.07609	11.5446	11.7223	8.8302	8.66107
8.49_485.2312m/z	485.231	8.485	pos	Amcinonide	HMDB0014433	Lipids and lipid-like molecules	Steroids and steroid derivatives	Pregnane steroids			44.1	33.2	M+H-H2O	C28H35FO7	-4.38035	28.8588	34.4246	29.4271	29.633	28.9653	29.8051	35.1847	41.0943	36.986	28.2465	33.4995	38.2475	30.371	30.9314	38.9673	44.7923
9.56_172.1689m/z	172.169	9.55675	pos	decanamide	LMFA08010005	Lipids and lipid-like molecules	Fatty Acyls	Fatty amides			44.1	30.2	M+H	C10H21NO	-3.81675	113.033	110.411	108.508	114.186	89.4805	105.177	110.06	100.804	95.8989	114.428	90.3986	134.993	128.296	96.2175	117.64	103.416
9.99_275.2003m/z	275.2	9.98805	pos	12-Keto-9Z,13Z,15Z-octadecatrienoic acid	LMFA02000310	Lipids and lipid-like molecules	Fatty Acyls	Octadecanoids			44.1	25	M+H-H2O	C18H28O3	-0.988843	69.4924	76.0046	97.5978	75.8396	82.9042	85.611	81.7619	67.7521	72.7262	92.7057	85.0327	93.2515	82.6889	75.7953	74.2178	107.943
10.22_569.3342m/z	569.334	10.2199	pos	6alpha-Glucuronosylhyodeoxycholate	LMST05010016	Lipids and lipid-like molecules	Sterol Lipids	Steroid conjugates		C11246	44	33	M+H	C30H48O10	3.79512	44.6685	41.8149	43.8861	43.3683	39.3707	33.7756	39.7689	41.5523	38.7206	40.417	29.4005	34.9682	45.3962	44.4713	34.6051	42.3202
10.57_314.1149n	337.104	10.5745	pos	p-Hydroxyphenethyl trans-ferulate	88728	Phenylpropanoids and polyketides	Cinnamic acids and derivatives	Hydroxycinnamic acids and derivatives			44	26.1	M+H, M+Na	C18H18O5	-1.75125	40.4219	45.569	45.0009	45.4186	40.9241	58.455	39.843	46.8581	43.4807	52.2691	43.9635	45.8936	60.6554	52.0557	45.3328	45.3082
10.63_283.2265m/z	283.226	10.6333	pos	6-Oxabicyclo[3.1.0]hexane-2-undecanoic acid methyl ester	70929	Unclassified	Unclassified	Unclassified			44	30	M+H	C17H30O3	-0.961667	7.00383	6.48447	4.52022	3.01265	6.25689	5.72219	7.47268	12.4468	6.8062	3.88495	9.36827	8.02557e-07	8.02557e-07	1.75262	6.00352	8.02557e-07
10.76_253.1765m/z	253.176	10.7568	pos	13-hydroxy-tridecanoic acid	LMFA01050042	Lipids and lipid-like molecules	Fatty Acyls	Fatty Acids and Conjugates			44	29.4	M+Na	C13H26O3	-3.98248	52.3112	56.99	48.9542	48.9472	50.1675	46.9585	45.5627	50.8463	50.3161	47.8752	49.7538	47.3333	45.5516	52.2724	54.2931	54.6873
11.93_484.2813n	485.287	11.9334	pos	PG(16:0/0:0)[U]	40874	Unclassified	Unclassified	Unclassified			44	48.3	M+H-H2O, M+Na, M+H	C22H45O9P	2.478	158.034	165.953	167.971	167.599	157.142	155.244	170.478	137.598	158.216	175.809	131.894	217.597	163.224	130.916	165.437	177.73
2.02_424.0693m/z	424.069	2.02212	pos	5-Hexenyl glucosinolate	HMDB0038416	Organic oxygen compounds	Organooxygen compounds	Carbohydrates and carbohydrate conjugates			44	59.4	M+Na	C13H23NO9S2	-3.40587	34.6442	31.0542	27.6321	28.3363	22.5079	22.0133	24.2492	21.3694	22.6482	23.499	34.1632	31.7666	37.5397	38.446	31.6413	26.0473
3.67_276.1581m/z	276.158	3.67167	pos	4-Hydroxypropranolol	2171	Unclassified	Unclassified	Unclassified			44	31.3	M+H	C16H21NO3	-4.64194	358.608	376.124	376.238	399.775	359.635	340.191	375.158	351.639	345.983	333.951	362.451	394.687	397.592	385.599	390.155	389.685
4.31_449.1109m/z	449.111	4.30945	pos	Kaempferol-3-O-glucoside	HMDB0037429	Phenylpropanoids and polyketides	Flavonoids	Flavonoid glycosides	***	C12249	44	46.7	M+H	C21H20O11	6.88439	6.4456	8.38561	6.43979	7.90754	0.619042	0.55752	0.599163	1.71196	1.52152	1.04278	10.4073	10.1413	14.818	13.0649	16.6631	12.3036
4.82_189.1129m/z	189.113	4.82252	neg	(3R,5Z)-5-Octene-1,3-diol	LMFA05000556	Lipids and lipid-like molecules	Fatty Acyls	Fatty alcohols			44	26.6	M+FA-H	C8H16O2	-2.40476	12.4935	16.9476	16.8214	19.6947	12.8033	14.3214	16.3684	18.7977	13.3037	28.5549	15.8265	12.6166	10.8319	19.0354	24.0707	14.3138
4.84_403.1231m/z	403.123	4.83552	neg	Oleoside 11-methyl ester	HMDB0041550	Lipids and lipid-like molecules	Prenol lipids	Terpene glycosides			44	27	M-H	C17H24O11	-3.74282	107.93	116.877	115.606	113.921	106.81	103.22	121.487	112.378	115.958	116.396	107.779	126.954	128.828	124.508	110.994	123.163
5.67_198.1270m/z	198.127	5.66535	pos	2-(3-Phenylpropyl)pyridine	HMDB0036173	Organoheterocyclic compounds	Pyridines and derivatives	Unclassified			44	25.8	M+H	C14H15N	-3.56445	121.494	123.947	127.845	129.556	140.216	117.47	119.628	119.73	124.326	129.479	115.496	133.218	136.627	125.307	118.639	131.833
5.89_343.2217m/z	343.222	5.88518	pos	11,12-Epoxyeicosatrienoic acid	HMDB0004673	Lipids and lipid-like molecules	Fatty Acyls	Eicosanoids	***		44	40.4	M+Na	C20H32O3	-8.2714	26.6335	27.535	30.3807	28.3487	1.48484	0.897773	0.894019	0.590719	0.340875	0.182137	49.1806	59.8197	61.1212	46.8444	43.9441	51.0617
6.11_517.2632m/z	517.263	6.10748	pos	3-Hydroxy-beta-ionol 3-[glucosyl-(1->6)-glucoside]	HMDB0037527	Lipids and lipid-like molecules	Prenol lipids	Terpene glycosides			44	28.7	M+H-H2O	C25H42O12	-2.15715	82.4287	81.9667	89.8391	85.1341	64.2851	54.6273	60.1408	83.0749	54.6641	53.6848	103.995	121.335	121.34	111.913	106.164	113.83
6.24_278.2322m/z	278.232	6.24298	pos	2-methoxy-4-oxatetradecanoic acid	LMFA01080022	Lipids and lipid-like molecules	Fatty Acyls	Fatty Acids and Conjugates			44	25.5	M+NH4	C14H28O4	-1.63348	45.7011	46.2159	44.1884	52.1194	43.2792	55.4101	35.4246	45.6192	49.8573	51.2215	65.4453	42.0296	40.1339	41.0693	58.2957	52.4779
6.90_356.1261n	357.133	6.8976	pos	Laurifolin (flavonoid)	LMPK12110421	Lipids and lipid-like molecules	Polyketides	Flavonoids			44	34.1	M+H-H2O, M+H	C20H20O6	0.317155	101.251	73.6766	82.6491	88.3365	50.3858	115.899	65.324	67.3945	79.8268	75.2384	94.117	70.2676	111.126	82.8641	65.1654	84.1558
7.01_271.0964m/z	271.096	7.0136	pos	4,4',alpha-Trihydroxy-2'-methoxydihydrochalcone	LMPK12120577	Unclassified	Unclassified	Unclassified			44	28.3	M+H-H2O	C16H16O5	-0.454249	7.28204	9.74515	7.54551	8.26072	9.8444	8.51102	7.84886	11.8069	11.3148	9.67114	5.60143	4.71892	5.61773	5.64095	5.85266	5.14285
9.13_253.1433m/z	253.143	9.13332	neg	C75	44901	Unclassified	Unclassified	Unclassified			44	40.1	M-H	C14H22O4	-4.6579	13.3871	14.1118	14.5467	13.2389	13.761	10.924	9.72343	10.8795	7.67065	11.8133	13.3398	13.2066	13.3466	12.4207	12.5235	13.5411
9.93_358.2943m/z	358.294	9.93355	pos	PGE1 alcohol	LMFA03010053	Lipids and lipid-like molecules	Fatty Acyls	Eicosanoids			44	29.6	M+NH4	C20H36O4	-2.49104	29.1118	32.9026	32.9272	33.4183	28.7669	22.3048	28.2857	24.6601	24.7674	32.0291	33.2738	39.6104	39.9415	35.0451	37.7012	39.6259
1.25_181.0490m/z	181.049	1.24867	pos	3-(2,4-dihydroxyphenyl)-3-hydroxypropanoic acid	HMDB0126478	Phenylpropanoids and polyketides	Phenylpropanoic acids	Unclassified			43.9	29.1	M+H-H2O	C9H10O5	-2.717	19.6769	26.056	25.0534	27.9731	4.36774	2.64111	3.22319	8.4816	7.06351	15.0373	59.7218	48.3411	49.0879	35.4451	41.2401	35.3158
10.68_328.2040n	367.157	10.675	pos	Megestrol	HMDB0014495	Lipids and lipid-like molecules	Steroids and steroid derivatives	Pregnane steroids		C07120	43.9	24	M+K, M+H	C21H28O3	0.371735	201.061	205.679	204.196	201.25	211.718	186.358	185.859	165.28	172.966	200.821	174.316	282.179	246.277	208.536	189.167	255.376
11.44_194.1299n	195.133	11.4413	pos	Neocnidilide	HMDB0034450	Organoheterocyclic compounds	Lactones	Gamma butyrolactones	***	C17002	43.9	37.2	M+H-H2O, M+H	C12H18O2	-3.80083	116.111	113.672	115.094	110.787	127.47	125.623	115.323	132.136	142.746	110.55	93.3669	98.1574	95.8061	96.8025	100.948	94.5257
12.76_341.2685m/z	341.269	12.756	pos	9,13-dihydroxy-10-ethoxy-11-octadecenoic acid	LMFA01050121	Lipids and lipid-like molecules	Fatty Acyls	Fatty Acids and Conjugates			43.9	29.5	M+H-H2O	C20H38O5	-0.302227	82.1882	65.0366	72.4434	76.0814	58.8047	52.365	61.5883	100.766	64.91	46.6755	109.532	32.0511	30.329	60.0952	132.039	56.3172
2.19_500.2307m/z	500.231	2.1862	neg	Erythroskyrin	HMDB0030464	Organoheterocyclic compounds	Furofurans	Unclassified			43.9	39.6	M+FA-H	C26H33NO6	3.65856	9.68618	10.3091	11.8683	10.0954	10.8468	12.8733	13.8083	9.57786	12.866	11.4299	11.0588	8.80566	10.202	11.945	8.55037	9.79929
3.10_308.1336m/z	308.134	3.10153	pos	Osmundalin	HMDB0031304	Organooxygen compounds	Carbohydrates and carbohydrate conjugates	Glycosyl compounds			43.9	30.8	M+NH4	C12H18O8	-1.40178	49.0811	57.1155	60.6886	69.3578	45.2756	58.7544	56.9159	51.3182	50.6707	41.9874	64.3192	74.0308	84.0147	71.8459	61.677	59.252
4.15_343.1020m/z	343.102	4.14647	pos	Glucocaffeic acid	HMDB0034313	Organooxygen compounds	Carbohydrates and carbohydrate conjugates	Glycosyl compounds			43.9	26.4	M+H	C15H18O9	-1.0318	5.60974	4.94742	3.94666	4.99396	4.50741	2.7948	4.45718	3.92521	3.9858	3.51364	6.98872	5.76837	7.7335	7.71425	5.40905	5.76191
5.04_384.0922m/z	384.092	5.0434	pos	6-[(3-formyl-1-oxo-1H-isochromen-7-yl)oxy]-3,4,5-trihydroxyoxane-2-carboxylic acid	HMDB0128630	Organic oxygen compounds	Organooxygen compounds	Carbohydrates and carbohydrate conjugates			43.9	27.1	M+NH4	C16H14O10	-0.888582	20.36	20.7547	20.0438	19.8785	9.13458	7.79369	7.01207	7.57152	8.1127	7.37321	30.5151	30.2011	30.671	29.6282	26.9371	32.8259
5.40_358.2693m/z	358.269	5.3972	pos	Leu-Leu-Leu	HMDB0094648	Organic acids and derivatives	Carboxylic acids and derivatives	Amino acids, peptides, and analogues			43.9	29	M+H	C18H35N3O4	-2.16703	7.98174	8.50141	8.03203	9.59069	12.295	11.9672	11.7859	10.7092	13.1486	13.4051	5.63247	3.1674	6.96405	4.73848	4.34038	3.76365
6.08_255.1013m/z	255.101	6.08033	pos	Guibourtinidol-7-methyl ether	LMPK12020008	Lipids and lipid-like molecules	Polyketides	Flavonoids			43.9	33.4	M+H-H2O	C16H16O4	-0.924768	16.7316	17.4521	20.1467	15.5456	20.0993	25.7818	22.3903	25.6983	22.5017	21.321	12.5855	10.7173	17.0367	11.9958	10.0004	9.24265
7.16_255.1014m/z	255.101	7.16258	pos	Dalbergichromene	LMPK12100078	Lipids and lipid-like molecules	Polyketides	Flavonoids			43.9	27.2	M+H	C16H14O3	-0.643468	2.98282	2.7746	3.94594	6.0436	4.29213	4.26525	5.32628	4.67905	5.96433	4.16451	2.57058	2.70819	1.96718	1.94997	1.70776	1.20144
7.64_467.2404m/z	467.24	7.63955	pos	1(3)-glyceryl-PGF2alpha	LMFA03010181	Lipids and lipid-like molecules	Fatty Acyls	Eicosanoids			43.9	28.4	M+K	C23H40O7	-0.426793	20.2216	18.0289	19.2544	19.593	18.5431	13.6781	18.7501	17.0971	14.6966	19.5648	22.777	28.4855	17.4321	19.947	22.3784	21.6632
9.16_527.2059m/z	527.206	9.16325	pos	Kurziflavolactone C	LMPK12140161	Lipids and lipid-like molecules	Polyketides	Flavonoids			43.9	30.1	M+H	C32H30O7	-0.918554	36.9015	39.5805	49.6086	44.7649	43.5175	49.472	47.3601	42.8844	46.4606	53.7439	47.6871	30.4237	43.0909	49.1821	32.8482	51.4693
11.47_554.3441m/z	554.344	11.4676	neg	LysoPE(0:0/20:0)	HMDB0011481	Lipids and lipid-like molecules	Glycerophospholipids	Glycerophosphoethanolamines			43.8	25.8	M+FA-H	C25H52NO7P	-4.31655	329.53	259.828	301.736	262.536	340.798	286.783	208.356	280.899	309.472	405.405	220.219	212.983	271.827	356.295	253.707	294.28
11.63_269.2467m/z	269.247	11.6286	pos	17-hydroxy-heptadecanoic acid	LMFA01050053	Lipids and lipid-like molecules	Fatty Acyls	Fatty Acids and Conjugates			43.8	33.7	M+H-H2O	C17H34O3	-2.73215	85.0757	96.4312	94.8286	106.208	92.2566	87.4986	92.9276	90.4562	92.6106	95.6049	92.5243	105.355	84.4163	89.2111	92.7762	82.7729
12.14_275.2002m/z	275.2	12.1447	pos	12-oxo-PDA	LMFA02010001	Lipids and lipid-like molecules	Fatty Acyls	Octadecanoids			43.8	24.9	M+H-H2O	C18H28O3	-1.29428	43.6674	46.1044	44.2992	51.7054	42.356	52.6593	54.9773	48.1618	64.5028	44.0011	50.9201	33.0326	37.6423	35.5498	35.0425	34.287
13.19_424.2587n	407.255	13.1891	pos	1-heptadecanoyl-glycero-3-phosphate	HMDB0062318	Lipids and lipid-like molecules	Glycerophospholipids	Glycerophosphates			43.8	23.8	M+H-H2O, M+H	C20H41O7P	-0.600405	658.516	697.88	673.196	740.102	406.336	425.393	740.013	519.518	444.075	325.797	760.571	1521.6	508.468	675.282	1071.22	963.649
13.25_328.2838m/z	328.284	13.2482	pos	9R-hydroxy-10E,12E-octadecadienoic acid, methyl ester	LMFA01050549	Lipids and lipid-like molecules	Fatty Acyls	Fatty Acids and Conjugates			43.8	28.3	M+NH4	C19H34O3	-2.77921	20.0531	20.2496	19.7161	22.9935	23.1577	26.4663	25.5881	28.7232	26.2621	20.2815	21.2944	11.2939	11.1693	15.181	18.756	12.4502
13.86_277.2161m/z	277.216	13.8598	pos	(9S,13S)-10-oxo-11-phytoenoic acid	LMFA02010003	Lipids and lipid-like molecules	Fatty Acyls	Octadecanoids			43.8	22.3	M+H-H2O	C18H30O3	-0.390587	385.99	350.651	339.277	338.709	486.611	406.069	521.146	378.558	433.812	450.609	343.7	240.79	305.955	255.935	280.542	260.616
2.70_260.1280m/z	260.128	2.70407	pos	1-Phenyl-6,7-dihydroxy-isochroman	HMDB0029302	Organoheterocyclic compounds	Benzopyrans	2-benzopyrans			43.8	21.6	M+NH4	C15H14O3	-0.300516	12.3052	12.5864	14.8591	12.614	8.02557e-07	8.02557e-07	0.0256731	2.2361	0.27833	7.37167	38.2294	23.046	26.0657	14.3404	23.1766	12.1938
2.99_294.0604m/z	294.06	2.98768	pos	Nicotinamide riboside	HMDB0000855	Organic oxygen compounds	Organooxygen compounds	Carbohydrates and carbohydrate conjugates	**	C03150	43.8	39.4	M+K	C11H15N2O5+	-3.21575	42.9345	32.4127	27.6846	24.9055	31.5194	25.7822	26.3503	40.9093	31.9578	27.2868	25.5966	35.4189	36.1153	30.0486	38.3962	28.4634
5.00_344.1623n	327.159	5.0024	pos	Malabaricano	HMDB0034179	Lignans, neolignans and related compounds	Furanoid lignans	Tetrahydrofuran lignans			43.8	28.7	M+H-H2O, M+H	C20H24O5	-0.32873	92.2987	94.2079	94.1313	91.8757	76.4487	69.3604	84.298	72.1017	78.6742	74.9481	100.188	109.4	110.772	106.467	86.4825	101.224
5.00_579.1497m/z	579.15	5.0024	pos	Oleuroside	HMDB0035352	Lipids and lipid-like molecules	Prenol lipids	Terpene glycosides			43.8	28.7	M+K	C25H32O13	4.25737	10.316	14.5923	13.284	13.5609	12.1973	10.6656	13.9432	13.0536	12.5753	12.4243	16.0636	16.1043	14.7317	17.6562	14.0875	16.9245
5.60_624.2055n	625.213	5.59887	pos	3,4',6'-Trihydroxy-4,2'-dimethoxychalcone 4'-O-rutinoside	LMPK12120304	Unclassified	Unclassified	Unclassified			43.8	21.5	M+H, M+NH4	C29H36O15	0.183367	166.974	157.549	173.021	187.277	165.565	168.431	197.289	149.538	162.016	192.732	170.746	144.822	180.917	215.15	145.116	149.74
8.77_172.1095n	343.211	8.77273	neg	(3S,6S)-3-Hydroxy-1,7-dioxaspiro[5.5]undecane	LMPK09000006	Unclassified	Unclassified	Unclassified			43.8	23.2	M-H, 2M-H	C9H16O3	-2.53336	36.8381	38.9182	44.7599	34.6211	39.6709	40.6903	49.5605	34.8612	41.487	44.6458	32.0447	33.9759	46.9134	31.185	39.8625	26.8395
9.79_257.1888m/z	257.189	9.78757	pos	9Z-Octadecene-12,14-diynoic acid	LMFA01030739	Lipids and lipid-like molecules	Fatty Acyls	Fatty Acids and Conjugates			43.8	42.3	M+H-H2O	C18H26O2	-4.25792	14.7571	15.8435	13.1865	14.7097	13.7464	12.5455	18.1737	12.2629	15.0289	16.9598	17.5163	13.9896	15.2072	13.7284	11.6547	13.9093
0.76_119.0574n	120.065	0.756033	pos	L-Threonine	HMDB0000167	Organic acids and derivatives	Carboxylic acids and derivatives	Amino acids, peptides, and analogues	***	C00188	43.7	46.9	M+H-H2O, M+H	C4H9NO3	-6.73517	156.889	171.807	162.201	162.026	167.287	158.671	160.678	165.402	164.526	156.662	169.028	177.694	164.036	172.601	164.99	168.054
10.85_293.1753m/z	293.175	10.8528	pos	methyl 8-[2-(2-formyl-vinyl)-3-hydroxy-5-oxo-cyclopentyl]-octanoate	LMFA01050151	Lipids and lipid-like molecules	Fatty Acyls	Fatty Acids and Conjugates			43.7	30.3	M+H-H2O	C17H26O5	1.76053	27.8895	28.3345	24.8674	25.7081	23.7584	26.3586	23.9794	30.7737	23.7681	24.6875	24.308	28.9924	26.8192	29.2897	33.0627	29.5887
11.21_235.1685m/z	235.169	11.209	pos	Piperalol	HMDB0035767	Organic oxygen compounds	Organooxygen compounds	Alcohols and polyols			43.7	27.9	M+H-H2O	C15H24O3	-2.89552	224.307	229.483	225.976	226.473	223.815	228.832	215.053	227.498	222.219	262.028	235.189	227.48	221.205	226.794	237.563	239.079
11.68_277.1804m/z	277.18	11.6836	pos	Sugeonyl acetate	53457	Lipids and lipid-like molecules	Prenol lipids	Isoprenoids			43.7	24.2	M+H	C17H24O3	2.22947	23.4679	20.775	20.5384	20.2305	10.5969	12.6007	21.352	13.234	17.7333	14.5175	27.2367	35.1693	31.8272	30.4358	25.2678	23.9166
2.12_304.1532m/z	304.153	2.11695	pos	6,8-dimethyl-2-phenyl-3,4-dihydro-2H-1-benzopyran-4,5,7-triol	HMDB0130572	Phenylpropanoids and polyketides	Flavonoids	Flavans			43.7	33.9	M+NH4	C17H18O4	-3.98841	117.183	118.093	118.306	118.65	107.156	107.611	120.222	110.863	109.496	103.137	110.238	128.259	127.861	121.196	111.352	108.772
3.56_334.1491m/z	334.149	3.55817	pos	Hydroxytyrosol 1-O-glucoside	HMDB0041024	Organic oxygen compounds	Organooxygen compounds	Carbohydrates and carbohydrate conjugates			43.7	23.6	M+NH4	C14H20O8	-1.69758	20.3296	23.0935	23.431	21.7089	18.4254	21.109	21.5767	19.5467	15.3638	18.8409	14.6884	20.7844	20.6385	24.6225	21.7101	21.915
4.20_262.1449m/z	262.145	4.2008	pos	Batatasin III	HMDB0030636	Phenylpropanoids and polyketides	Stilbenes	Unclassified			43.7	27.5	M+NH4	C15H16O3	4.54571	151.659	139.439	142.696	158.294	149.335	129.72	147.667	148.844	152.002	137.359	137.62	177.436	157.381	150.611	141.822	158.346
4.54_729.2573m/z	729.257	4.54487	neg	O-b-D-Gal-(1->3)-O-[O-b-D-Gal-(1->4)-2-(acetylamino)-2-deoxy-b-D-Glc-(1->6)]-2-(acetylamino)-2-deoxy- D-Galactose	HMDB0002067	Organic oxygen compounds	Organooxygen compounds	Carbohydrates and carbohydrate conjugates			43.7	28.6	M-H2O-H	C28H48N2O21	0.239618	7.88643	10.2505	10.7843	10.5442	10.8509	8.74662	10.4755	10.1615	9.04569	7.92926	10.0632	10.686	11.929	10.8118	9.97594	11.1298
4.57_240.0622n	239.056	4.57087	neg	3-(6-hydroxy-7-methoxy-2H-1,3-benzodioxol-5-yl)propanoic acid	HMDB0128682	Organoheterocyclic compounds	Benzodioxoles	Unclassified			43.7	24.8	M-H2O-H, M-H	C11H12O6	-4.86108	485.625	523.54	513.846	532.08	756.234	600.677	602.415	737.408	643.772	752.321	225.116	482.017	293.403	306.039	398.467	412.425
5.47_493.2075m/z	493.208	5.46537	pos	Isolariciresinol 9'-O-alpha-L-arabinofuranoside	88814	Lignans, neolignans and related compounds	Lignan glycosides	Unclassified			43.7	34.8	M+H	C25H32O10	1.44716	15.8494	8.11712	11.5447	16.5951	8.02557e-07	8.02557e-07	8.02557e-07	0.681521	0.00309736	1.23182	41.7728	22.5565	21.5879	22.2	26.3732	22.8214
7.67_213.1486m/z	213.149	7.67357	neg	12-hydroxy-10-dodecenoic acid	LMFA01050168	Lipids and lipid-like molecules	Fatty Acyls	Fatty Acids and Conjugates			43.7	29.4	M-H	C12H22O3	-4.64052	10.9702	14.0168	10.314	11.4631	8.02557e-07	8.02557e-07	8.02557e-07	8.02557e-07	8.02557e-07	8.02557e-07	16.2988	17.965	18.4432	13.8101	11.9387	11.69
8.49_329.2315m/z	329.231	8.485	pos	9-F1-PhytoP	LMFA02030002	Lipids and lipid-like molecules	Fatty Acyls	Octadecanoids			43.7	33.1	M+H	C18H32O5	-2.42749	13.8976	14.0803	16.2802	14.3597	19.4805	20.0784	23.8803	21.7662	25.6163	16.9623	12.5119	10.4344	12.6946	9.4686	6.57564	8.43729
0.81_261.0721m/z	261.072	0.813633	neg	gamma-Glutamylaspartic acid	HMDB0030419	Organic acids and derivatives	Carboxylic acids and derivatives	Amino acids, peptides, and analogues			43.6	29.1	M-H	C9H14N2O7	-2.6112	83.9347	90.6258	92.0599	90.3027	75.2272	73.0814	76.1411	72.3909	75.2757	71.6708	93.0601	104.267	93.9756	106.116	102.406	100.971
1.24_185.0077m/z	185.008	1.235	pos	Chelidonic acid	67007	Unclassified	Unclassified	Unclassified			43.6	21.8	M+H	C7H4O6	-1.95242	1227.03	1324.19	1298.91	1176.53	1058.15	1000.79	983.742	986.136	979.066	919.829	1456.09	1497.92	1661.84	1693.14	1367.65	1401.2
10.51_283.0965m/z	283.096	10.5134	neg	5-Hydroxy-7-methoxy-8-C-methylflavanone	LMPK12140191	Unclassified	Unclassified	Unclassified			43.6	28.5	M-H	C17H16O4	-3.94177	27.991	33.8802	48.449	44.9386	34.7514	58.5927	43.4312	30.3025	51.3022	40.7615	61.2736	27.29	58.2719	61.5491	24.8741	30.2801
11.09_326.2455n	309.242	11.0863	pos	11-methoxy-12,13-epoxy-9-octadecenoic acid	LMFA01080007	Lipids and lipid-like molecules	Fatty Acyls	Fatty Acids and Conjugates			43.6	33.1	M+H-H2O, M+H	C19H34O4	-0.740518	1352.31	1456.42	1396.39	1403.87	1419.93	1697.7	2123.39	1705.29	1740.27	1270.89	2442.66	825.649	1007.43	1295.76	1573.9	801.523
11.44_265.2154m/z	265.215	11.4413	pos	Guaiol acetate	HMDB0037218	Lipids and lipid-like molecules	Prenol lipids	Sesquiterpenoids			43.6	24.2	M+H	C17H28O2	-3.19915	22.5831	25.1234	26.045	23.9599	28.0547	31.8124	31.4429	32.9002	33.0891	24.2136	18.5886	13.2523	13.004	15.7353	18.0598	11.0014
11.74_228.2317m/z	228.232	11.7381	pos	Halaminol A	LMSP01080034	Lipids and lipid-like molecules	Sphingolipids	Sphingoid bases			43.6	23.2	M+H	C14H29NO	-2.14995	188.44	193.033	191.04	193.588	285.998	173.33	296.127	243.202	201.846	263.356	172.96	310.301	241.599	239.815	241.06	217.914
2.09_319.1608m/z	319.161	2.08978	pos	N2-Fructopyranosylarginine	HMDB0041541	Organic acids and derivatives	Carboxylic acids and derivatives	Amino acids, peptides, and analogues			43.6	23.6	M+H-H2O	C12H24N4O7	-1.31358	25.9719	28.6345	24.9143	29.3966	27.4015	27.0315	26.6651	25.0051	25.5954	24.9683	24.2675	22.7669	25.0982	26.628	22.4936	16.8592
3.96_308.1477m/z	308.148	3.95765	pos	Monocrotaline	HMDB0034363	Organoheterocyclic compounds	Pyrrolizines	Unclassified		C10350	43.6	26.8	M+H-H2O	C16H23NO6	-4.74268	40.2202	40.1389	40.292	41.0597	46.3704	42.7961	49.7006	41.9423	44.7617	40.819	34.17	36.6969	36.8508	37.1274	36.6855	35.8882
4.30_355.0653m/z	355.065	4.29822	neg	3,4,5-trihydroxy-6-{[3-(3,4,5-trihydroxyphenyl)propanoyl]oxy}oxane-2-carboxylic acid	HMDB0128013	Organic oxygen compounds	Organooxygen compounds	Carbohydrates and carbohydrate conjugates			43.6	29.4	M-H2O-H	C15H18O11	-4.78937	25.4694	25.7349	24.8297	27.8929	28.8497	29.5337	26.4108	26.4672	29.348	29.6341	25.3266	30.0316	26.1103	23.1012	25.1536	26.0152
10.08_509.1957m/z	509.196	10.0832	pos	Kurziflavolactone D	LMPK12140162	Lipids and lipid-like molecules	Polyketides	Flavonoids			43.5	26.9	M+H-H2O	C32H30O7	-0.363747	21.5989	20.3661	27.705	23.4965	20.8592	22.6227	23.2942	23.7034	21.6713	26.912	23.9015	9.24883	23.6929	31.2777	10.749	20.0174
10.73_289.2160m/z	289.216	10.729	pos	13-phenyl-9E-tridecenoic acid	LMFA01140074	Lipids and lipid-like molecules	Fatty Acyls	Fatty Acids and Conjugates			43.5	31.8	M+H	C19H28O2	-0.624144	21.3672	23.4415	22.8331	19.4822	20.45	28.2026	25.5432	28.9684	27.7239	18.6112	27.9131	15.6567	10.3838	22.2135	25.6128	10.5516
11.59_295.2265m/z	295.226	11.5879	neg	9R,10S-EpOME	43441	Lipids and lipid-like molecules	Fatty Acyls	Octadecanoids	**	C14825	43.5	33.4	M-H	C18H32O3	-4.7812	48.0524	37.8688	33.6141	36.1887	29.0054	19.2456	17.5789	17.5204	23.0325	33.3007	21.4312	76.0749	28.2829	36.2705	38.1665	63.954
2.35_351.0364m/z	351.036	2.34902	neg	6-{[2-(2H-1,3-benzodioxol-5-yl)-2-oxoacetyl]oxy}-3,4,5-trihydroxyoxane-2-carboxylic acid	HMDB0129413	Organic oxygen compounds	Organooxygen compounds	Carbohydrates and carbohydrate conjugates			43.5	23.2	M-H2O-H	C15H14O11	1.81473	72.0475	83.1279	76.4087	62.0648	71.8072	87.825	69.3254	71.9592	64.6074	64.4874	85.0769	84.6272	85.5633	84.7114	76.0959	64.4878
4.13_634.1905m/z	634.191	4.1328	pos	Pyranocyanin A	HMDB0035420	Phenylpropanoids and polyketides	Flavonoids	Flavonoid glycosides			43.5	35.3	M+H	C30H33O15+	2.04342	14.8013	17.0631	14.7024	15.7146	9.34035	3.13692	4.0497	14.9038	6.21948	15.6306	12.0082	29.0096	13.9137	14.4181	18.4266	19.8031
4.68_324.0710m/z	324.071	4.67935	neg	DIBOA-Glc	HMDB0033734	Organic oxygen compounds	Organooxygen compounds	Carbohydrates and carbohydrate conjugates			43.5	35.7	M-H2O-H	C14H17NO9	-4.34043	5.00294	5.4936	5.22699	4.64505	5.14185	3.7386	5.9452	3.92782	5.00898	5.01956	4.6398	4.01115	4.50434	3.86348	4.72813	3.98933
4.81_456.1487m/z	456.149	4.81175	pos	Dhurrin 6'-glucoside	HMDB0029776	Organic oxygen compounds	Organooxygen compounds	Carbohydrates and carbohydrate conjugates			43.5	30.5	M+H-H2O	C20H27NO12	-2.73594	6.11997	6.99228	6.24358	6.52907	8.83982	8.25269	9.12846	7.50795	7.04926	6.05317	6.72969	8.1039	4.0153	8.28589	4.82969	5.94189
5.36_359.1486m/z	359.149	5.35638	pos	alpha-Peroxyachifolide	HMDB0039575	Lipids and lipid-like molecules	Prenol lipids	Terpene lactones			43.5	33.1	M+H-H2O	C20H24O7	-0.840897	52.0006	45.7583	47.0576	50.4347	40.5483	49.1037	50.6505	42.0825	40.0524	47.0955	58.0911	49.7112	61.0311	51.1408	46.0485	52.1967
5.90_257.0804m/z	257.08	5.89883	pos	2',4',6'-Trihydroxychalcone	LMPK12120243	Unclassified	Unclassified	Unclassified			43.5	26.2	M+H	C15H12O4	-1.74537	31.4563	30.41	29.3229	31.3832	23.8967	24.6605	31.2592	26.6484	29.7588	26.7451	29.5611	35.2669	54.1059	43.8162	25.9673	30.2895
6.48_331.1417n	314.138	6.48263	pos	2,5-dihydroxy-4-(2-hydroxyphenyl)-5-(methylamino)-3-phenylpentanoic acid	HMDB0134817	Phenylpropanoids and polyketides	Stilbenes	Unclassified			43.5	22.5	M+H-H2O, M+H	C18H21NO5	-0.74388	188.144	189.557	193.444	213.128	350.77	326.55	343.955	188.07	249.571	101.268	101.421	98.3001	166.452	221.111	81.4611	165.143
6.59_701.3289m/z	701.329	6.59097	pos	Physalolactone B 3-glucoside	HMDB0034201	Lipids and lipid-like molecules	Steroids and steroid derivatives	Steroid lactones			43.5	30.5	M+K	C36H54O11	-1.26574	24.7826	16.481	21.867	19.7015	7.88262	24.0495	17.2932	9.03059	15.7244	18.3638	28.5168	9.27816	39.0562	21.4465	13.0841	20.5177
6.90_602.3094m/z	602.309	6.8976	pos	Glycylalanylprolylmethionylphenylalanylvalinamide	HMDB0033241	Organic acids and derivatives	Carboxylic acids and derivatives	Amino acids, peptides, and analogues			43.5	32.3	M+H-H2O	C29H45N7O6S	-4.04946	18.8703	15.0864	15.9115	15.0123	5.89429	4.5553	4.60434	3.65673	4.06653	2.35988	17.7573	29.3375	17.1154	20.5837	27.726	24.2422
7.43_273.1841m/z	273.184	7.4254	pos	8,11,14-octadecatriynoic acid	LMFA01030555	Lipids and lipid-like molecules	Fatty Acyls	Fatty Acids and Conjugates			43.5	27.9	M+H	C18H24O2	-2.88297	22.0838	17.7047	14.4734	11.5675	14.4152	16.3347	15.0738	14.147	16.0379	11.8164	17.2758	19.078	11.8525	15.3425	19.8466	23.9992
8.19_284.1852m/z	284.185	8.19133	pos	Adhumulinic acid	HMDB0030137	Organic oxygen compounds	Organooxygen compounds	Carbonyl compounds			43.5	31.5	M+NH4	C15H22O4	-1.73264	75.366	80.6125	71.2383	75.5564	81.0788	74.4056	70.883	77.9219	69.2483	75.1039	81.4137	73.2681	80.6338	78.2112	87.1564	69.4042
9.52_266.1150n	267.123	9.51658	pos	3,4-dimethyl-5-carboxyethylene-2-furanpentanoic acid	LMFA01150064	Lipids and lipid-like molecules	Fatty Acyls	Fatty Acids and Conjugates			43.5	24.6	M+H-H2O, M+H	C14H18O5	-1.72943	148.978	149.091	151.883	152.688	155.184	134.697	135.751	152.22	143.12	155.752	104.903	143.644	188.227	188.326	120.071	156.699
10.18_194.0818m/z	194.082	10.1763	neg	Tyrosine methylester	HMDB0029217	Organic acids and derivatives	Carboxylic acids and derivatives	Amino acids, peptides, and analogues		C03404	43.4	30.9	M-H	C10H13NO3	-2.34811	11.454	12.4658	8.39059	7.66627	8.16177	8.47107	7.37931	9.13293	9.44971	11.8699	7.95248	9.79766	8.70975	8.78391	10.7187	14.1637
11.03_344.2790m/z	344.279	11.0313	pos	Avocadyne 1-acetate	LMFA05000644	Lipids and lipid-like molecules	Fatty Acyls	Fatty alcohols			43.4	23.4	M+NH4	C19H34O4	-1.64926	171.495	166.715	164.514	165.057	177.084	212.657	218.713	243.594	231.891	154.127	207.471	91.3525	70.1588	112.159	146.306	82.2412
12.30_209.1521m/z	209.152	12.2954	pos	Undecanoic acid	HMDB0000947	Lipids and lipid-like molecules	Fatty Acyls	Fatty acids and conjugates		C17715	43.4	58.9	M+Na	C11H22O2	4.62702	31.0783	32.396	30.1234	24.4978	41	33.801	31.2203	38.6404	38.5761	32.1689	32.6037	36.1235	34.5444	30.1103	34.6063	46.6092
12.36_275.2005m/z	275.2	12.363	pos	12,13-EOT	LMFA02000053	Lipids and lipid-like molecules	Fatty Acyls	Octadecanoids	**	C04672	43.4	24.3	M+H-H2O	C18H28O3	-0.205166	72.6525	74.6827	74.2206	74.4891	86.6533	92.5367	99.251	90.0059	85.8266	82.7333	68.9274	41.4818	49.7305	48.2033	56.2049	40.5178
12.53_223.2051m/z	223.205	12.527	pos	Ledol	67892	Unclassified	Unclassified	Unclassified			43.4	26.6	M+H	C15H26O	-2.45946	148.934	158.06	119.528	118.968	120.624	119.107	113.426	127.611	115.394	138.238	104.133	145.595	134.649	141.833	108.616	122.924
12.88_254.2237n	237.22	12.8778	pos	Trans-Hexa-dec-2-enoic acid	HMDB0010735	Lipids and lipid-like molecules	Fatty Acyls	Fatty acids and conjugates	***		43.4	30.9	M+H-H2O, M+H	C16H30O2	-3.56106	25.6981	26.7974	31.7562	30.2759	27.2536	29.2333	30.7917	29.1027	28.9943	33.7007	30.9843	33.7264	30.6776	28.7043	23.8504	31.0516
13.16_245.2260m/z	245.226	13.1618	pos	6-[3]-ladderane-1-hexanol	LMFA05000065	Lipids and lipid-like molecules	Fatty Acyls	Fatty alcohols			43.4	21.6	M+H-H2O	C18H30O	-1.52307	29.8388	33.659	31.7761	30.55	22.8853	20.1925	27.2527	16.768	28.1068	22.6894	29.9187	50.8833	35.8734	35.1321	35.8989	44.288
13.16_294.2185n	277.215	13.1618	pos	9(S)-HOTrE	36030	Unclassified	Unclassified	Unclassified			43.4	28.8	M+H-H2O, M+Na	C18H30O3	-3.30797	83.7813	88.4007	89.9471	96.2625	90.6612	79.7696	92.6766	93.2641	97.5052	96.3487	85.2022	85.3275	83.5747	83.4339	89.4383	81.3583
2.23_282.0842m/z	282.084	2.22503	neg	Biopterin	HMDB0000468	Organoheterocyclic compounds	Pteridines and derivatives	Pterins and derivatives		C06313	43.4	21.7	M+FA-H	C9H11N5O3	-0.996151	698.683	747.534	770.866	786.542	765.89	808.748	839.669	823.062	797.735	753.386	751.502	633.624	749.307	764.217	716.254	733.192
4.15_410.1651m/z	410.165	4.14647	pos	Queuosine	HMDB0011596	Nucleosides, nucleotides, and analogues	Pyrrolopyrimidine nucleosides and nucleotides	Unclassified			43.4	30.5	M+H	C17H23N5O7	-4.69409	29.1804	36.6315	35.5228	30.7505	31.7934	32.0266	37.5371	31.5593	36.3592	33.9407	29.6351	27.8213	34.0128	33.5139	27.0404	26.6791
4.56_479.1338m/z	479.134	4.55787	neg	Dukunolide B	HMDB0035664	Organoheterocyclic compounds	Naphthopyrans	Unclassified			43.4	27.9	M-H2O-H	C26H26O10	-1.85847	16.3199	18.2494	17.8739	16.8625	19.6571	19.3339	19.3934	18.8815	19.0019	20.1294	14.0053	16.1425	16.5641	15.308	14.4248	15.9483
4.72_272.1285m/z	272.128	4.71835	neg	(E,E)-Piperlonguminine	HMDB0030187	Organoheterocyclic compounds	Benzodioxoles	Unclassified			43.4	23.8	M-H	C16H19NO3	-2.68508	69.9019	55.9655	56.1303	66.9112	53.9909	52.4518	52.4005	54.8654	50.3815	54.8853	52.0394	60.5859	63.9427	49.5871	68.202	65.9962
4.77_318.1342m/z	318.134	4.77108	pos	(S)-3'-Hydroxy-4,4'-dimethoxydalbergione	LMPK12100075	Lipids and lipid-like molecules	Polyketides	Flavonoids			43.4	25.5	M+NH4	C17H16O5	2.14886	254.141	238.447	244.222	262.849	293.309	289.076	271.462	279.256	254.1	250.932	234.378	262.565	249.098	233.021	215.777	242.452
5.21_332.1857m/z	332.186	5.20755	pos	Grandiflorone	LMPK12120595	Lipids and lipid-like molecules	Polyketides	Flavonoids			43.4	20.9	M+NH4	C19H22O4	0.130511	928.643	958.79	980.82	988.126	135.968	136.668	122.978	113.254	131.274	110.941	1643.02	1687.25	2073.73	1562.26	1720.01	1912.76
8.36_396.2741m/z	396.274	8.36033	pos	ent-20-F4t-NeuroP	LMFA04010123	Lipids and lipid-like molecules	Fatty Acyls	Docosanoids			43.4	28.5	M+NH4	C22H34O5	-1.0034	176.05	202.692	220.392	200.559	208.243	155.712	204.585	154.701	181.108	163.954	189.872	336.433	236.72	214.868	221.971	297.206
9.45_302.2687m/z	302.269	9.44875	pos	9-Keto heptadecylic acid	LMFA01060059	Lipids and lipid-like molecules	Fatty Acyls	Fatty Acids and Conjugates			43.4	25.3	M+NH4	C17H32O3	-0.839127	4.28884	3.83928	3.85995	3.4477	4.18615	3.48644	2.71936	4.08114	4.18792	5.13235	6.14348	4.8252	2.3706	3.42658	5.5401	3.6905
10.47_346.2582m/z	346.258	10.4691	pos	11-hydroperoxy-12,13-epoxy-9-octadecenoic acid	LMFA02000106	Lipids and lipid-like molecules	Fatty Acyls	Octadecanoids			43.3	27.3	M+NH4	C18H32O5	-1.70227	29.4943	33.9562	26.4159	34.1081	30.9312	33.5319	36.5061	37.0241	41.6925	46.9192	15.0046	16.4208	20.1387	14.7773	17.3798	15.6579
10.55_522.2841m/z	522.284	10.5472	pos	PS(18:2(9Z,12Z)/0:0)	LMGP03050011	Lipids and lipid-like molecules	Glycerophospholipids	Glycerophosphoserines			43.3	25.4	M+H	C24H44NO9P	2.82167	15.2791	11.7107	14.6493	13.6752	13.2378	13.9161	14.9305	14.4053	12.8971	14.9711	11.0382	8.71706	19.0117	9.86334	12.5101	11.3167
11.03_443.1834m/z	443.183	11.0313	pos	Nitidulan	LMPK12080022	Lipids and lipid-like molecules	Polyketides	Flavonoids			43.3	32.6	M+Na	C26H28O5	1.2787	17.4719	17.8107	17.1314	19.0274	21.3553	18.5711	19.0922	20.4582	16.8499	20.8346	17.9807	22.0535	17.9831	20.6788	19.6025	19.0912
11.44_296.2349n	279.232	11.4413	pos	9(R)-HODE	45660	Unclassified	Unclassified	Unclassified			43.3	30.4	M+H-H2O, M+NH4	C18H32O3	-0.960162	517.011	530.963	523.39	533.122	489.073	476.131	597.2	619.55	522.449	364.675	819.959	375.204	334.103	560.119	794.419	378.072
13.06_323.2575m/z	323.257	13.0562	pos	11-deoxy-PGF1a	LMFA03010068	Lipids and lipid-like molecules	Fatty Acyls	Eicosanoids			43.3	27.3	M+H-H2O	C20H36O4	-1.81391	9.43995	13.559	11.0937	12.4435	19.6254	19.997	16.0988	10.0645	18.7856	21.8331	3.32876	5.30991	11.0971	5.72059	1.58284	4.58209
2.35_424.1594m/z	424.159	2.3451	pos	Mandelonitrile rutinoside	HMDB0032803	Organic oxygen compounds	Organooxygen compounds	Carbohydrates and carbohydrate conjugates			43.3	26.1	M+H-H2O	C20H27NO10	-1.86764	261.139	275.202	255.669	255.248	338.187	238.342	289.676	263.977	289.916	271.804	226.473	287.46	244.812	266.058	212.201	226.361
3.97_259.1291m/z	259.129	3.96873	neg	Glutamylisoleucine	HMDB0028822	Organic acids and derivatives	Carboxylic acids and derivatives	Amino acids, peptides, and analogues			43.3	29.1	M-H	C11H20N2O5	-3.16019	11.0937	11.0308	8.54753	9.94615	11.5806	14.4872	17.814	14.1111	14.3749	22.3804	4.52671	1.38655	7.15574	3.07387	2.33594	5.20639
4.16_350.1677m/z	350.168	4.16013	pos	meta-O-Dealkylated flecainide	HMDB0060831	Benzenoids	Benzene and substituted derivatives	Benzoic acids and derivatives			43.3	26.9	M+NH4	C15H19F3N2O3	-2.81164	18.9404	18.855	18.0625	17.6264	18.1168	20.3566	23.2151	21.1682	17.3157	19.1055	16.661	9.76871	19.8896	16.5326	13.1465	14.0702
4.47_342.0815m/z	342.081	4.47293	pos	Triglochinin	HMDB0030934	Organic oxygen compounds	Organooxygen compounds	Carbohydrates and carbohydrate conjugates		C08342	43.3	27.5	M+H-H2O	C14H17NO10	-1.32917	94.1222	94.8861	102.02	99.8803	91.3858	78.0021	90.646	81.7205	86.1622	81.1121	99.0648	122.521	110.153	109.496	98.2399	108.256
4.81_207.1379m/z	207.138	4.81175	pos	2-Phenylpropyl butyrate	89955	Lipids and lipid-like molecules	Fatty Acyls	Fatty acid esters			43.3	30.4	M+H	C13H18O2	-0.127884	24.9928	25.4249	24.8407	24.0904	18.2003	18.1512	18.3862	15.1593	15.1882	16.5791	29.4561	33.6606	36.5757	30.4683	29.5676	32.0309
5.08_459.1485m/z	459.149	5.078	neg	Gentiobiosyl 2-methyl-6-oxo-2E,4E-heptadienoate	HMDB0032134	Organic oxygen compounds	Organooxygen compounds	Carbohydrates and carbohydrate conjugates			43.3	28	M-H2O-H	C20H30O13	-4.722	13.6848	10.5876	12.0113	8.26875	9.97966	13.3093	11.0062	13.796	16.3924	16.0747	9.7901	8.65911	9.39774	9.32299	8.69336	9.04519
5.33_523.2161m/z	523.216	5.32938	pos	Isolariciresinol 4'-O-beta-D-glucoside	HMDB0040471	Lignans, neolignans and related compounds	Lignan glycosides	Unclassified			43.3	45.3	M+H	C26H34O11	-2.42204	21.5732	31.4339	23.6307	23.9962	4.74802	5.90704	5.70235	4.73521	5.35601	7.31414	45.4041	40.8056	53.2746	44.0123	32.493	41.1407
6.23_193.1218m/z	193.122	6.22982	pos	(R)-8-Acetoxycarvotanacetone	HMDB0037104	Lipids and lipid-like molecules	Prenol lipids	Monoterpenoids			43.3	31.8	M+H-H2O	C12H18O3	-2.22873	3.23949	2.44988	2.90827	2.46987	6.09027	5.62498	5.8479	5.0327	5.68412	5.65039	0.901443	1.3638	1.53112	1.25341	0.844196	1.00666
6.78_388.2693m/z	388.269	6.77628	pos	6-keto-PGF1alpha	LMFA03010001	Lipids and lipid-like molecules	Fatty Acyls	Eicosanoids	**	C05961	43.3	22.1	M+NH4	C20H34O6	-0.0707082	28.6693	22.9098	31.1961	30.8641	30.8692	32.0764	33.9231	26.8735	33.3626	29.8113	25.7535	28.4009	25.217	25.9857	22.2169	23.075
6.83_451.1742m/z	451.174	6.83012	pos	Heteroflavanone B	LMPK12140479	Phenylpropanoids and polyketides	Flavonoids	Flavans			43.3	29.7	M+Na	C24H28O7	3.4492	10.9997	10.3101	11.7191	8.05618	5.05501	16.2004	6.44022	6.0457	11.0424	11.661	13.522	5.66849	14.5167	11.7024	6.66899	7.72135
6.86_577.2784m/z	577.278	6.8571	pos	PI(18:3(6Z,9Z,12Z)/0:0)	LMGP06050016	Lipids and lipid-like molecules	Glycerophospholipids	Glycerophosphoinositols			43.3	21.8	M+H-H2O	C27H47O12P	1.99438	37.2943	29.274	28.4665	27.5883	45.7782	53.7605	47.2291	40.4867	42.8052	34.8346	11.9904	14.6499	11.9435	13.5915	11.5402	12.0355
6.93_330.2628m/z	330.263	6.92895	pos	8,13-DiHODE	LMFA02000166	Lipids and lipid-like molecules	Fatty Acyls	Octadecanoids			43.3	35.2	M+NH4	C18H32O4	-3.61044	16.4747	10.775	14.5497	12.8566	18.7901	22.3006	17.0595	18.1555	18.7793	14.8749	1.47335	1.96508	1.1156	1.92127	0.828831	2.13028
9.02_451.1736m/z	451.174	9.01712	pos	Garcinone D	HMDB0033332	Organoheterocyclic compounds	Benzopyrans	1-benzopyrans			43.3	25.6	M+Na	C24H28O7	2.062	30.0865	23.1562	23.4075	19.7897	20.3263	17.5413	19.0352	24.4431	24.8302	24.0189	27.1081	7.86248	30.373	24.1596	17.6289	19.7963
1.30_266.1230m/z	266.123	1.3025	pos	D-1-[(3-Carboxypropyl)amino]-1-deoxyfructose	HMDB0038663	Unclassified	Unclassified	Unclassified			43.2	32.2	M+H	C10H19NO7	-1.69421	36.0235	40.2471	35.4984	35.5006	33.7608	37.8244	31.1481	33.6087	33.1035	33.8178	38.4996	31.2369	29.0543	34.4328	32.5973	26.6998
1.98_420.1857m/z	420.186	1.98178	pos	Benzyl beta-primeveroside	HMDB0041190	Organic oxygen compounds	Organooxygen compounds	Carbohydrates and carbohydrate conjugates			43.2	26.1	M+NH4	C18H26O10	-1.80718	39.6189	36.7413	31.9076	29.1258	37.931	38.1862	35.1373	33.2904	27.7765	34.4855	24.2456	14.5422	15.7885	27.7113	24.3084	7.72445
10.29_424.2677m/z	424.268	10.2877	pos	Sphingofungin F	LMSP01080066	Lipids and lipid-like molecules	Sphingolipids	Sphingoid bases			43.2	35.5	M+Na	C21H39NO6	1.96317	23.2804	14.6551	16.0054	15.2261	17.7488	21.3744	23.5198	22.0539	22.0097	20.3401	13.5041	11.8934	17.2671	13.1671	11.2167	21.7721
10.31_362.3254m/z	362.325	10.3147	pos	1-O-(2-methoxy-4-hexadecenyl)-sn-glycerol	LMGL01020038	Lipids and lipid-like molecules	Glycerolipids	Monoradylglycerols			43.2	26	M+NH4	C20H40O4	-3.21296	37.2841	36.4108	39.1433	36.5172	24.7432	38.2017	30.7933	35.3775	34.2115	46.8596	47.2206	38.5152	26.1219	30.5388	53.749	48.5832
10.53_597.3051m/z	597.305	10.5333	pos	PI(18:2(9Z,12Z)/0:0)	LMGP06050010	Lipids and lipid-like molecules	Glycerophospholipids	Glycerophosphoinositols			43.2	28.4	M+H	C27H49O12P	2.86364	9.33408	8.65591	9.51529	10.6016	3.2461	1.99973	6.74693	6.39166	4.30248	8.23	14.4877	7.67513	18.0729	19.4509	11.597	12.5106
10.89_286.3100m/z	286.31	10.894	pos	Oleyl alcohol	HMDB0029632	Lipids and lipid-like molecules	Fatty Acyls	Fatty alcohols			43.2	23.2	M+NH4	C18H36O	-1.77342	63.2776	65.0328	62.0804	63.7964	66.538	79.1116	64.0715	62.9817	67.2491	63.6701	77.3515	60.013	46.7085	52.3039	84.8151	70.2101
11.86_243.2103m/z	243.21	11.8606	pos	6-[5]-ladderane-1-hexanol	LMFA05000063	Lipids and lipid-like molecules	Fatty Acyls	Fatty alcohols			43.2	24.8	M+H-H2O	C18H28O	-1.80735	40.4934	40.6981	41.9318	41.4414	31.7097	30.7488	42.6164	32.9076	29.1826	42.0538	34.9757	59.0164	62.3669	43.5737	47.6985	44.1235
14.46_254.2477m/z	254.248	14.4567	pos	10,12-hexadecadienal	LMFA06000094	Lipids and lipid-like molecules	Fatty Acyls	Fatty aldehydes			43.2	38.8	M+NH4	C16H28O	-0.425575	10.8562	14.5176	8.85722	14.5019	14.1836	12.2357	12.2552	11.4815	13.8325	16.0791	12.7533	14.0812	18.45	8.50259	9.0084	11.0573
15.30_390.2765n	391.284	15.2985	pos	D8'-Merulinic acid A	HMDB0041454	Benzenoids	Benzene and substituted derivatives	Benzoic acids and derivatives			43.2	21.7	M+H, M+Na	C24H38O4	-1.40805	117.579	101.809	111.09	88.7357	130.164	78.8972	137.148	163.702	118.963	79.6226	117.086	67.5095	98.4415	94.3959	127.283	109.714
15.33_312.3259m/z	312.326	15.3252	pos	N,N-dimethyl-Safingol	LMSP01080056	Lipids and lipid-like molecules	Sphingolipids	Sphingoid bases			43.2	19.4	M+H-H2O	C20H43NO2	-0.437223	140.864	140.995	118.831	106.699	156.29	139.446	131.966	143.334	168.159	163.753	96.8669	123.205	204.348	232.438	172.313	170.085
15.86_516.4768m/z	516.477	15.8575	pos	34:5(16Z,19Z,22Z,25Z,28Z)	LMFA01030849	Lipids and lipid-like molecules	Fatty Acyls	Fatty Acids and Conjugates			43.2	24.6	M+NH4	C34H58O2	-1.39871	31.9963	33.5254	30.1663	30.2994	36.9901	35.1999	35.197	30.2061	30.3669	33.6802	32.7712	43.4972	33.4287	34.603	32.9335	34.7271
2.19_267.0957n	312.094	2.1862	neg	N-(1-Deoxy-1-fructosyl)serine	HMDB0037842	Organic acids and derivatives	Carboxylic acids and derivatives	Amino acids, peptides, and analogues			43.2	25.6	M+FA-H, 2M-H, M-H	C9H17NO8	1.18826	312.686	324.828	326.673	333.733	313.136	323.293	348.718	331.445	336.875	316.612	332.225	313.315	322.925	321.21	328.28	322.22
4.11_304.1553m/z	304.155	4.10597	pos	4'-Hydroxy-7,3'-dimethoxyflavan	LMPK12020247	Unclassified	Unclassified	Unclassified			43.2	24.8	M+NH4	C17H18O4	3.21509	18.4208	23.5878	19.7423	26.1125	5.15796	4.32785	6.4126	4.12885	4.23274	6.44185	42.6057	44.9715	45.8082	41.682	43.8201	40.6517
4.15_273.1370n	274.144	4.14647	pos	Sanguinine	69379	Unclassified	Unclassified	Unclassified			43.2	21.1	M+H-H2O, M+H	C16H19NO3	1.81814	2681.35	2816.56	2763.94	2774.61	3181.04	2908.67	3433.41	3150.08	3050.4	2863.85	2113.25	2498.78	2472.41	2372.8	2270.95	2483.16
4.20_308.0788m/z	308.079	4.2008	pos	4-Hydroxy-5-(3'-hydroxyphenyl)-valeric acid-3'-O-sulphate	HMDB0059975	Lipids and lipid-like molecules	Fatty Acyls	Fatty acids and conjugates			43.2	36.3	M+NH4	C11H14O7S	-3.45435	68.7268	79.7408	73.9068	74.3778	64.2622	68.0578	79.289	64.495	75.4318	65.5292	74.4197	72.4374	79.1787	80.4437	71.2732	72.5031
4.61_211.1327m/z	211.133	4.60843	pos	3Z-dodecenedioic acid	LMFA01170137	Lipids and lipid-like molecules	Fatty Acyls	Fatty Acids and Conjugates			43.2	29.9	M+H-H2O	C12H20O4	-0.607926	25.0262	24.9442	22.0128	24.7779	0.999242	3.57953	4.38993	3.53509	2.90668	2.81161	39.3214	38.7821	44.5222	41.9391	32.1022	37.3187
5.34_181.0500m/z	181.05	5.33847	neg	4-Hydroxyphenylacetaldehyde	HMDB0003767	Benzenoids	Benzene and substituted derivatives	Phenylacetaldehydes	**	C03765	43.2	29.8	M+FA-H	C8H8O2	-4.51687	2.13605	2.61989	2.21543	2.91511	0.376108	0.000244313	0.374788	0.531647	0.545478	0.958314	3.98953	3.50912	3.96012	2.68351	4.07428	3.95231
6.00_218.2115m/z	218.211	5.99867	pos	Dodecanoic acid	HMDB0000638	Lipids and lipid-like molecules	Fatty Acyls	Fatty acids and conjugates	**	C02679	43.2	20.1	M+NH4	C12H24O2	0.0913804	493.231	501.675	521.418	512.761	646.19	678.798	504.614	521.923	546.229	506.952	592.477	452.604	366.974	397.178	709.671	523.076
6.86_505.2626m/z	505.263	6.8571	pos	(3S,7E,9R)-4,7-Megastigmadiene-3,9-diol 9-[apiosyl-(1->6)-glucoside]	86473	Lipids and lipid-like molecules	Fatty Acyls	Fatty acyl glycosides			43.2	28.9	M+H	C24H40O11	-3.49085	11.6758	8.95658	11.3899	7.83539	0.428647	2.42739	4.19296	0.453231	0.378451	8.02557e-07	15.6413	14.4213	17.844	17.2529	11.3548	15.4617
6.93_225.1123m/z	225.112	6.92978	neg	Tuberonic acid	LMFA02020007	Lipids and lipid-like molecules	Fatty Acyls	Octadecanoids			43.2	31	M-H	C12H18O4	-4.00409	12.1473	14.2247	11.4787	12.1387	10.2797	16.5178	15.979	13.6243	14.2746	18.4643	7.78652	10.2147	7.84961	7.40323	11.7334	7.47845
7.22_414.2842m/z	414.284	7.22425	pos	PGF2alpha-11-acetate	LMFA03010096	Lipids and lipid-like molecules	Fatty Acyls	Eicosanoids			43.2	24.1	M+NH4	C22H36O6	-2.07802	29.5711	32.515	46.1781	33.6467	27.9238	31.747	36.2988	36.6608	36.6419	28.8252	39.7848	33.5874	44.4258	31.2869	30.0755	30.5512
7.82_262.2372m/z	262.237	7.8192	pos	3-(L-Menthoxy)-2-methylpropane-1,2-diol	HMDB0032417	Lipids and lipid-like molecules	Prenol lipids	Monoterpenoids			43.2	27.7	M+NH4	C14H28O3	-1.92555	175.487	190.537	178.67	186.085	134.78	203.141	136.787	192.491	201.011	239.541	215.076	159.599	151.221	153.116	253.686	217.088
8.53_307.0962m/z	307.096	8.52515	pos	S-4'-Hydroxywarfarin	HMDB0013881	Phenylpropanoids and polyketides	Homoisoflavonoids	Homoisoflavones			43.2	22.2	M+H-H2O	C19H16O5	-1.02088	13.363	14.4115	15.1029	14.8037	16.0961	16.0272	16.4499	17.0794	20.6432	14.516	13.0629	18.976	14.9359	14.6932	14.3157	15.6784
9.52_105.0690m/z	105.069	9.51658	pos	Styrene	HMDB0034240	Benzenoids	Benzene and substituted derivatives	Styrenes	***	C19506	43.2	52	M+H	C8H8	-8.67505	81.1126	79.4013	74.4842	72.5651	79.985	67.3808	70.8499	76.8152	73.7381	76.7919	61.0269	74.3883	88.6973	84.677	66.5515	78.7624
9.65_221.1537m/z	221.154	9.6515	neg	L-Menthyl acetoacetate	HMDB0032369	Lipids and lipid-like molecules	Prenol lipids	Monoterpenoids			43.2	24.2	M-H2O-H	C14H24O3	-4.30151	39.873	30.2439	45.222	43.9051	7.19404	12.5783	8.67091	14.0689	10.648	10.6916	11.5	10.9452	11.5694	6.64989	16.571	9.3557
10.70_349.1995m/z	349.199	10.7018	pos	11-dehydro-TXB3	36263	Lipids and lipid-like molecules	Fatty Acyls	Eicosanoids			43.1	26.1	M+H-H2O	C20H30O6	-4.06958	62.9004	68.0788	70.2175	68.703	71.7732	87.5831	78.7601	70.1429	79.8206	78.6054	63.1675	58.3156	62.6484	59.6843	46.6339	45.2988
11.11_353.2681m/z	353.268	11.1133	pos	MG(0:0/18:3(6Z,9Z,12Z)/0:0)	62323	Lipids and lipid-like molecules	Fatty Acyls	Lineolic acids and derivatives			43.1	30.1	M+H	C21H36O4	-1.62462	111.246	106.013	101.952	102.435	85.7362	84.7134	91.0783	89.13	92.8157	97.4672	136.963	143.726	129.529	133.641	106.878	136.01
12.66_314.2689m/z	314.269	12.6644	pos	15-Hydroxy-9Z,15Z-octadecadienoic acid	LMFA02000315	Lipids and lipid-like molecules	Fatty Acyls	Octadecanoids			43.1	29.3	M+NH4	C18H32O3	-0.140471	14.9582	14.8694	17.3864	14.9666	32.9595	27.3097	21.558	28.2248	35.3211	31.0708	34.092	31.835	28.8941	18.5534	48.2322	38.7116
3.74_512.1146n	551.07	3.74267	pos	6-{4-[(1E)-3-[(3-carboxy-5,6-dihydroxycyclohex-3-en-1-yl)oxy]-3-oxoprop-1-en-1-yl]-2-hydroxyphenoxy}-3,4,5-trihydroxyoxane-2-carboxylic acid	HMDB0130151	Organic oxygen compounds	Organooxygen compounds	Carbohydrates and carbohydrate conjugates			43.1	29.5	M+H, M+K	C22H24O14	-4.00682	35.4603	36.599	36.0217	37.4338	37.9641	30.8783	31.3213	38.5774	31.3232	32.0356	30.1216	49.6032	39.9627	34.644	41.1257	46.4183
4.04_648.1700m/z	648.17	4.0388	pos	Pelargonidin 3-O-[2-O-(beta-D-xylopyranosyl)-6-O-(methyl-malonyl)-bata-D-galactopyranoside]	LMPK12010013	Unclassified	Unclassified	Unclassified			43.1	24.8	M+H-H2O	C30H33O17+	2.22756	7.47414	8.67392	8.32963	9.22073	7.12123	7.23477	6.89293	6.10324	7.28769	6.53204	13.1934	10.4517	18.0334	13.7758	13.9102	10.9794
4.66_406.1642m/z	406.164	4.66243	pos	Calomelanol D-1	LMPK12120495	Lipids and lipid-like molecules	Polyketides	Flavonoids			43.1	21.8	M+NH4	C24H20O5	-1.80305	475.68	487.501	486.515	487.699	439.22	401.73	404.034	390.991	454.273	481.105	530.448	563.665	691.005	508.625	480.782	526.666
4.68_178.0623n	161.059	4.6761	pos	Antibiotic LA-1	LMFA01031130	Lipids and lipid-like molecules	Fatty Acyls	Fatty Acids and Conjugates			43.1	31.1	M+H-H2O, M+Na	C10H10O3	-3.98924	52.6909	52.9867	53.6976	49.858	46.0703	46.8835	51.3265	44.7395	44.9833	47.7826	57.4985	57.4349	60.6737	57.8926	48.57	54.8841
4.78_902.2496m/z	902.25	4.78458	pos	Delphinidin 3-robinobioside-5-(6-(E)-p-coumarylglucoside)	LMPK12010267	Unclassified	Unclassified	Unclassified			43.1	42.6	M+H-H2O	C42H47O23+	2.26745	10.1541	10.3224	11.192	12.0143	5.36663	6.92822	10.5013	8.73686	8.68301	8.24982	15.7469	12.4083	18.1623	14.4826	4.9917	11.3556
5.29_343.1177m/z	343.118	5.28922	pos	5,7-Dihydroxy-3',4'-dimethoxy-6,8-dimethylflavone	49259	Unclassified	Unclassified	Unclassified			43.1	21.1	M+H	C19H18O6	0.124354	53.1089	54.5444	54.5881	53.1881	36.6984	36.5592	41.7381	37.2921	39.0577	36.3069	64.1579	65.7212	72.6466	68.8965	59.1417	60.8723
5.62_417.2103m/z	417.21	5.62012	neg	Flurandrenolide	HMDB0014984	Lipids and lipid-like molecules	Steroids and steroid derivatives	Hydroxysteroids			43.1	22.2	M-H2O-H	C24H33FO6	4.57294	34.2868	33.4509	32.8884	33.3129	28.35	29.8459	19.7476	16.5676	18.3479	22.3157	46.8271	49.961	57.1047	46.6335	59.5457	57.749
6.18_234.2059m/z	234.206	6.17582	pos	12-Hydroxydodecanoic acid	HMDB0002059	Organic acids and derivatives	Hydroxy acids and derivatives	Medium-chain hydroxy acids and derivatives		C08317	43.1	21.5	M+NH4	C12H24O3	-2.16059	132.175	134.74	134.866	136.894	95.0244	156.509	86.8354	129.01	143.632	159.136	170.131	120.298	125.578	109.171	193.82	169.893
6.32_141.0700m/z	141.07	6.32447	pos	Norcapillene	71907	Unclassified	Unclassified	Unclassified			43.1	22.9	M+H	C11H8	0.797848	6.88248	5.80876	5.80542	6.03428	3.48012	4.1074	5.95239	4.17434	5.00379	4.01082	6.47666	7.4169	9.63262	8.92629	6.57537	8.03176
6.98_567.2215m/z	567.222	6.98205	neg	[(1S,16R)-5,7-dihydroxy-8,8,10,12,16-pentamethyl-3-[1-(2-methyl-1,3-thiazol-4-yl)prop-1-en-2-yl]-9-oxo-17-oxa-4-azabicyclo[14.1.0]heptadec-4-en-11-yl]oxidanesulfonic acid	HMDB0127540	Organoheterocyclic compounds	Azoles	Thiazoles			43.1	40.9	M-H2O-H	C27H42N2O8S2	1.88228	28.7213	20.9873	28.3382	34.5288	20.8847	31.3858	29.1732	25.6328	30.5733	40.728	27.6988	14.7587	36.6066	25.6926	9.1475	22.4727
7.94_396.2738m/z	396.274	7.9437	pos	ent-13-epi-20-F4c-NeuroP	LMFA04010124	Lipids and lipid-like molecules	Fatty Acyls	Docosanoids			43.1	42.4	M+NH4	C22H34O5	-1.84872	41.8416	41.2138	42.8719	42.4607	48.8038	46.7486	37.5757	36.0528	41.0223	45.8886	47.2434	37.2485	43.4473	37.0947	37.666	42.4517
8.69_317.1035m/z	317.103	8.68998	pos	3-(4-hydroxy-3,5-dimethoxyphenyl)-1-(2,4,6-trihydroxyphenyl)propan-1-one	HMDB0128198	Phenylpropanoids and polyketides	Linear 1,3-diarylpropanoids	Chalcones and dihydrochalcones			43.1	36	M+H-H2O	C17H18O7	4.54975	12.5359	10.6537	11.4768	8.60114	11.8231	11.988	8.59967	11.4669	14.8841	11.385	14.3376	9.20625	13.8906	14.9812	10.2716	13.6629
9.65_161.0953m/z	161.095	9.65173	pos	2-Phenylethyl propanoate	HMDB0035013	Benzenoids	Benzene and substituted derivatives	Unclassified			43.1	29.6	M+H-H2O	C11H14O2	-4.4366	54.163	61.9148	57.6553	56.0185	34.4475	32.7508	29.9425	31.7229	33.3124	31.552	33.8553	40.86	43.043	35.8175	41.9984	35.5354
9.76_328.2244n	351.213	9.7604	pos	ent-16-F1t-PhytoP	LMFA02030010	Lipids and lipid-like molecules	Fatty Acyls	Octadecanoids			43.1	51.6	M+NH4, M+Na	C18H32O5	-1.77542	734.837	728.765	736.031	740.17	605.141	492.635	621.048	505.785	541.056	531.627	851.375	950.938	911.448	887.624	886.011	856.604
10.21_293.1759m/z	293.176	10.2106	neg	Furanofukinin	HMDB0036640	Lipids and lipid-like molecules	Prenol lipids	Sesquiterpenoids			43	18.5	M+FA-H	C16H24O2	0.348773	130.401	150.429	124.833	94.9559	116.779	113.117	109.328	120.355	108.907	126.54	112.239	101.775	105.299	90.3836	120.867	112.011
10.27_310.2142n	309.207	10.2661	neg	9(S)-HpOTrE	36025	Unclassified	Unclassified	Unclassified			43	19.3	M-H, 2M-H, M-H2O-H	C18H30O4	-0.56913	1624.76	2020.1	1994.62	1170.74	1401.44	1221.94	1332.47	1204.18	1267.75	1497.52	1491.73	2034.31	1919.99	1316.38	2204.1	2129.49
11.01_453.2837n	452.276	11.0082	neg	1-(2-methoxy-13-methyl-6Z-tetradecenyl)-sn-glycero-3-phosphoethanolamine	LMGP02060010	Lipids and lipid-like molecules	Glycerophospholipids	Glycerophosphoethanolamines			43	19.8	M-H, 2M-H	C21H44NO7P	-4.00973	383.176	311.402	335.517	358.618	280.26	266.154	237.196	321.662	428.585	695.08	248.779	505.749	405.566	250.703	313.407	314.707
11.02_317.1360m/z	317.136	11.0176	pos	(x)-2-Heptanol glucoside	HMDB0035028	Lipids and lipid-like molecules	Fatty Acyls	Fatty acyl glycosides			43	21.7	M+K	C13H26O6	-0.352564	7.57822	8.84879	9.43805	8.71354	12.3334	11.5418	9.81205	10.4786	8.65718	9.0421	8.95628	13.197	10.3145	10.8137	11.0336	8.67463
11.03_275.2002m/z	275.2	11.0313	pos	9-Octadecene-12,14,16-triynoic acid	LMFA01030740	Lipids and lipid-like molecules	Fatty Acyls	Fatty Acids and Conjugates			43	25	M+H	C18H26O2	-1.28915	282.544	287.946	278.823	283.828	284.219	318.59	345.511	295.768	328.875	340.944	288.026	263.178	275.459	238.355	222.224	256.987
11.09_278.2246n	279.232	11.0863	pos	10,12,14-octadecatrienoic acid	LMFA01030154	Lipids and lipid-like molecules	Fatty Acyls	Fatty Acids and Conjugates			43	21.9	M+H, M+NH4, M+H-H2O	C18H30O2	0.0625475	2495.15	2580.86	2528.78	2569.84	2777.55	2861.61	3218.06	2318.26	2602.11	3565.83	2192.67	4137.42	2934.49	2082.79	2110.25	2607.15
11.52_227.1638m/z	227.164	11.5229	pos	2-methyl-dodecanedioic acid	LMFA01170010	Lipids and lipid-like molecules	Fatty Acyls	Fatty Acids and Conjugates			43	22.5	M+H-H2O	C13H24O4	-1.59634	50.2003	52.5833	47.5951	63.8758	60.6569	82.6195	88.8895	71.9743	90.3702	38.8031	67.1238	22.744	29.6158	43.0806	51.9481	31.1691
12.57_368.2550n	386.291	12.5729	pos	alpha-Cortol	LMST02030228	Lipids and lipid-like molecules	Steroids and steroid derivatives	Hydroxysteroids		C05482	43	32	M+H, M+NH4	C21H36O5	-3.39396	26.8407	43.7791	24.7249	37.3793	30.6674	35.912	46.2444	39.5933	47.3344	52.1465	10.831	5.43964	12.1835	10.9611	5.761	5.79794
4.20_195.0804m/z	195.08	4.2008	pos	1-Phenanthrol	69036	Unclassified	Unclassified	Unclassified			43	28.8	M+H	C14H10O	0.0184424	14.8582	11.3484	12.6694	14.8755	15.7533	12.9551	12.6349	13.0298	15.4949	11.994	13.368	17.5613	15.7969	13.709	13.4693	14.4077
4.59_145.0282m/z	145.028	4.59493	pos	3 Hydroxycoumarin	HMDB0002149	Phenylpropanoids and polyketides	Coumarins and derivatives	Hydroxycoumarins			43	21.3	M+H-H2O	C9H6O3	-1.51514	14.5828	18.6836	17.1811	15.2305	10.5554	8.02639	10.3518	10.4347	11.6354	11.8345	19.3398	20.8032	21.8809	21.0391	21.3838	18.8965
4.68_372.1193n	373.116	4.6761	pos	6-(2,4-dihydroxyphenyl)-2-(2,6-dihydroxyphenyl)-5-hydroxy-4-methylcyclohex-3-ene-1-carboxylic acid	HMDB0126474	Benzenoids	Phenols	Benzenediols			43	35.4	M+H-H2O, M+H	C20H20O7	-4.3621	196.489	189.99	193.315	208.324	189.496	183.146	190.148	186.158	185.153	168.433	204.901	239.699	214.121	229.34	198.843	217.631
4.69_267.0493m/z	267.049	4.6896	pos	2-O-p-Coumaroyltartronic acid	88855	Phenylpropanoids and polyketides	Cinnamic acids and derivatives	Hydroxycinnamic acids and derivatives			43	20.2	M+H	C12H10O7	-2.32756	6.23802	4.47798	7.88361	7.29217	10.1917	17.2377	12.8731	9.32966	11.1789	7.13601	8.02557e-07	8.02557e-07	1.80934	2.56422	8.02557e-07	1.57977
4.84_226.1562n	209.153	4.83925	pos	4,5-Dihydrovomifoliol	HMDB0040615	Lipids and lipid-like molecules	Prenol lipids	Sesquiterpenoids			43	25.6	M+H-H2O, M+H	C13H22O3	-3.07194	75.7243	79.9339	78.112	81.8359	71.7591	72.1379	69.9083	68.5394	72.1484	70.0875	83.3268	88.618	92.5593	93.59	92.484	86.7877
4.95_416.1677n	434.202	4.94775	pos	Phenylethyl primeveroside	HMDB0041274	Organooxygen compounds	Carbohydrates and carbohydrate conjugates	Glycosyl compounds			43	23.5	M+NH4, M+Na, M+K	C19H28O10	-1.35806	213.932	202.452	230.082	231.419	244.445	231.468	273.879	228.676	261.983	237.206	181.188	204.235	210.996	192.618	180.083	197.187
5.66_341.1462n	386.144	5.65878	neg	Mycotoxin T 2	HMDB0032864	Organic oxygen compounds	Organooxygen compounds	Carbohydrates and carbohydrate conjugates			43	27.4	M+FA-H, 2M-H	C16H23NO7	-3.804	12.1799	9.96486	8.78031	9.64077	9.63202	10.1174	9.30639	8.57856	9.07468	10.0082	10.9852	12.9205	10.207	11.4074	13.1385	13.1693
7.15_369.2628m/z	369.263	7.14892	pos	Beta-Cortol	HMDB0005821	Lipids and lipid-like molecules	Steroids and steroid derivatives	Hydroxysteroids			43	32.1	M+H	C21H36O5	-1.91696	25.0213	26.7766	27.1025	33.7669	31.97	17.0771	27.9497	25.6834	31.869	21.695	27.9895	37.6389	27.418	30.9878	29.8851	29.8063
7.40_674.3309m/z	674.331	7.3985	pos	OKODiA-PS	LMGP20040030	Lipids and lipid-like molecules	Glycerophospholipids	Oxidized glycerophospholipids			43	26.8	M+H-H2O	C32H54NO13P	1.26677	56.0435	45.1787	48.8765	26.2097	26.4227	38.2826	29.5979	20.2162	26.2412	18.7928	39.0979	42.9175	39.6488	35.1927	39.1528	61.652
8.88_604.3252m/z	604.325	8.8781	pos	OOV-PS	LMGP20040022	Lipids and lipid-like molecules	Glycerophospholipids	Oxidized glycerophospholipids			43	25.6	M+H-H2O	C29H52NO11P	1.12247	25.7112	25.9881	28.0525	30.5728	12.7597	7.06729	10.0705	12.2804	7.65414	14.9852	28.7922	103.003	31.056	24.7852	29.7223	40.3405
9.13_225.1956m/z	225.196	9.1321	pos	N,N'-Dicyclohexylurea	34503	Unclassified	Unclassified	Unclassified			43	18.9	M+H	C13H24N2O	-2.56049	130.978	156.413	191.863	156.778	185.713	148.114	162.4	146.659	175.306	175.515	174.236	183.395	151.732	155.209	178.035	205.682
9.72_275.2003m/z	275.2	9.71957	pos	13-keto-9Z,11E,15Z-octadecatrienoic acid	LMFA02000028	Lipids and lipid-like molecules	Fatty Acyls	Octadecanoids			43	20	M+H-H2O	C18H28O3	-0.813223	129.338	122.812	122.21	125.314	149.699	146.626	158.782	116.314	145.305	155.426	104.571	103.478	126.287	89.8023	80.9226	90.4355
0.69_189.1591m/z	189.159	0.687383	pos	Gabapentin	HMDB0005015	Organic acids and derivatives	Carboxylic acids and derivatives	Amino acids, peptides, and analogues			42.9	20.6	M+NH4	C9H17NO2	-3.62822	255.691	326.282	142.966	162.907	325.91	210.933	321.042	192.086	195.399	253.492	299.696	324.859	299.987	322.603	211.487	360.372
0.80_237.0610m/z	237.061	0.800467	neg	3,4,5-trihydroxy-6-(2-hydroxyethoxy)oxane-2-carboxylic acid	HMDB0131294	Organic oxygen compounds	Organooxygen compounds	Carbohydrates and carbohydrate conjugates			42.9	23.2	M-H	C8H14O8	-2.63327	41.9494	45.1222	43.7682	45.9255	39.0426	38.0932	35.781	36.7944	37.5152	41.3252	47.8281	51.7175	49.1335	48.9281	49.5436	48.5051
0.87_275.1105n	274.104	0.867117	neg	Glutamyl-Gamma-glutamate	HMDB0028833	Organic acids and derivatives	Carboxylic acids and derivatives	Amino acids, peptides, and analogues			42.9	33.4	M-H2O-H, M-H	C10H17N3O6	-4.64832	77.3855	79.118	80.7805	83.8521	91.4527	89.5984	89.7879	98.0503	95.0217	98.7793	67.9616	72.7169	68.3961	70.7799	74.758	77.9934
12.66_367.1875m/z	367.187	12.6644	pos	Bufotenine O-glucoside	HMDB0029564	Organic oxygen compounds	Organooxygen compounds	Carbohydrates and carbohydrate conjugates			42.9	25	M+H	C18H26N2O6	3.0879	9.68704	10.6584	12.1552	12.5077	9.65391	13.9219	9.88382	9.97891	11.8864	14.7539	11.7177	14.9799	10.9912	10.3191	13.4791	12.8547
12.95_330.2762n	313.273	12.9462	pos	MG(0:0/16:0/0:0)	HMDB0011533	Lipids and lipid-like molecules	Glycerolipids	Monoradylglycerols	***		42.9	18.7	M+H-H2O, M+H	C19H38O4	-2.39186	227.039	247.768	216.754	219.383	171.438	199.878	195.986	167.672	215.577	220.559	228.513	242.96	245.338	224.39	241.783	245.819
13.06_354.3357m/z	354.336	13.0562	pos	Docosadienoate (22:2n6)	HMDB0061714	Lipids and lipid-like molecules	Fatty Acyls	Fatty acids and conjugates			42.9	21.9	M+NH4	C22H40O2	-2.95104	35.127	49.4448	42.5481	43.2971	36.736	41.9106	42.8213	32.3488	56.4768	57.2593	24.9849	44.0174	57.3942	53.1248	59.428	27.3721
14.37_463.3767m/z	463.377	14.3746	pos	2α-(3-Hydroxypropyl)-1α,25-dihydroxy-19-norvitamin D3	42553	Unclassified	Unclassified	Unclassified			42.9	29.8	M+H	C29H50O4	-3.21633	9.50804	11.3416	8.6655	13.2614	11.6257	12.1031	8.9534	9.16665	12.5466	9.97515	12.438	7.24891	10.7462	10.2691	4.7006	12.8524
2.06_272.1592m/z	272.159	2.06278	pos	L-Pyridosine	HMDB0029443	Organic acids and derivatives	Carboxylic acids and derivatives	Amino acids, peptides, and analogues			42.9	23.7	M+NH4	C12H18N2O4	-4.95453	18.5435	16.7135	15.9251	16.6307	9.57107	10.9051	11.468	8.99031	12.9928	10.6843	23.6251	19.0004	20.3895	22.6313	23.1817	15.8187
4.05_692.1601m/z	692.16	4.0523	pos	Cyanidin 3,5-diglucoside (6'',6'''-malyl diester)	LMPK12010207	Unclassified	Unclassified	Unclassified			42.9	23.1	M+H-H2O	C31H33O19+	2.5084	48.0076	44.9104	45.5506	43.3	51.2034	42.5276	40.2801	50.5097	45.393	50.828	35.9891	42.3351	46.5567	42.5188	50.4018	47.211
4.08_233.1169m/z	233.117	4.0793	pos	6-hydroxytetradeca-7,8-dien-10,12-diynoic acid	LMFA01031140	Lipids and lipid-like molecules	Fatty Acyls	Fatty Acids and Conjugates			42.9	27.9	M+H	C14H16O3	-1.55636	56.327	61.4374	59.0606	57.5395	49.5803	46.7108	50.7873	47.4073	48.3664	46.4692	64.4151	70.1665	71.3608	67.9593	65.4176	69.2473
4.08_304.1897m/z	304.19	4.0793	pos	8R,9R-epoxy-octadec-4,6,16-triynoic acid	LMFA01070052	Lipids and lipid-like molecules	Fatty Acyls	Fatty Acids and Conjugates			42.9	25	M+NH4	C18H22O3	-3.70219	311.009	331.96	322.993	323.307	303.765	287.997	309.477	298.587	285.347	283.409	312.249	356.752	367.486	342.181	320.76	342.208
4.81_400.2171m/z	400.217	4.81175	pos	1,2,10-Trihydroxydihydro-trans-linalyl oxide 7-O-beta-D-glucopyranoside	HMDB0033237	Organic oxygen compounds	Organooxygen compounds	Carbohydrates and carbohydrate conjugates			42.9	30.5	M+NH4	C16H30O10	-1.52086	141.123	150.934	154.696	150.712	171.19	164.647	182.321	163.65	171.599	171.336	112.292	138.012	131.402	124.944	115.603	122.031
4.84_388.2081n	389.215	4.83925	pos	Icariside B8	HMDB0036846	Lipids and lipid-like molecules	Prenol lipids	Terpene glycosides			42.9	27	M+H, M+Na	C19H32O8	-4.14401	99.8957	110.743	110.73	108.092	94.2864	86.995	99.7402	85.8475	89.8513	79.5804	109.303	140.585	136.059	134.994	117.99	121.38
6.84_592.2132n	615.195	6.84377	pos	8-Acetoxy-4'-methoxypinoresinol 4-glucoside	HMDB0033278	Lignans, neolignans and related compounds	Lignan glycosides	Unclassified			42.9	25.4	M+NH4, M+Na, M+H	C29H36O13	-4.02565	58.2978	59.1112	67.4016	57.6453	52.321	77.7378	61.6874	53.1012	68.7748	45.4734	51.5201	58.1172	57.6326	59.0489	49.3996	48.3631
7.11_524.2271m/z	524.227	7.10608	pos	Piperaduncin B	LMPK12120468	Lipids and lipid-like molecules	Polyketides	Flavonoids			42.9	22.5	M+NH4	C29H30O8	-1.48188	14.8073	16.6442	16.2648	20.7825	3.17707	5.10005	14.3441	5.39135	7.41634	2.31055	21.1061	8.20456	41.0798	10.3036	4.12245	10.3473
8.36_271.0966m/z	271.097	8.36033	pos	Isoimperatorin	71477	Unclassified	Unclassified	Unclassified			42.9	21.6	M+H	C16H14O4	0.382149	4.38983	4.88368	6.95801	5.71728	11.6132	8.18704	11.1855	7.74333	10.6249	11.8128	2.77288	1.22306	4.37767	2.78698	2.45253	3.4549
8.93_435.1795m/z	435.179	8.93195	pos	3',4'-Dihydroxy-7-methoxy-8-(3-methylbut-2-enyl)-2'''-(1-hydroxy-1-methylethyl)-furano-(4'',5'':6,5)favanone	LMPK12140576	Unclassified	Unclassified	Unclassified			42.9	24.6	M+H-H2O	C26H28O7	-1.63914	39.7272	41.8731	43.4658	41.9784	42.195	55.0921	45.8023	44.0352	50.2172	78.2088	39.0519	22.7112	48.072	37.2766	28.7127	35.5401
9.37_465.1898m/z	465.19	9.36875	pos	Pumilaisoflavone B	47776	Lipids and lipid-like molecules	Polyketides	Flavonoids			42.9	21.2	M+H	C27H28O7	-2.05923	64.2497	70.9005	69.4791	73.8602	58.3142	78.4254	68.9292	67.1554	79.4388	119.734	69.3756	30.8929	71.4167	62.0723	41.9626	65.04
0.75_172.0130n	217.029	0.7473	neg	Glycerol 3-phosphate	HMDB0000126	Lipids and lipid-like molecules	Glycerophospholipids	Glycerophosphates	**	C00093	42.8	24.3	M-H, M+FA-H	C3H9O6P	-4.19005	37.6903	39.7624	38.2362	35.6303	34.6765	36.3155	31.1156	36.3635	36.3014	36.9301	33.077	41.7357	38.3882	40.9314	34.8478	41.7002
1.23_139.0034m/z	139.003	1.22793	neg	(Z)-5-oxohex-2-enedioic acid	LMFA01170133	Lipids and lipid-like molecules	Fatty Acyls	Fatty Acids and Conjugates			42.8	17.8	M-H2O-H	C6H6O5	-1.57096	51.8367	57.3651	53.5796	53.9784	42.6075	47.2331	49.7946	52.8216	51.9838	45.3783	66.6292	72.6641	88.5285	78.2028	67.611	68.235
1.29_152.0676m/z	152.068	1.289	pos	(2E)-Decenoyl-ACP	HMDB0062225	Organic acids and derivatives	Carboxylic acids and derivatives	Amino acids, peptides, and analogues		C03969	42.8	34.5	M+Na	C6H11NO2	-4.80782	61.9587	67.7062	51.3728	56.746	44.1101	33.288	37.7012	34.6025	39.4796	41.1292	95.8727	69.8188	57.5492	66.3438	61.2189	75.8007
10.22_295.1173m/z	295.117	10.2199	pos	3,4,5-trihydroxy-6-(3-phenylpropoxy)oxane-2-carboxylic acid	HMDB0135312	Lipids and lipid-like molecules	Fatty Acyls	Fatty acyl glycosides			42.8	24.9	M+H-H2O	C15H20O7	-1.11899	22.5172	22.2791	22.0905	21.748	26.2501	19.1483	19.7708	22.5731	19.5826	22.5386	15.7549	22.134	28.8847	32.4385	20.4422	25.2446
10.22_414.2044n	415.212	10.2199	pos	Armillaripin	HMDB0030404	Lipids and lipid-like molecules	Prenol lipids	Sesquiterpenoids			42.8	16.5	M+H, M+K, M+NH4, M+Na, M+H-H2O	C24H30O6	0.292959	5592.96	5591.24	5741.64	5623.68	6507.16	5467.1	5319.29	5966.24	5560.76	6153.05	3972.71	5349.44	6911.04	7084.89	4813.22	5996.28
10.92_315.1939m/z	315.194	10.9213	pos	5,6-epoxy,18R-HEPE	HMDB0062410	Lipids and lipid-like molecules	Fatty Acyls	Fatty alcohols		C18175	42.8	28.1	M+H-H2O	C20H28O4	-4.6322	52.8603	54.5527	50.2361	54.1695	61.5962	45.3808	66.3998	50.8735	55.0254	59.0383	42.3533	58.94	67.4306	44.3883	33.6555	52.9023
11.14_289.2160m/z	289.216	11.1406	pos	Dehydroepiandrosterone	LMST02020021	Lipids and lipid-like molecules	Steroids and steroid derivatives	Androstane steroids	**	C01227	42.8	22.3	M+H	C19H28O2	-0.818523	69.6882	67.0245	59.4268	61.7535	61.59	74.5062	78.0997	76.76	79.2388	66.0686	85.3395	39.4199	38.9586	54.8137	59.9865	43.761
11.24_330.3362m/z	330.336	11.2365	pos	Arachidic acid	HMDB0002212	Lipids and lipid-like molecules	Fatty Acyls	Fatty acids and conjugates	**	C06425	42.8	21.4	M+NH4	C20H40O2	-1.36939	330.422	329.416	322.743	335.682	360.965	401.355	420.832	403.891	354.526	384.803	264.942	390.594	281.781	248.696	314.193	298.141
11.56_223.1687m/z	223.169	11.5643	pos	(1S,2S)-3-oxo-2-pentyl-cyclopentanebutanoic acid	LMFA02010016	Lipids and lipid-like molecules	Fatty Acyls	Octadecanoids			42.8	18.5	M+H-H2O	C14H24O3	-2.34215	42.9013	43.4281	41.5874	48.2149	42.3008	37.6156	35.6797	35.9245	37.5188	40.5548	44.1312	45.1518	42.0348	37.6364	45.289	41.9428
11.67_149.0228m/z	149.023	11.6699	pos	Benzoquinoneacetic acid	HMDB0002334	Organic oxygen compounds	Organooxygen compounds	Carbonyl compounds			42.8	20.5	M+H-H2O	C8H6O4	-3.42481	1321.37	1358.78	1361.46	1424.39	1373.61	1366.12	1412.72	1334.4	1324.1	1326.96	1312.13	1440.71	1538.9	1388.61	1390.84	1361.02
13.38_381.3353m/z	381.335	13.3758	pos	Axillarenic acid	LMFA01050418	Lipids and lipid-like molecules	Fatty Acyls	Fatty Acids and Conjugates			42.8	26.5	M+H-H2O	C24H46O4	-2.58803	36.333	39.1331	34.6572	38.5861	31.733	37.3268	35.1815	34.9532	38.2328	37.3484	32.3245	36.8099	34.7858	34.9228	34.2168	36.8665
15.64_364.3563m/z	364.356	15.6413	pos	Erucicoyl-EA	LMFA08040050	Lipids and lipid-like molecules	Fatty Acyls	Fatty amides			42.8	24.7	M+H-H2O	C24H47NO2	-2.7538	5.84389	5.80769	6.4289	4.80269	11.6946	4.88047	6.95195	7.80327	5.48103	7.44757	2.43688	7.2835	11.0872	11.4698	5.36248	5.44624
3.76_134.0368n	179.035	3.76442	neg	Phenylglyoxal	HMDB0061916	Benzenoids	Benzene and substituted derivatives	Phenylacetaldehydes			42.8	16.4	M-H, M+FA-H	C8H6O2	-0.0312002	33.9363	30.5439	31.4248	31.3349	31.8979	27.448	27.6739	38.8977	28.3736	29.9582	30.5364	34.7805	31.2147	31.3346	36.7765	37.5957
4.12_354.0931n	355.1	4.1193	pos	Cryptochlorogenic acid	HMDB0030653	Organooxygen compounds	Alcohols and polyols	Cyclic alcohols and derivatives	***		42.8	25.4	M+H, M+Na	C16H18O9	-5.53584	98.8844	103.009	104.606	103.461	30.2164	29.1662	30.4144	31.3607	35.1338	39.1997	198.731	162.768	171.866	147.354	153.591	157.291
[truncated: 3,523 more rows]

## Sheet: Table S13 GC differential 
Alignment ID	Average Rt(min)	Quant mass	Metabolite name	Total score	HMDB	Super Class	Class	Sub Class	VIP	P-value	adj.P-value	log2(FC)	FC	average(MJ-75)	average(MJ-0)	MJ-75-1	MJ-75-2	MJ-75-3	MJ-75-4	MJ-75-5	MJ-75-6	MJ-0-1	MJ-0-2	MJ-0-3	MJ-0-4	MJ-0-5	MJ-0-6
[truncated: 103 more rows]

[truncated: 4 more sheets: Table S14 LC differential , Table S15 GC correlation, Table S16 LC correlation, Table S17 LC alkaloids ]
