# Supplementary material for: Transcriptomic and Metabolomic Analyses Reveals That Exogenous Methyl Jasmonate Regulates Galanthamine Biosynthesis in Lycoris longituba Seedlings
Source: Front Plant Sci. 2021 Sep 30;12:713795. doi: 10.3389/fpls.2021.713795 (PMC8514708; doi:10.3389/fpls.2021.713795)
Supplement: Supplementary file 4 [file Table_2.xlsx]

## Sheet: Table S18 annotation expression
ID	MJ-75-1:fpkm	MJ-75-2:fpkm	MJ-75-3:fpkm	MJ-0-1:fpkm	MJ-0-2:fpkm	MJ-0-3:fpkm	Length	GO	KEGG	PFAM	eggNOG	eggNOG_Category	Swissprot	NR
TRINITY_DN67287_c0_g3	0	7.67	0	0	2.4	2.72	294	-	-	-	-	-	-	-
TRINITY_DN50647_c0_g1	0.64	1.2	1.36	0.28	0.89	0.32	534	-	-	-	-	-	-	-
TRINITY_DN90316_c0_g1	0	0	1.94	0	0	1.65	325	-	-	-	-	-	-	-
TRINITY_DN36080_c0_g1	4.35	2	0	1.81	0	2.14	359	-	-	-	-	-	-	-
TRINITY_DN57929_c1_g3	154.83	164.56	166.5	198.88	195.32	208.81	1074	GO:0016746;GO:0045548;GO:0009800;GO:0005737;GO:0006559	K10775	PF00221	virNOG03421	Q	sp|O64963|PAL1_PRUAV Phenylalanine ammonia-lyase 1 OS=Prunus avium GN=PAL1 PE=2 SV=1	gi|573592470|gb|AHG06396.1| phenylalanine ammonia lyase 2 [Ornithogalum longebracteatum]
TRINITY_DN59733_c2_g1	0	0	0	0	0	0	212	-	-	-	-	-	-	-
TRINITY_DN46286_c0_g2	0	1.22	0.35	0.28	0	0.33	530	GO:0016021;GO:0015743	-	PF11744	virNOG05037	P	sp|Q9SRM9|ALMT8_ARATH Aluminum-activated malate transporter 8 OS=Arabidopsis thaliana GN=ALMT8 PE=3 SV=1	gi|695054999|ref|XP_009415652.1| PREDICTED: aluminum-activated malate transporter 1-like [Musa acuminata subsp. malaccensis]
TRINITY_DN62983_c8_g2	1	0.94	0.54	0.43	0.46	1	449	-	-	-	-	-	-	-
TRINITY_DN55489_c6_g2	0	1.98	5.04	5.29	0	0	309	-	-	-	COG2801;virNOG15679	RL	-	gi|595793033|ref|XP_007200265.1| hypothetical protein PRUPE_ppa015000mg [Prunus persica] &gt;gi|462395665|gb|EMJ01464.1| hypothetical protein PRUPE_ppa015000mg [Prunus persica]
TRINITY_DN50189_c0_g1	0.2	1.16	0.22	0.72	0.78	0	664	-	-	-	-	-	-	-
TRINITY_DN31732_c0_g2	19.89	0	0	0	0	0	238	-	-	-	-	-	-	-
TRINITY_DN32532_c0_g1	0	0	0	0	3.96	0	268	-	-	-	-	-	-	-
TRINITY_DN94421_c0_g1	0.62	2.31	0	0	0	0	418	-	-	-	-	-	-	-
TRINITY_DN85157_c0_g1	1.57	1.46	0	0	1.42	0.78	390	-	-	-	-	-	-	-
TRINITY_DN70485_c1_g2	11.53	9.69	8.3	6.55	20.07	4.85	634	-	-	-	-	-	-	-
TRINITY_DN57280_c0_g3	5.67	4.63	5.98	7.47	5.11	3.85	1550	-	-	PF00612;PF13178	virNOG09185	S	-	gi|672140580|ref|XP_008794100.1| PREDICTED: protein IQ-DOMAIN 14-like [Phoenix dactylifera]
TRINITY_DN42129_c0_g1	0	0	0	0	0	0	317	-	-	-	-	-	-	-
TRINITY_DN59922_c0_g5	0.79	0	0	0.34	0	1.2	488	-	-	-	-	-	-	-
TRINITY_DN61807_c4_g3	2.4	0	0	0	0	0	303	-	-	-	-	-	-	-
TRINITY_DN57329_c6_g1	1.02	0.32	0.54	0.74	0.95	1.6	748	-	-	-	-	-	-	-
TRINITY_DN40808_c0_g1	0	0.52	0.61	0	0	0.56	432	-	-	-	-	-	-	-
TRINITY_DN7305_c0_g1	0	1.3	0	0	1.9	0	403	-	-	-	-	-	-	-
TRINITY_DN63305_c5_g2	2.32	2.5	3.21	4.5	3.38	3.89	1292	-	-	PF00249	virNOG13946	K	sp|Q9C616|KAN2_ARATH Probable transcription factor KAN2 OS=Arabidopsis thaliana GN=KAN2 PE=2 SV=1	gi|743861969|ref|XP_010943420.1| PREDICTED: probable transcription factor KAN2 isoform X1 [Elaeis guineensis]
TRINITY_DN72744_c1_g1	0.5	0.48	1.45	0.34	0.48	0.52	891	-	-	-	-	-	-	-
TRINITY_DN60497_c5_g4	672.48	684.06	645.62	663.17	729.16	701.17	278	-	-	-	-	-	-	-
TRINITY_DN85901_c0_g1	0.99	0.46	0	0	0	0	450	-	-	-	-	-	-	-
TRINITY_DN59388_c4_g1	0	0	0	0	0	0	254	-	-	-	-	-	-	-
TRINITY_DN58111_c9_g1	0	0	0	0	0	0	203	-	-	-	virNOG00819;virNOG09866;virNOG19602;virNOG08824	TR	-	gi|1012322930|gb|KYP35148.1| Retrovirus-related Pol polyprotein from transposon TNT 1-94 [Cajanus cajan]
TRINITY_DN2783_c0_g2	6.22	0	0	0	0	0	256	-	-	-	-	-	-	-
TRINITY_DN64393_c3_g1	3.05	6.14	5.39	6.42	2.31	2.52	763	-	-	-	-	-	-	-
TRINITY_DN71647_c1_g3	0	1.31	0.73	0.2	0.43	0	624	-	-	-	-	-	-	-
TRINITY_DN56434_c7_g2	58.94	53.43	48.35	63.93	53.31	63.88	368	-	-	-	virNOG02966	S	sp|Q54TS4|YIPF1_DICDI Protein YIPF1 homolog OS=Dictyostelium discoideum GN=yipf1 PE=3 SV=1	gi|672113146|ref|XP_008809425.1| PREDICTED: protein YIPF1 homolog isoform X2 [Phoenix dactylifera]
TRINITY_DN78077_c0_g1	0	0	0	0	0	14.59	265	GO:0006412;GO:0022627;GO:0003735	K02984	-	COG1890;virNOG00850	J	sp|Q6PBY1|RS3A_DANRE 40S ribosomal protein S3a OS=Danio rerio GN=rps3a PE=2 SV=3	gi|388492696|gb|AFK34414.1| unknown [Lotus japonicus]
TRINITY_DN62693_c2_g2	1.31	1.23	0.19	2.8	2.54	0.18	718	-	-	-	-	-	-	-
TRINITY_DN52378_c2_g1	8	0	0	0	0	0	314	-	-	-	KOG0017;NOG138354;virNOG30511	R	-	gi|645218806|ref|XP_008232529.1| PREDICTED: uncharacterized protein LOC103331662 [Prunus mume]
TRINITY_DN25889_c0_g1	1.07	0	1.17	0	0.49	0	438	-	-	-	-	-	-	-
TRINITY_DN52342_c0_g3	0	0.13	0.14	0.59	0.39	0	846	-	-	-	-	-	-	-
TRINITY_DN47440_c0_g1	0	0	0	0	0	0	213	-	-	-	-	-	-	-
TRINITY_DN56826_c0_g3	0.66	0.31	0.7	0	0.92	4.01	527	-	-	-	-	-	-	-
TRINITY_DN56181_c0_g1	0	0	0	35.79	0	0	224	-	-	-	-	-	-	-
TRINITY_DN58740_c1_g1	0.51	0.69	0.48	0.78	0.44	0.37	1749	-	-	-	virNOG14336	R	sp|Q9ZPE4|FBW2_ARATH F-box protein FBW2 OS=Arabidopsis thaliana GN=FBW2 PE=1 SV=1	gi|695009368|ref|XP_009391317.1| PREDICTED: F-box protein FBW2-like [Musa acuminata subsp. malaccensis] &gt;gi|695009370|ref|XP_009391318.1| PREDICTED: F-box protein FBW2-like [Musa acuminata subsp. malaccensis] &gt;gi|695009372|ref|XP_009391319.1| PREDICTED: F-box protein FBW2-like [Musa acuminata subsp. malaccensis] &gt;gi|695009374|ref|XP_009391320.1| PREDICTED: F-box protein FBW2-like [Musa a…
TRINITY_DN953_c0_g1	0.19	0.35	0.2	0.33	0.18	0.76	701	-	-	-	-	-	-	-
TRINITY_DN57608_c2_g1	6.95	14.4	9.16	4.45	4.25	5.63	577	-	-	-	virNOG08763;KOG0017	R	-	gi|147782562|emb|CAN68340.1| hypothetical protein VITISV_025981 [Vitis vinifera]
TRINITY_DN56316_c8_g1	0	0	0	4.84	0	0	257	GO:0000287;GO:0030955;GO:0004743;GO:0016301;GO:0006096	K00873	-	virNOG02106;COG0469	G	sp|Q42806|KPYC_SOYBN Pyruvate kinase, cytosolic isozyme OS=Glycine max PE=2 SV=1	gi|475653385|gb|AGI60277.1| pyruvate kinase [Dendrobium catenatum]
TRINITY_DN51320_c0_g4	0	0	0	0	0	0	211	GO:0006412;GO:0016874	K01870	-	virNOG04839	J	sp|B2VGR6|SYI_ERWT9 Isoleucine--tRNA ligase OS=Erwinia tasmaniensis (strain DSM 17950 / CIP 109463 / Et1/99) GN=ileS PE=3 SV=1	gi|1035961935|gb|OAY82615.1| Isoleucine--tRNA ligase, chloroplastic/mitochondrial [Ananas comosus]
TRINITY_DN68902_c6_g7	0	0	0	0	0	0	237	-	-	-	-	-	-	-
TRINITY_DN65264_c3_g6	0	0	0	0	0	0	216	-	-	-	-	-	-	-
TRINITY_DN53512_c0_g1	1.87	0.22	4.38	1.59	0.65	0.95	623	-	-	-	virNOG18412	S	-	-
TRINITY_DN66259_c1_g5	2.93	0.91	1.06	0.42	0	0	452	-	-	-	-	-	-	-
TRINITY_DN58628_c1_g6	2.88	2.45	1.23	2.52	2.16	4.7	559	-	-	-	-	-	-	-
TRINITY_DN62995_c3_g2	1.53	1.61	1.08	0.66	0.53	0.38	1517	-	-	-	-	-	-	-
TRINITY_DN21686_c0_g1	0	0.32	0	1.18	1.57	1.03	521	-	-	-	-	-	sp|P64535|RCNB_ECOL6 Nickel/cobalt homeostasis protein RcnB OS=Escherichia coli O6:H1 (strain CFT073 / ATCC 700928 / UPEC) GN=rcnB PE=3 SV=1	-
TRINITY_DN48001_c0_g1	0	8.2	0	0	0	0	270	-	-	-	-	-	-	-
TRINITY_DN38852_c0_g1	0	0.78	0.45	0.36	0.38	0	480	-	-	-	-	-	-	-
TRINITY_DN82857_c0_g1	0	0	0	0	0	0	202	-	-	-	-	-	-	-
TRINITY_DN85030_c0_g1	6.07	0	0	0	0	5.85	257	-	-	-	-	-	-	-
TRINITY_DN62955_c7_g2	0.77	0.71	0.85	0	0	0	393	-	-	-	COG2801	L	sp|Q8I7P9|POL5_DROME Retrovirus-related Pol polyprotein from transposon opus OS=Drosophila melanogaster GN=pol PE=3 SV=1	gi|645233003|ref|XP_008223134.1| PREDICTED: uncharacterized protein LOC103322954 [Prunus mume]
TRINITY_DN66280_c2_g1	2.55	2.36	0	2.85	0	0	382	-	-	-	-	-	-	-
TRINITY_DN62661_c0_g1	30.99	32.42	30.48	40.33	39.7	41.74	4744	-	K05750	PF09735	virNOG08889	R	sp|Q6ZBH9|NCKP1_ORYSJ Probable protein NAP1 OS=Oryza sativa subsp. japonica GN=NAP1 PE=2 SV=1	gi|743762233|ref|XP_010907091.1| PREDICTED: probable protein NAP1 [Elaeis guineensis]
TRINITY_DN66625_c1_g1	3.69	4.8	4.37	1.9	2.42	2.47	2534	-	-	-	poaNOG04750;virNOG40469;virNOG13005;virNOG40831	S	sp|B9G5N1|PAIR3_ORYSJ Meiosis-specific protein PAIR3 OS=Oryza sativa subsp. japonica GN=PAIR3 PE=2 SV=1	gi|672171905|ref|XP_008806030.1| PREDICTED: uncharacterized protein LOC103718819 [Phoenix dactylifera]
TRINITY_DN65566_c2_g1	2.52	3.51	4.57	1.03	1.26	2.08	1510	-	-	-	-	-	-	-
TRINITY_DN90845_c0_g1	0	0	0	1.33	2.82	0	328	-	-	-	-	-	-	-
TRINITY_DN72163_c3_g1	5.05	0	0	0	0	2.45	300	-	-	-	virNOG27551;virNOG13395	R	-	gi|698478747|ref|XP_009786508.1| PREDICTED: F-box/FBD/LRR-repeat protein At1g13570-like [Nicotiana sylvestris]
TRINITY_DN71513_c0_g5	0	0	0	0	0	0	254	-	-	-	-	-	-	-
TRINITY_DN68567_c3_g1	3.15	0.97	1.18	0	2.79	1.03	362	-	-	-	-	-	-	-
TRINITY_DN8488_c0_g1	1.84	0	1.03	0	0	0.91	374	-	-	-	-	-	-	-
TRINITY_DN71723_c1_g1	14.01	11.47	12.24	8.98	8.57	7.13	1127	-	-	-	-	-	-	-
TRINITY_DN96083_c0_g1	3.2	0	0	0	0	1.56	329	-	-	-	-	-	-	-
TRINITY_DN20103_c0_g1	0	0	0	0	0	0	233	-	-	-	-	-	-	-
TRINITY_DN60621_c2_g5	2.52	6.25	1.9	2.71	2.4	1.11	828	-	-	-	virNOG00819;NOG125284;KOG0017	SR	-	gi|147810714|emb|CAN76367.1| hypothetical protein VITISV_024583 [Vitis vinifera]
TRINITY_DN65653_c12_g1	0	0	0	0	0	0	223	-	-	-	-	-	-	-
TRINITY_DN57567_c0_g4	0	0	15.59	6.86	7.13	0	274	-	-	-	-	-	-	gi|719966184|ref|XP_010258252.1| PREDICTED: uncharacterized protein LOC104598055 [Nelumbo nucifera]
TRINITY_DN86949_c0_g1	0	0	2.59	0.66	0	3.09	391	-	-	-	-	-	-	-
TRINITY_DN41688_c0_g1	0	0	0	21.04	0	0	253	-	-	-	-	-	-	-
TRINITY_DN69421_c2_g5	1.75	1.1	3.12	2.82	0.27	2.68	555	-	-	-	-	-	-	-
TRINITY_DN6766_c0_g1	0	1.24	4.62	1.12	0	1.33	341	-	-	-	-	-	-	-
TRINITY_DN61970_c3_g4	0	0	26.03	0	0	0	236	-	-	-	-	-	-	-
TRINITY_DN56525_c0_g4	150.72	157.32	158.09	184.64	169.98	176.01	787	GO:0005856;GO:0003779	K05759	PF00235	virNOG18195;virNOG18407	Z	sp|Q94JN2|PROF_ANACO Profilin OS=Ananas comosus PE=1 SV=1	gi|672140578|ref|XP_008794098.1| PREDICTED: profilin-like [Phoenix dactylifera]
TRINITY_DN57539_c11_g1	1.08	2.19	1.42	1.09	0.39	1.12	849	-	-	-	-	-	-	-
TRINITY_DN71160_c0_g2	0.63	0.6	0.67	0.19	0	0.65	655	-	-	-	-	-	-	-
TRINITY_DN66029_c2_g1	477.21	431.02	474.61	404.84	450.19	531.86	1821	-	K10580	-	virNOG03026;COG5078	O	sp|Q94A97|UBC35_ARATH Ubiquitin-conjugating enzyme E2 35 OS=Arabidopsis thaliana GN=UBC35 PE=1 SV=1	gi|79321461|ref|NP_001031298.1| ubiquitin-conjugating enzyme E2 35 [Arabidopsis thaliana] &gt;gi|332198045|gb|AEE36166.1| ubiquitin-conjugating enzyme E2 35 [Arabidopsis thaliana]
TRINITY_DN62983_c13_g1	4.24	0	0	0	0	0	273	-	-	-	-	-	-	-
TRINITY_DN54909_c0_g1	0.58	0.94	0.68	0.64	0.49	0.41	1484	-	-	-	-	-	-	-
TRINITY_DN55448_c3_g1	1.66	0.39	1.35	0	0	0.84	479	-	-	-	-	-	-	-
TRINITY_DN65953_c1_g1	0	0	0	0	0	0	210	-	-	-	-	-	-	-
TRINITY_DN63707_c2_g1	1.48	0.65	0.96	0.51	1.2	0.35	952	-	-	-	virNOG00412	S	-	gi|719976069|ref|XP_010248397.1| PREDICTED: uncharacterized protein LOC104591289 [Nelumbo nucifera] &gt;gi|719976072|ref|XP_010248398.1| PREDICTED: uncharacterized protein LOC104591289 [Nelumbo nucifera]
TRINITY_DN59566_c2_g4	0	0	0	8.25	0	0	264	-	-	-	-	-	-	-
TRINITY_DN58166_c3_g6	2.22	1.69	1.78	0.72	1.15	0.65	1605	-	-	-	-	-	-	-
TRINITY_DN58778_c7_g2	0	0	0	0	0	0	208	-	-	-	-	-	-	-
TRINITY_DN65195_c2_g7	0.42	1.18	0.91	0.36	0	0.42	477	-	-	-	NOG188477;NOG135053;virNOG15662	S	-	-
TRINITY_DN70911_c6_g1	0	0.67	0	0	0.65	0	400	-	-	-	-	-	-	-
TRINITY_DN64688_c1_g1	84.56	85.95	87.52	86.71	81.15	80.22	1930	GO:0046872	K11979	PF02207	virNOG00181	R	sp|Q8N806|UBR7_HUMAN Putative E3 ubiquitin-protein ligase UBR7 OS=Homo sapiens GN=UBR7 PE=1 SV=2	gi|743800032|ref|XP_010925722.1| PREDICTED: putative E3 ubiquitin-protein ligase UBR7 [Elaeis guineensis]
TRINITY_DN70040_c2_g2	0	0	0	0	2.06	3.43	353	-	-	-	-	-	-	-
TRINITY_DN63175_c1_g1	308.94	313.9	355.7	329.05	343.01	336.7	2529	-	K09250	PF00313	COG1278;virNOG20154;virNOG23845	JK	sp|P27484|GRP2_NICSY Glycine-rich protein 2 OS=Nicotiana sylvestris GN=GRP-2 PE=2 SV=1	gi|1035955611|gb|OAY77384.1| Cold shock domain-containing protein 3 [Ananas comosus]
TRINITY_DN50003_c0_g1	0	0	0	0	0	0	252	-	-	-	-	-	-	-
TRINITY_DN63276_c2_g1	0	0	0	1.66	0	0	367	-	-	-	-	-	-	-
TRINITY_DN70932_c2_g5	0	0.76	0	0	0.74	0	385	-	-	-	-	-	-	-
TRINITY_DN72413_c3_g5	1.53	0.97	1.44	0.91	0.81	0.7	737	-	-	-	-	-	-	-
TRINITY_DN55479_c0_g2	0	0	0	0	25.86	0	256	-	-	-	-	-	-	-
TRINITY_DN78741_c0_g1	0	0	0	0	0	7.69	276	-	-	-	-	-	-	-
TRINITY_DN64853_c4_g1	0	0	0	0	0	0	208	-	-	-	-	-	-	-
TRINITY_DN41479_c0_g1	2.08	0	2.33	0	0	0	363	-	-	-	-	-	-	-
TRINITY_DN71976_c0_g1	0.76	0.74	1.41	0.51	1.08	0.75	711	-	-	-	-	-	-	-
TRINITY_DN68727_c0_g1	49.98	51.34	53.62	55.79	55.21	51.1	2520	GO:0006508;GO:0005524;GO:0004222;GO:0016021	K03798	PF00004;PF01434	virNOG03425	O	sp|Q39102|FTSH1_ARATH ATP-dependent zinc metalloprotease FTSH 1, chloroplastic OS=Arabidopsis thaliana GN=FTSH1 PE=1 SV=2	gi|695016914|ref|XP_009395377.1| PREDICTED: ATP-dependent zinc metalloprotease FTSH 1, chloroplastic-like [Musa acuminata subsp. malaccensis]
TRINITY_DN88331_c0_g1	0	0.99	0	0	0	0	440	-	-	-	-	-	-	-
TRINITY_DN63609_c10_g3	0	0	0	0	0	0	254	-	-	-	-	-	-	-
TRINITY_DN69648_c3_g1	0.51	0.72	0	0.67	0.48	0.52	594	-	-	-	-	-	-	-
TRINITY_DN65099_c3_g1	1.22	26.53	4.34	21.14	16.61	3.64	666	GO:0046872	K03363	-	-	-	-	gi|590670967|ref|XP_007038204.1| Transducin/WD40 repeat-like superfamily protein [Theobroma cacao] &gt;gi|508775449|gb|EOY22705.1| Transducin/WD40 repeat-like superfamily protein [Theobroma cacao]
TRINITY_DN63117_c0_g1	2.07	0	0.54	0	0	0	448	-	-	-	-	-	-	-
TRINITY_DN53901_c0_g1	20.89	19.53	20.61	15.4	18.26	13.13	738	GO:0046872	K16285	-	virNOG19763	O	sp|Q9SI09|XERIC_ARATH Probable E3 ubiquitin-protein ligase XERICO OS=Arabidopsis thaliana GN=XERICO PE=1 SV=1	gi|672166480|ref|XP_008803170.1| PREDICTED: probable E3 ubiquitin-protein ligase RHA2B [Phoenix dactylifera]
TRINITY_DN21558_c0_g1	5.36	2.13	4.23	7.75	6.2	3.04	393	-	-	-	virNOG36585;virNOG25614;virNOG22586	SP	sp|Q8S8A0|GDU4_ARATH Protein GLUTAMINE DUMPER 4 OS=Arabidopsis thaliana GN=GDU4 PE=2 SV=1	gi|672153389|ref|XP_008797569.1| PREDICTED: protein GLUTAMINE DUMPER 6-like [Phoenix dactylifera]
TRINITY_DN57674_c5_g5	13.27	0	0	0	0	0	271	-	-	-	-	-	-	-
TRINITY_DN58529_c9_g1	0	0	0	0	0	0	346	-	-	-	-	-	-	-
TRINITY_DN70397_c8_g2	0	0	44.99	0	0	0	202	-	-	-	virNOG31300;virNOG35686;virNOG01744;virNOG37570;virNOG01480	SJRB	sp|Q9ZT94|POLR2_ARATH Retrovirus-related Pol polyprotein from transposon RE2 OS=Arabidopsis thaliana GN=RE2 PE=4 SV=1	gi|694406358|ref|XP_009377992.1| PREDICTED: uncharacterized protein LOC103966547 [Pyrus x bretschneideri]
TRINITY_DN74275_c0_g1	0	0	17.14	0	0	0	251	GO:0005840;GO:0046872;GO:0006412;GO:0003735	K02921	-	virNOG21336	J	sp|P0CX25|RL43A_YEAST 60S ribosomal protein L43-A OS=Saccharomyces cerevisiae (strain ATCC 204508 / S288c) GN=RPL43A PE=1 SV=1	gi|545364454|ref|XP_005647287.1| 60S ribosomal protein L37a [Coccomyxa subellipsoidea C-169] &gt;gi|384249261|gb|EIE22743.1| 60S ribosomal protein L37a [Coccomyxa subellipsoidea C-169]
TRINITY_DN70119_c1_g6	0	0	1.75	1.26	0	0	332	-	-	-	-	-	-	-
TRINITY_DN76543_c0_g1	0	0	0	0	0	10.41	262	-	K01191	-	-	-	-	gi|672158093|ref|XP_008798775.1| PREDICTED: LOW QUALITY PROTEIN: uncharacterized protein LOC103713573 [Phoenix dactylifera]
TRINITY_DN61792_c1_g5	3.31	3.26	2.93	2.5	3.47	3.11	1018	-	-	-	-	-	-	-
TRINITY_DN64302_c0_g1	0	0	0	0	0	0	322	-	-	-	virNOG25178	R	-	gi|697141243|ref|XP_009624733.1| PREDICTED: uncharacterized protein LOC104115746 [Nicotiana tomentosiformis]
TRINITY_DN71096_c0_g1	0	0	0	0	0	0	243	-	-	-	-	-	-	-
TRINITY_DN96413_c0_g1	0	0	0	0	0	13.54	251	-	-	-	-	-	-	-
TRINITY_DN66147_c2_g2	12.67	14.76	15.58	16.85	14.88	11.49	1864	GO:0046872;GO:0016491	-	PF00067	virNOG03880	Q	sp|O48786|C734A_ARATH Cytochrome P450 734A1 OS=Arabidopsis thaliana GN=CYP734A1 PE=2 SV=1	gi|743763787|ref|XP_010912093.1| PREDICTED: cytochrome P450 734A1 isoform X1 [Elaeis guineensis]
TRINITY_DN68849_c4_g8	0.65	0.92	0.7	0.57	1.22	0.66	529	-	-	-	-	-	-	-
TRINITY_DN58767_c5_g1	1.36	0	0.49	0.78	0	0	464	GO:0016740	-	-	virNOG09650;virNOG13047	T	-	gi|743834089|ref|XP_010935436.1| PREDICTED: phytosulfokine receptor 1-like [Elaeis guineensis]
TRINITY_DN80173_c0_g1	0	38.59	0	0	0	0	214	-	-	-	-	-	-	-
TRINITY_DN62712_c2_g1	29.49	25.18	49.64	31.78	17.33	82.25	1018	-	-	-	-	-	-	-
TRINITY_DN71611_c0_g1	1.67	0	0	0	0	0	326	-	-	-	-	-	-	-
TRINITY_DN69979_c2_g1	0	0	0	4.09	0	0	300	-	-	-	-	-	-	-
TRINITY_DN57694_c5_g2	0.85	0.32	0.36	0.45	0.32	0	736	-	-	-	-	-	-	-
TRINITY_DN49967_c0_g1	0.23	0.66	1.24	0	1.1	0.72	620	-	-	-	-	-	-	-
TRINITY_DN70005_c4_g1	7.06	6.47	9.67	5.95	6.91	7.37	3399	-	-	PF13365	virNOG11559	O	sp|Q8VZD4|DEG15_ARATH Glyoxysomal processing protease, glyoxysomal OS=Arabidopsis thaliana GN=DEG15 PE=1 SV=2	gi|743758886|ref|XP_010929289.1| PREDICTED: glyoxysomal processing protease, glyoxysomal isoform X1 [Elaeis guineensis]
TRINITY_DN71716_c1_g1	5.78	4.97	6.05	7.17	8.08	7.38	2529	-	-	PF13424	virNOG01320	Z	sp|F4HSX9|KLCR3_ARATH Protein KINESIN LIGHT CHAIN-RELATED 3 OS=Arabidopsis thaliana GN=KLCR3 PE=2 SV=1	gi|743864430|ref|XP_010904580.1| PREDICTED: uncharacterized protein LOC105031972 [Elaeis guineensis] &gt;gi|743864437|ref|XP_010904581.1| PREDICTED: uncharacterized protein LOC105031972 [Elaeis guineensis]
TRINITY_DN71682_c16_g1	0	2.27	2.72	1.37	0	0	386	-	-	-	poaNOG23839;virNOG25178;euNOG44197	R	-	gi|731366105|ref|XP_010694888.1| PREDICTED: uncharacterized protein LOC104907627 [Beta vulgaris subsp. vulgaris]
TRINITY_DN59285_c5_g3	3.72	1.83	0.83	1.25	3.99	3.45	397	-	-	-	-	-	-	-
TRINITY_DN73636_c0_g1	0	0	0	0	0	0	209	-	-	-	-	-	-	-
TRINITY_DN52141_c0_g4	0	2.97	0	0	0	0	328	-	-	-	-	-	-	-
TRINITY_DN61617_c7_g1	0	0	0	0	0	0	243	-	-	-	-	-	-	-
TRINITY_DN41831_c0_g1	0	0	0	3.53	0	0	309	-	-	-	-	-	-	-
TRINITY_DN15200_c0_g1	0.98	2.4	0.24	0.4	1.45	0.76	628	-	-	-	-	-	-	-
TRINITY_DN74793_c0_g1	0	0	0	2.74	0	0	413	-	-	-	virNOG07069;virNOG30470	SR	sp|P11290|YIBD_ECOLI Uncharacterized glycosyltransferase YibD OS=Escherichia coli (strain K12) GN=yibD PE=3 SV=2	gi|971520390|dbj|GAQ77848.1| hypothetical protein KFL_000040480 [Klebsormidium flaccidum]
TRINITY_DN66821_c4_g1	3.22	0.75	0	1.06	1.12	1.22	488	GO:0006259	-	-	COG2801;virNOG35018	RL	sp|Q7LHG5|YI31B_YEAST Transposon Ty3-I Gag-Pol polyprotein OS=Saccharomyces cerevisiae (strain ATCC 204508 / S288c) GN=TY3B-I PE=3 SV=2	gi|702455653|ref|XP_010026793.1| PREDICTED: uncharacterized protein LOC104417177 [Eucalyptus grandis]
TRINITY_DN45144_c0_g2	0	0	0	0	0	0	217	-	-	-	-	-	-	-
TRINITY_DN69905_c6_g2	0	0	0.66	13.36	0	0.6	422	-	-	-	-	-	-	-
TRINITY_DN50115_c0_g1	0	1.29	1.61	0	0	0	338	-	-	-	-	-	-	-
TRINITY_DN59781_c5_g1	80.22	77.38	74.94	96.55	98.81	97.97	976	GO:0000166;GO:0022625;GO:0000027;GO:0006412;GO:0003735	K02893	PF00276	virNOG19312	J	sp|Q8LD46|R23A1_ARATH 60S ribosomal protein L23a-1 OS=Arabidopsis thaliana GN=RPL23AA PE=2 SV=2	gi|168066780|ref|XP_001785310.1| predicted protein [Physcomitrella patens] &gt;gi|162663093|gb|EDQ49878.1| predicted protein [Physcomitrella patens]
TRINITY_DN21908_c0_g1	0	0	0	0	0	0	258	-	-	-	-	-	-	-
TRINITY_DN72067_c2_g3	0.96	2.25	1.57	2.07	0.89	1.45	454	-	-	-	-	-	-	-
TRINITY_DN63391_c1_g1	0	0	0	0	0	0	222	-	-	-	-	-	-	-
TRINITY_DN39978_c0_g3	0	0	0	0	0	0	204	-	-	-	-	-	-	-
TRINITY_DN62046_c3_g8	0	0	0	0	0	0	242	-	-	-	virNOG09866;virNOG08824;KOG0017	TR	sp|P92519|M810_ARATH Uncharacterized mitochondrial protein AtMg00810 OS=Arabidopsis thaliana GN=AtMg00810 PE=4 SV=1	gi|147860024|emb|CAN83125.1| hypothetical protein VITISV_015109 [Vitis vinifera]
TRINITY_DN38787_c1_g1	2.5	2.31	0.93	0	0.75	0	384	-	-	-	-	-	-	-
TRINITY_DN59667_c5_g1	0	0	0	2.15	0	21.71	344	-	-	-	-	-	-	-
TRINITY_DN67051_c3_g5	0	0	0	0	0	0	383	-	-	-	-	-	-	-
TRINITY_DN71901_c3_g1	2.43	2.66	2.18	8.85	1.5	1.64	484	-	-	-	-	-	-	-
TRINITY_DN67349_c0_g4	0	0	0	0	9.44	5.45	260	GO:0016787;GO:0005730;GO:0016021;GO:0009735;GO:0005886;GO:0018108;GO:0004714	-	-	virNOG04404	R	sp|M1CZC0|EBP1_SOLTU ERBB-3 BINDING PROTEIN 1 OS=Solanum tuberosum GN=EBP1 PE=2 SV=1	gi|734366401|gb|KHN18040.1| Proliferation-associated protein 2G4, partial [Glycine soja]
TRINITY_DN62234_c1_g3	0	0	0	0	0	0	223	-	-	-	-	-	-	-
TRINITY_DN71652_c4_g4	2.71	3.73	4.44	5.6	1.62	1.01	603	-	-	-	-	-	-	-
TRINITY_DN69117_c2_g2	0	0	0	0	0	0	212	-	-	-	-	-	-	-
TRINITY_DN60667_c1_g1	19.46	41.03	48.82	25.6	38.49	34.93	442	-	-	-	-	-	-	-
TRINITY_DN15854_c0_g1	0	0	0	10.41	0	0	310	-	-	-	-	-	-	-
TRINITY_DN62016_c0_g1	0	0	0	0	3.72	0	271	-	-	-	-	-	-	-
TRINITY_DN66164_c0_g2	0	0.98	0	0	0	0	361	-	-	-	-	-	-	-
TRINITY_DN58825_c4_g1	14.6	19.9	40.14	1.69	10.98	1.09	557	-	-	-	virNOG15662;NOG135053	S	-	gi|222635554|gb|EEE65686.1| hypothetical protein OsJ_21305 [Oryza sativa Japonica Group]
TRINITY_DN64342_c0_g5	0.37	0.71	0.13	0.56	0.24	0.39	898	-	-	-	-	-	-	-
TRINITY_DN71786_c3_g5	0.22	0.77	0.9	0.63	0.52	0.45	1678	-	-	-	-	-	-	-
TRINITY_DN74761_c0_g1	0	1.74	2.1	0	0	0	372	-	-	-	-	-	-	-
TRINITY_DN63138_c1_g1	2.21	1.56	1.35	0.76	0.81	3.25	479	-	-	-	-	-	-	-
TRINITY_DN69197_c1_g1	0	0	0	0	0	0	270	-	-	-	-	-	-	-
TRINITY_DN59213_c3_g2	0	1.29	0	0	0	0	404	-	-	-	-	-	-	-
TRINITY_DN52456_c0_g1	1.47	2.42	3.55	0.64	0	0.74	503	-	-	-	-	-	-	-
TRINITY_DN91556_c0_g1	0	0	30.33	0	0	0	231	-	-	-	-	-	-	-
TRINITY_DN37190_c0_g1	0	0	0	6.99	0	0	437	-	-	-	-	-	-	-
TRINITY_DN53291_c0_g1	4.93	8.95	0	0	0	0	266	-	K11797	-	virNOG07612;virNOG39237	R	-	gi|672115896|ref|XP_008781101.1| PREDICTED: bromodomain and WD repeat-containing protein 3-like [Phoenix dactylifera] &gt;gi|672115898|ref|XP_008781102.1| PREDICTED: bromodomain and WD repeat-containing protein 3-like [Phoenix dactylifera] &gt;gi|672115900|ref|XP_008781103.1| PREDICTED: bromodomain and WD repeat-containing protein 3-like [Phoenix dactylifera] &gt;gi|672115902|ref|XP_008781105.1| …
TRINITY_DN69693_c0_g1	0	0	0	0	0	0	288	-	-	-	-	-	-	-
TRINITY_DN65496_c1_g1	296.73	308.59	338.43	280.56	237.59	209.18	1336	-	K14484	PF02309	virNOG16865	K	sp|Q6H543|IAA7_ORYSJ Auxin-responsive protein IAA7 OS=Oryza sativa subsp. japonica GN=IAA7 PE=2 SV=1	gi|672180573|ref|XP_008810484.1| PREDICTED: auxin-responsive protein IAA6-like isoform X1 [Phoenix dactylifera] &gt;gi|672180575|ref|XP_008810485.1| PREDICTED: auxin-responsive protein IAA6-like isoform X2 [Phoenix dactylifera]
TRINITY_DN51599_c0_g2	0	0.57	0.85	0.71	0.38	0.82	671	-	-	-	-	-	-	-
TRINITY_DN54349_c0_g1	0.76	0	0.81	0	0.24	0	594	-	-	-	-	-	-	-
TRINITY_DN95000_c0_g1	24.87	0	0	0	0	0	256	-	-	-	-	-	-	-
TRINITY_DN93353_c0_g1	0	0	0	0	0	0	255	-	-	-	-	-	-	-
TRINITY_DN47841_c1_g1	24.2	0	0	0	0	0	211	-	-	-	-	-	-	-
TRINITY_DN44294_c0_g1	1.17	0	0	1.31	0	0.34	521	GO:0016787	K12835	PF00270	KOG0335;virNOG04340;virNOG34078;virNOG10111	A	sp|A7ZTY2|RHLB_ECO24 ATP-dependent RNA helicase RhlB OS=Escherichia coli O139:H28 (strain E24377A / ETEC) GN=rhlB PE=3 SV=1	gi|685303676|ref|XP_009142546.1| PREDICTED: DEAD-box ATP-dependent RNA helicase 24 [Brassica rapa]
TRINITY_DN64954_c4_g2	0	0	0	0	0	0	237	-	-	-	-	-	-	-
TRINITY_DN56079_c0_g1	0	0	0	0	0	0	274	-	-	-	-	-	-	-
TRINITY_DN58192_c6_g2	4.63	34.88	7.69	0.21	2.29	0	610	-	-	-	-	-	-	-
TRINITY_DN9678_c0_g1	0	0	0	0	0	0	218	-	-	-	-	-	-	-
TRINITY_DN75450_c0_g1	0	15.24	0	0	0	0	244	-	-	-	-	-	-	-
TRINITY_DN46187_c0_g1	0	0	0	0	0	0	271	-	-	-	-	-	-	-
TRINITY_DN29648_c0_g1	0	5.61	0	0	0	0	332	-	-	-	-	-	-	-
TRINITY_DN78238_c0_g1	0	3.85	0	0	0	0	384	-	-	-	-	-	-	-
TRINITY_DN58562_c1_g2	0	0	0	0	0	0	226	-	-	-	-	-	-	-
TRINITY_DN58315_c5_g2	0	23.36	0	0	0	0	229	-	-	-	-	-	-	gi|595851814|ref|XP_007210190.1| hypothetical protein PRUPE_ppa017790mg [Prunus persica] &gt;gi|462405925|gb|EMJ11389.1| hypothetical protein PRUPE_ppa017790mg [Prunus persica]
TRINITY_DN46425_c0_g2	0	0	0	0	0	2.88	399	-	-	-	-	-	-	-
TRINITY_DN78939_c0_g1	0	0	0	0	0	6.55	284	-	-	-	virNOG07873	S	sp|Q9CAJ9|Y1385_ARATH BTB/POZ domain-containing protein At1g63850 OS=Arabidopsis thaliana GN=At1g63850 PE=1 SV=1	gi|694995656|ref|XP_009389780.1| PREDICTED: BTB/POZ domain-containing protein At1g63850-like [Musa acuminata subsp. malaccensis]
TRINITY_DN73545_c0_g1	0	0	0	0	0	0	201	-	-	-	-	-	-	-
TRINITY_DN68338_c4_g1	31.91	27.61	28.54	20.32	18.5	19.41	1308	-	-	-	-	-	-	-
TRINITY_DN25846_c0_g1	0	0	0	0	8.79	0	283	-	-	-	-	-	-	-
TRINITY_DN58624_c3_g2	0	0	0	0	0	0	212	-	-	-	-	-	-	-
TRINITY_DN68450_c3_g1	2.88	2.43	2.03	1.58	1.55	2.29	783	-	-	-	-	-	-	-
TRINITY_DN56601_c2_g2	2.25	2.56	1.43	2.98	3.62	1.85	631	-	-	-	-	-	-	-
TRINITY_DN55668_c3_g1	0.33	3.91	1.06	0.29	0	1.01	526	-	-	-	-	-	-	-
TRINITY_DN60248_c0_g3	3.5	2.83	3.89	3.52	3.11	2.47	515	-	K14638	-	virNOG32823;virNOG06012;COG3104;virNOG28484;NOG18661	PEU	sp|Q8VZE2|PTR22_ARATH Protein NRT1/ PTR FAMILY 5.14 OS=Arabidopsis thaliana GN=NPF5.14 PE=2 SV=2	gi|823156551|ref|XP_012478197.1| PREDICTED: protein NRT1/ PTR FAMILY 5.10 [Gossypium raimondii] &gt;gi|763762454|gb|KJB29708.1| hypothetical protein B456_005G116000 [Gossypium raimondii]
TRINITY_DN66074_c5_g3	2.88	1.77	0	0	0	0	370	-	-	-	-	-	-	-
TRINITY_DN86170_c0_g1	0	24.85	0	0	0	0	227	-	-	-	-	-	-	-
TRINITY_DN68703_c0_g5	0	3.49	0	0	1.73	0	320	-	-	-	-	-	-	-
TRINITY_DN63941_c2_g1	0	0	0	0	0	0	225	-	-	-	-	-	-	-
TRINITY_DN73000_c0_g1	0	0	0	40.81	0	0	229	-	-	-	-	-	-	-
TRINITY_DN68325_c0_g2	0	0.36	0	0	0.9	0.99	496	GO:0006950	-	-	NOG136094;virNOG09688	S	-	gi|125528564|gb|EAY76678.1| hypothetical protein OsI_04633 [Oryza sativa Indica Group]
TRINITY_DN67248_c2_g1	15.6	17.43	20.79	20.56	18.98	20.99	860	-	-	PF01477	virNOG20070;virNOG19428	R	sp|O65660|PLAT1_ARATH PLAT domain-containing protein 1 OS=Arabidopsis thaliana GN=PLAT1 PE=1 SV=1	gi|672167688|ref|XP_008803816.1| PREDICTED: uncharacterized protein LOC103717274 isoform X1 [Phoenix dactylifera]
TRINITY_DN61970_c1_g1	36.99	10.01	28.64	13.88	32.77	0	304	GO:0004252;GO:0006508	-	-	virNOG06323	O	sp|O22609|DEGP1_ARATH Protease Do-like 1, chloroplastic OS=Arabidopsis thaliana GN=DEGP1 PE=1 SV=2	gi|672173521|ref|XP_008806894.1| PREDICTED: protease Do-like 1, chloroplastic [Phoenix dactylifera]
TRINITY_DN61605_c6_g7	0.7	0.39	0	0.4	0.64	0.24	636	-	-	-	virNOG06399	R	sp|Q3ECB8|PP128_ARATH Pentatricopeptide repeat-containing protein At1g77170, mitochondrial OS=Arabidopsis thaliana GN=PCMP-E21 PE=2 SV=1	gi|629117699|gb|KCW82374.1| hypothetical protein EUGRSUZ_C03781 [Eucalyptus grandis]
TRINITY_DN58104_c0_g1	11.8	14.94	13.95	17.12	16	18.04	540	-	-	PF03016	virNOG08396	WMG	sp|Q9FFN2|GLYT3_ARATH Probable glycosyltransferase At5g03795 OS=Arabidopsis thaliana GN=At5g03795 PE=3 SV=2	gi|672160657|ref|XP_008800113.1| PREDICTED: probable glycosyltransferase At5g03795 [Phoenix dactylifera]
TRINITY_DN61552_c2_g1	14.84	3.28	5.5	2.31	4.09	2.9	1800	-	-	-	-	-	-	-
TRINITY_DN63851_c4_g4	0	0	0	0	0	0	274	-	-	-	-	-	-	-
TRINITY_DN72853_c2_g2	19.78	19.07	24.11	3.88	4.65	2.98	967	-	-	-	euNOG21365;poaNOG23839;virNOG25178;virNOG36256	R	-	gi|77563563|gb|ABB00038.1| reverse transcriptase family member [Glycine max]
TRINITY_DN44256_c0_g1	0	0.69	0.52	0.43	0.46	0.25	605	-	-	-	-	-	-	-
TRINITY_DN71345_c2_g1	2	1.01	1.23	1.36	1.46	1.7	933	-	-	-	-	-	-	-
TRINITY_DN66431_c3_g1	0	0	0	14.47	0	0	241	GO:0005488	K03363	-	virNOG27057	R	-	gi|590589905|ref|XP_007016583.1| Uncharacterized protein TCM_041944 [Theobroma cacao] &gt;gi|508786946|gb|EOY34202.1| Uncharacterized protein TCM_041944 [Theobroma cacao]
TRINITY_DN68558_c0_g1	13.46	11.49	12.13	16.36	15.99	18.27	1002	GO:0016747	-	PF02458	virNOG08295	S	sp|Q9FF86|DCR_ARATH BAHD acyltransferase DCR OS=Arabidopsis thaliana GN=DCR PE=2 SV=1	gi|672124066|ref|XP_008785410.1| PREDICTED: uncharacterized acetyltransferase At3g50280 [Phoenix dactylifera]
TRINITY_DN64718_c1_g2	0	0	0.52	0	0	1.06	454	GO:0055085;GO:0016021;GO:0022857	-	-	virNOG03343	S	sp|F4HZQ7|WTR5_ARATH WAT1-related protein At1g21890 OS=Arabidopsis thaliana GN=At1g21890 PE=2 SV=1	gi|695004731|ref|XP_009388785.1| PREDICTED: WAT1-related protein At1g21890-like [Musa acuminata subsp. malaccensis]
TRINITY_DN66440_c2_g3	0	0	0	0	0	0	249	-	-	-	-	-	-	-
TRINITY_DN63337_c1_g1	0	0.58	0	0	0	0	417	-	-	-	-	-	-	-
TRINITY_DN58570_c10_g3	0.66	1.24	1.62	0.19	0.41	0	641	-	-	-	-	-	-	-
TRINITY_DN65970_c0_g3	0	1.89	0	0	0	0	312	-	-	-	-	-	-	-
TRINITY_DN39580_c0_g1	0	8.97	49.06	0	0	0	238	-	-	-	-	-	-	-
TRINITY_DN38726_c0_g2	0	0	0	0	0	0	309	-	-	-	-	-	-	-
TRINITY_DN61863_c4_g1	0	0	0	0	0	0	225	-	-	-	-	-	-	-
TRINITY_DN70559_c3_g1	0	0	0	0	0	0	281	-	-	-	-	-	-	-
TRINITY_DN60841_c1_g1	110.11	105.11	112.64	96.04	109.1	102.67	1117	GO:0080008;GO:0009910;GO:0010452;GO:0005829;GO:0051568	K12602	PF00400;PF12894	virNOG07282	R	sp|Q9SZQ5|VIP3_ARATH WD repeat-containing protein VIP3 OS=Arabidopsis thaliana GN=VIP3 PE=1 SV=1	gi|695002641|ref|XP_009381209.1| PREDICTED: WD repeat-containing protein 61 [Musa acuminata subsp. malaccensis]
TRINITY_DN52227_c0_g3	0	0	0	0	0	0	210	-	-	-	-	-	-	-
TRINITY_DN59763_c0_g1	0	0	0	0	10.59	0	255	-	-	-	-	-	-	-
TRINITY_DN72930_c5_g3	0	0	0	0	0	0	231	-	-	-	-	-	-	-
TRINITY_DN59582_c0_g1	0.94	1	1.11	1.02	0.81	0.33	1003	-	-	-	-	-	-	-
TRINITY_DN62801_c1_g3	1.8	0	0.89	0.68	1.19	0.65	793	-	-	-	virNOG13795	A	-	gi|743832405|ref|XP_010934968.1| PREDICTED: uncharacterized protein LOC105054986 isoform X1 [Elaeis guineensis]
TRINITY_DN50141_c1_g1	0	0	0	0	0	0	221	-	-	-	-	-	-	-
TRINITY_DN66617_c6_g1	0.21	0.41	0.45	0.49	0.98	0.1	1078	-	-	-	-	-	-	-
TRINITY_DN57440_c0_g2	33.12	28.54	37.66	58.56	53.85	56.87	863	GO:0005634;GO:0006333	K10753	PF04729	virNOG04733	KB	sp|Q9LS09|ASF1B_ARATH Histone chaperone ASF1B OS=Arabidopsis thaliana GN=ASF1B PE=1 SV=1	gi|694995229|ref|XP_009380277.1| PREDICTED: probable histone chaperone ASF1A [Musa acuminata subsp. malaccensis]
TRINITY_DN60426_c2_g2	4.29	5.54	6.39	4.51	3.27	4.64	1092	-	-	-	-	-	-	-
TRINITY_DN29162_c0_g1	0	0	0.72	0.29	0.62	0.34	523	-	-	-	-	-	-	-
TRINITY_DN32531_c0_g1	0	0	0	0	0	0	235	-	-	-	-	-	-	-
TRINITY_DN67452_c3_g2	0.2	0.56	1.25	0.17	0.19	0.4	678	-	-	-	-	-	-	-
TRINITY_DN50515_c0_g1	0	0	7.87	2.68	0	0	285	GO:0006351	K14516	-	virNOG18280;virNOG19226	K	sp|Q8LDC8|ERF92_ARATH Ethylene-responsive transcription factor 1B OS=Arabidopsis thaliana GN=ERF1B PE=1 SV=2	gi|1012359545|gb|KYP70729.1| Ethylene-responsive transcription factor 15 [Cajanus cajan]
TRINITY_DN14855_c0_g1	0	0	0	0	0	0	221	-	-	-	-	-	-	-
TRINITY_DN62426_c4_g6	1.04	0.2	0.22	0.37	0	1.92	659	-	-	-	-	-	-	-
TRINITY_DN56584_c1_g3	0	1.08	0	0	2.08	1.16	352	-	-	-	-	-	-	-
TRINITY_DN37934_c0_g1	0	0	0	0	0	0	207	-	-	-	-	-	-	-
TRINITY_DN71681_c5_g2	7.95	15.83	17.91	3.74	3.38	3.94	2515	-	-	-	-	-	-	-
TRINITY_DN83044_c0_g1	0	0	0	0	10.84	0	254	-	-	-	-	-	-	-
TRINITY_DN65368_c12_g2	0	0	0	0	0.7	0	497	-	-	-	-	-	-	-
TRINITY_DN64286_c0_g1	42.85	32.03	35.25	35.85	25.51	26.02	826	GO:0008270;GO:0003676	K13152	PF06220;PF00642	virNOG24172	A	sp|Q0JP11|C3H3_ORYSJ Zinc finger CCCH domain-containing protein 3 OS=Oryza sativa subsp. japonica GN=Os01g0252200 PE=2 SV=2	gi|743843844|ref|XP_010938177.1| PREDICTED: zinc finger CCCH domain-containing protein 3 isoform X1 [Elaeis guineensis]
TRINITY_DN61676_c2_g3	0.69	0.08	0.18	0.23	0.17	0.45	1156	-	-	-	-	-	-	-
TRINITY_DN88519_c0_g1	0	0	0	0	12.87	0	247	-	-	-	virNOG00819;virNOG10401;virNOG02772;virNOG01179;virNOG01480	ATRLB	-	gi|734411212|gb|KHN35824.1| Copia protein, partial [Glycine soja]
TRINITY_DN45155_c0_g1	0	0	0	0	0	0	206	-	-	-	-	-	-	-
TRINITY_DN93339_c0_g1	0	0	0	0	38.48	0	211	-	-	-	-	-	-	-
TRINITY_DN72173_c0_g2	0	3.14	0	0	0	10.02	283	-	-	-	-	-	-	-
TRINITY_DN56995_c6_g2	16.28	0	20.4	25.47	26.24	31.13	222	-	-	-	-	-	-	-
TRINITY_DN49718_c0_g1	0.76	1.45	2.01	0	0	0.59	691	-	-	-	-	-	-	-
TRINITY_DN65522_c1_g1	20.33	17.31	15.91	22.49	14.36	20.25	1010	-	-	PF01205	virNOG08126	S	sp|P32438|YPOL_THETH IMPACT family member in pol 5&apos;region (Fragment) OS=Thermus thermophilus PE=3 SV=1	gi|695058580|ref|XP_009417609.1| PREDICTED: uncharacterized protein LOC103997979 [Musa acuminata subsp. malaccensis]
TRINITY_DN63972_c2_g1	0.63	0	1.1	0.37	0.2	1.29	657	-	-	-	-	-	-	-
TRINITY_DN56964_c2_g4	0	3.44	0	0	0	3.66	318	-	-	-	-	-	-	-
TRINITY_DN18657_c0_g1	0	0	0	0	0	5.99	256	-	-	-	-	-	-	-
TRINITY_DN84747_c0_g1	0	0	0	0	11.71	0	283	GO:0016787	-	-	virNOG00597;virNOG30810	O	sp|Q6XBF8|CDR1_ARATH Aspartic proteinase CDR1 OS=Arabidopsis thaliana GN=CDR1 PE=1 SV=1	gi|743785154|ref|XP_010921837.1| PREDICTED: aspartic proteinase CDR1-like [Elaeis guineensis]
TRINITY_DN34127_c0_g1	0.55	0.39	0	0.12	0.39	0.71	840	-	-	PF01266	NOG212506	C	sp|B2VJ51|DADA_ERWT9 D-amino acid dehydrogenase OS=Erwinia tasmaniensis (strain DSM 17950 / CIP 109463 / Et1/99) GN=dadA PE=3 SV=1	gi|902150700|gb|KNA05445.1| hypothetical protein SOVF_190360 [Spinacia oleracea]
TRINITY_DN72953_c3_g1	1.62	0	0.25	0.2	0.88	0.24	621	-	-	-	-	-	-	-
TRINITY_DN71923_c1_g1	365.28	376.27	354.09	387.05	420.56	405.02	892	-	K02966	PF01090	virNOG17313	J	sp|Q9SGA6|RS191_ARATH 40S ribosomal protein S19-1 OS=Arabidopsis thaliana GN=RPS19A PE=2 SV=1	gi|672137975|ref|XP_008792727.1| PREDICTED: 40S ribosomal protein S19-1-like [Phoenix dactylifera]
TRINITY_DN63911_c4_g5	0	0	0	0	0	0	253	-	-	-	-	-	-	-
TRINITY_DN44435_c0_g1	0	0	0	0	8.86	0	235	-	-	-	-	-	-	-
TRINITY_DN58941_c3_g2	1.55	3.58	0	0	0	0.77	392	-	-	-	COG2801	L	-	gi|4388718|gb|AAD19756.1| putative Ty3-gypsy-like retroelement pol polyprotein [Arabidopsis thaliana]
TRINITY_DN71331_c2_g2	0	1.98	0	0	0	0	401	-	-	-	-	-	-	-
TRINITY_DN58358_c1_g1	10.94	9.33	75.37	12.3	12.39	11.24	2821	-	-	PF05904	virNOG19988;virNOG14586	S	-	gi|672127077|ref|XP_008786999.1| PREDICTED: uncharacterized protein LOC103705155 [Phoenix dactylifera]
TRINITY_DN59142_c0_g1	0	16.97	0	0	0	0	240	-	-	-	-	-	-	-
TRINITY_DN70592_c4_g7	0	0	0	0	0	0	249	-	-	-	-	-	-	-
TRINITY_DN71641_c6_g2	0	5.01	0	0	0	0	261	-	-	-	-	-	-	-
TRINITY_DN69319_c0_g2	0	0	0	0	0	0	224	-	-	-	-	-	-	-
TRINITY_DN58574_c4_g11	0	0	0	0	0	0	273	-	-	-	-	-	-	-
TRINITY_DN62936_c5_g1	40.14	35.9	50.63	0	0	0	216	-	-	-	-	-	-	-
TRINITY_DN70203_c4_g4	1.58	2.88	0	0	0	3.07	330	-	-	-	-	-	-	-
TRINITY_DN60174_c9_g1	0	2.97	0	1.33	4.23	0	328	-	-	-	-	-	-	-
TRINITY_DN58907_c2_g2	4.43	6.67	1.19	1.17	1.49	1.67	1125	GO:0015074;GO:0006508;GO:0004190;GO:0003676	-	-	COG2801;virNOG15679	RL	sp|Q9UR07|TF211_SCHPO Transposon Tf2-11 polyprotein OS=Schizosaccharomyces pombe (strain 972 / ATCC 24843) GN=Tf2-11 PE=3 SV=1	gi|147790928|emb|CAN68261.1| hypothetical protein VITISV_004267 [Vitis vinifera]
TRINITY_DN37961_c0_g1	0	1.53	0	0	2.9	0	326	-	-	-	-	-	-	-
TRINITY_DN50474_c0_g3	0.26	0	0.84	0	0	0.54	583	-	-	PF00213	-	-	sp|B2VCA7|ATPD_ERWT9 ATP synthase subunit delta OS=Erwinia tasmaniensis (strain DSM 17950 / CIP 109463 / Et1/99) GN=atpH PE=3 SV=1	gi|1012367581|gb|KYP78762.1| ATP synthase subunit delta, partial [Cajanus cajan]
TRINITY_DN70552_c4_g3	0	0	0	0	3.67	0	310	-	-	-	-	-	-	-
TRINITY_DN64841_c0_g1	0	0	0	0	0	0	240	-	-	-	-	-	-	-
TRINITY_DN55149_c0_g2	55.35	56.47	56.66	43.09	39.1	35.32	868	GO:2000028	K12124	-	virNOG06631	S	sp|Q9AWL7|GIGAN_ORYSJ Protein GIGANTEA OS=Oryza sativa subsp. japonica GN=GI PE=2 SV=2	gi|253317655|gb|ACT22764.1| GIGANTEA [Allium cepa]
TRINITY_DN41319_c0_g1	0	0	0	0	0	19.15	216	-	-	-	-	-	-	-
TRINITY_DN20362_c0_g1	2.75	0	3.12	0	0	0	340	-	K05387	PF01094	virNOG12782;NOG211775;NOG118387;KOG1052;virNOG11172	TPEU	sp|Q9C5V5|GLR28_ARATH Glutamate receptor 2.8 OS=Arabidopsis thaliana GN=GLR2.8 PE=2 SV=2	gi|695077290|ref|XP_009385977.1| PREDICTED: glutamate receptor 2.9-like [Musa acuminata subsp. malaccensis]
TRINITY_DN60243_c5_g2	2.3	2	1.43	0.28	1.51	0.98	1009	-	-	-	-	-	-	-
TRINITY_DN33574_c0_g1	0	1.28	0.95	0.4	0	0.23	632	-	-	-	-	-	-	-
TRINITY_DN71478_c0_g1	12.04	8.35	9.24	15.14	11.41	11.89	1827	GO:0008168;GO:0016021;GO:0032259	-	-	NOG128229;virNOG05462;virNOG04772	RU	sp|B9DFI7|PMT2_ARATH Probable methyltransferase PMT2 OS=Arabidopsis thaliana GN=At1g26850 PE=2 SV=2	gi|695050908|ref|XP_009413462.1| PREDICTED: probable methyltransferase PMT2 [Musa acuminata subsp. malaccensis]
TRINITY_DN24636_c0_g1	0	0	14.71	0	0	0	257	-	-	-	-	-	-	-
TRINITY_DN60469_c1_g1	0.94	1.79	1.13	0.36	0.64	0.42	853	-	-	-	-	-	-	-
TRINITY_DN36670_c0_g1	1.17	0	0	1.69	1.09	0.39	491	-	-	-	-	-	-	-
TRINITY_DN77339_c0_g1	5.16	0	0	4.12	0	4.97	264	-	-	-	-	-	-	-
TRINITY_DN67096_c0_g1	1.57	3.31	2.95	1.7	2.18	1.19	490	-	-	-	virNOG17940	S	-	gi|672125884|ref|XP_008786373.1| PREDICTED: uncharacterized protein LOC103704738 [Phoenix dactylifera]
TRINITY_DN65885_c6_g1	0	0	0	5.68	0	0	282	-	-	-	-	-	-	-
TRINITY_DN57385_c2_g6	0.34	3.11	0	0.59	0.31	0	522	-	-	-	-	-	-	-
TRINITY_DN71644_c1_g3	0	1.58	0	1.81	0	1.7	430	-	-	-	-	-	-	-
TRINITY_DN69868_c0_g4	4.43	5.39	2.87	5.73	6.95	9.82	468	-	-	-	virNOG04739	S	sp|O22807|GALS1_ARATH Galactan beta-1,4-galactosyltransferase GALS1 OS=Arabidopsis thaliana GN=GALS1 PE=2 SV=2	gi|672195261|ref|XP_008776506.1| PREDICTED: uncharacterized protein LOC103696604 [Phoenix dactylifera]
TRINITY_DN67384_c4_g2	1.27	0.6	0.34	0.55	0.3	0.32	535	-	-	-	-	-	-	-
TRINITY_DN69091_c0_g2	8.17	16.89	9.32	27.09	12.53	16.61	1750	-	-	-	-	-	-	-
TRINITY_DN70784_c2_g1	0	0	0	0	0	0	324	-	-	-	-	-	-	-
TRINITY_DN68443_c0_g6	0	0	0	0	0	1.8	319	-	-	-	-	-	-	-
TRINITY_DN72013_c1_g1	0.71	0	0	0	0	0	509	-	-	-	-	-	-	-
TRINITY_DN38769_c0_g1	0	0	0	4.54	7.19	0	294	-	-	-	-	-	-	-
TRINITY_DN36014_c0_g2	0	0	0	0	0	0	212	-	-	-	-	-	-	-
TRINITY_DN57317_c5_g2	0	0	0	2.24	0.6	1.32	410	-	-	-	-	-	-	-
TRINITY_DN63880_c3_g1	4.47	5.36	5.75	3.57	3.39	3.13	1258	-	K00921	-	virNOG05256	T	-	gi|672161882|ref|XP_008800769.1| PREDICTED: putative 1-phosphatidylinositol-3-phosphate 5-kinase FAB1C isoform X1 [Phoenix dactylifera]
TRINITY_DN62849_c6_g1	0	0	0	0	0	0	257	-	-	-	-	-	-	-
TRINITY_DN58708_c2_g1	0	20.78	0	0	0	0	212	-	-	-	-	-	-	-
TRINITY_DN68354_c2_g1	3.22	0	0	0	0.95	1.06	360	-	-	-	-	-	-	-
TRINITY_DN62566_c4_g7	13.95	13.38	19.09	13.69	12.59	10.74	709	GO:0016021	K09775	PF02681	COG1963;virNOG18143	S	sp|O32107|YUID_BACSU Uncharacterized membrane protein YuiD OS=Bacillus subtilis (strain 168) GN=yuiD PE=4 SV=1	gi|47026961|gb|AAT08699.1| unknown [Hyacinthus orientalis]
TRINITY_DN66535_c4_g1	0	1.22	0.9	0	0.6	0.83	768	-	-	-	-	-	-	-
TRINITY_DN63970_c2_g1	20.47	19.37	19.54	26.66	23.89	28.7	1391	-	K01057	PF01182	virNOG00075	G	sp|A2Z3C4|6PGL4_ORYSI Probable 6-phosphogluconolactonase 4, chloroplastic OS=Oryza sativa subsp. indica GN=OsI_031067 PE=3 SV=2	gi|672197766|ref|XP_008777150.1| PREDICTED: probable 6-phosphogluconolactonase 4, chloroplastic [Phoenix dactylifera]
TRINITY_DN61420_c0_g1	0.75	0.7	0	0	0	0	395	-	-	-	-	-	-	-
TRINITY_DN57160_c10_g2	0	5.48	0	0	1.73	0	314	-	-	-	virNOG31300;virNOG35686;virNOG08824;KOG0017;virNOG03186	SR	-	gi|147857326|emb|CAN81362.1| hypothetical protein VITISV_013815 [Vitis vinifera]
TRINITY_DN69823_c2_g4	0.42	0.51	0.76	0.5	0.27	0.85	1625	-	-	PF12854;PF13041;PF01535	virNOG11159;KOG4197;virNOG11059;virNOG13173	R	sp|Q9MA95|PP214_ARATH Putative pentatricopeptide repeat-containing protein At3g05240 OS=Arabidopsis thaliana GN=PCMP-E82 PE=3 SV=2	gi|672159154|ref|XP_008799333.1| PREDICTED: pentatricopeptide repeat-containing protein At4g21065-like [Phoenix dactylifera]
TRINITY_DN45328_c0_g1	2.03	0.94	0	0	0	1	365	-	-	-	-	-	-	-
TRINITY_DN39879_c0_g1	0	1.16	0	0.53	0.57	0.62	417	-	-	-	-	-	-	-
TRINITY_DN1200_c0_g1	2.18	1.38	1.8	0.43	0.69	0.25	607	-	-	-	-	-	-	-
TRINITY_DN58070_c10_g1	0	0	0	36.97	0	0	223	-	-	-	-	-	-	gi|698502821|ref|XP_009797031.1| PREDICTED: uncharacterized protein LOC104243532 [Nicotiana sylvestris]
TRINITY_DN87899_c0_g1	0	0	3.56	0	2.57	0	290	-	-	-	-	-	-	-
TRINITY_DN87059_c0_g1	3.02	2.75	0	0	7.72	0	290	-	-	-	-	-	-	-
TRINITY_DN63225_c1_g3	64.01	66.87	68.43	61.64	67.39	64.42	3618	GO:0008152;GO:0003824	K01897	PF00501	virNOG01655;COG1022	I	sp|Q9T0A0|LACS4_ARATH Long chain acyl-CoA synthetase 4 OS=Arabidopsis thaliana GN=LACS4 PE=2 SV=1	gi|672135517|ref|XP_008791425.1| PREDICTED: long chain acyl-CoA synthetase 4-like [Phoenix dactylifera]
TRINITY_DN80395_c0_g1	0	0	0	0	0	0	263	GO:0003697;GO:0006281;GO:0005524;GO:0008094;GO:0006310	K03553	-	virNOG03791;COG0468	L	sp|B1LWT6|RECA_METRJ Protein RecA OS=Methylobacterium radiotolerans (strain ATCC 27329 / DSM 1819 / JCM 2831) GN=recA PE=3 SV=1	gi|1021029803|gb|KZM87588.1| hypothetical protein DCAR_024711 [Daucus carota subsp. sativus]
TRINITY_DN75868_c0_g1	0	0	0	0	0	0	214	-	-	-	-	-	-	-
TRINITY_DN59798_c9_g1	0	16.73	0	0	0	0	218	-	-	-	-	-	-	-
TRINITY_DN60895_c2_g5	1.31	0.21	0.46	0	0.21	0.45	640	-	-	-	-	-	-	-
TRINITY_DN66977_c0_g3	7.03	6.75	5.86	10.69	12.79	13.96	942	GO:0043231;GO:0006259;GO:0004518	K04799	-	virNOG08306;COG0258	L	sp|B4FHY0|FEN1_MAIZE Flap endonuclease 1 OS=Zea mays GN=FEN1 PE=2 SV=1	gi|1009116460|ref|XP_015874784.1| PREDICTED: flap endonuclease 1 isoform X1 [Ziziphus jujuba]
TRINITY_DN58535_c0_g1	5.66	5.13	6.84	4.51	0	0	260	-	-	-	-	-	-	-
TRINITY_DN59221_c4_g5	0	0	0	0	0	0	371	-	-	-	-	-	-	-
TRINITY_DN68414_c5_g1	10.93	10.81	57.23	36	27.67	8.5	1468	-	-	-	virNOG25825;virNOG26522	TR	sp|Q67Y93|KRP1_ARATH Cyclin-dependent kinase inhibitor 1 OS=Arabidopsis thaliana GN=KRP1 PE=1 SV=2	gi|743772653|ref|XP_010916641.1| PREDICTED: cyclin-dependent kinase inhibitor 1-like [Elaeis guineensis]
TRINITY_DN63775_c1_g2	0	0	0	0	0	0	260	-	-	-	-	-	-	-
TRINITY_DN63939_c1_g1	15.85	23.23	17.93	22.38	19.12	19.81	665	-	-	PF06219	virNOG12302	S	-	gi|1035957820|gb|OAY79152.1| hypothetical protein ACMD2_17385 [Ananas comosus]
TRINITY_DN42834_c0_g1	0	0	0	0	0	0	213	-	-	-	-	-	-	-
TRINITY_DN62818_c8_g1	1.18	0	0.65	0	1.08	0.59	424	-	-	-	-	-	-	-
TRINITY_DN91617_c0_g1	0	0	9.7	0	0	0	275	-	-	-	-	-	-	-
TRINITY_DN70487_c3_g5	39.89	38.98	37.3	43.01	45.54	45.06	1003	-	-	PF06232	virNOG21834	R	sp|Q681K2|ATS3A_ARATH Embryo-specific protein ATS3A OS=Arabidopsis thaliana GN=ATS3A PE=1 SV=1	gi|672196607|ref|XP_008776847.1| PREDICTED: uncharacterized protein LOC103696903 [Phoenix dactylifera]
TRINITY_DN58995_c9_g3	4.25	0	0	0	0	0	421	-	-	-	-	-	-	-
TRINITY_DN55942_c3_g1	53.97	51.23	52.28	42.79	41.77	47.63	2844	GO:0005622;GO:0007034	K12194	-	KOG1656;virNOG11430	U	sp|O82197|VP321_ARATH Vacuolar protein sorting-associated protein 32 homolog 1 OS=Arabidopsis thaliana GN=VPS32.1 PE=1 SV=1	gi|743819095|ref|XP_010931424.1| PREDICTED: vacuolar protein sorting-associated protein 32 homolog 2-like isoform X1 [Elaeis guineensis]
TRINITY_DN68262_c1_g4	3.32	3.17	3.55	4.99	5.8	5.11	922	GO:0016021;GO:0009512	-	-	virNOG23064;virNOG21415	SK	sp|P80883|PETM_SPIOL Cytochrome b6-f complex subunit 7 (Fragment) OS=Spinacia oleracea GN=petM PE=1 SV=1	gi|586769445|ref|XP_006856228.1| PREDICTED: uncharacterized protein LOC18446040 [Amborella trichopoda] &gt;gi|769797903|ref|XP_011627740.1| PREDICTED: uncharacterized protein LOC18446040 [Amborella trichopoda] &gt;gi|548860087|gb|ERN17695.1| hypothetical protein AMTR_s00059p00208110 [Amborella trichopoda]
TRINITY_DN63659_c0_g3	0.45	1.25	1.44	0	0	0.45	467	-	-	-	-	-	-	-
TRINITY_DN57724_c2_g1	5.29	3.28	1.93	4.01	2.14	2.94	425	-	-	-	-	-	-	-
TRINITY_DN72343_c3_g1	0	0	0	0	0	0	202	-	-	-	virNOG05588	S	-	gi|1035950284|gb|OAY73548.1| hypothetical protein ACMD2_02543, partial [Ananas comosus]
TRINITY_DN58336_c2_g4	6.15	6.74	3.7	10.57	4.48	14.12	384	-	K11838	-	virNOG02575	O	sp|Q84WU2|UBP13_ARATH Ubiquitin carboxyl-terminal hydrolase 13 OS=Arabidopsis thaliana GN=UBP13 PE=1 SV=1	gi|720022748|ref|XP_010263134.1| PREDICTED: ubiquitin carboxyl-terminal hydrolase 12 isoform X1 [Nelumbo nucifera]
TRINITY_DN55750_c12_g1	2.31	1.67	2.83	1.21	0.61	0.91	1233	-	-	-	NOG127737;virNOG40250;KOG0017	R	-	gi|1012361736|gb|KYP72919.1| Retrovirus-related Pol polyprotein from transposon TNT 1-94 [Cajanus cajan]
TRINITY_DN46855_c0_g1	1.57	0	0	0	0	0.78	390	-	-	-	-	-	-	-
TRINITY_DN58388_c1_g1	0	0	0	0	0	0	207	-	-	-	-	-	-	-
TRINITY_DN65598_c2_g1	12.4	8.87	8.69	4.41	4.43	3.54	2810	-	-	PF13041;PF01535;PF14432	virNOG04512	R	sp|Q9SV26|PP297_ARATH Pentatricopeptide repeat-containing protein At4g01030, mitochondrial OS=Arabidopsis thaliana GN=PCMP-H65 PE=3 SV=2	gi|743796925|ref|XP_010924851.1| PREDICTED: pentatricopeptide repeat-containing protein At4g01030, mitochondrial [Elaeis guineensis]
TRINITY_DN55606_c4_g1	0.38	2.36	2.02	0.85	1.45	1.57	689	-	-	-	-	-	-	-
TRINITY_DN42712_c0_g1	1.84	2.31	0.36	2.54	1.65	1.17	520	-	-	-	-	-	-	-
TRINITY_DN93138_c0_g1	56.76	0	0	0	0	0	207	-	-	-	-	-	-	-
TRINITY_DN41056_c0_g1	5.83	0	0	0	0	0	292	-	-	-	-	-	-	-
TRINITY_DN76857_c0_g1	0	0	0	0	0	14.99	247	-	-	-	-	-	-	-
TRINITY_DN63904_c1_g4	0	0.61	0	0	0.6	0	410	-	-	-	KOG1075;virNOG01327;virNOG05590	R	-	gi|922465283|ref|XP_013633178.1| PREDICTED: uncharacterized protein LOC106338840 [Brassica oleracea var. oleracea]
TRINITY_DN61247_c0_g4	0.94	0.35	0.3	2.19	0.56	0.53	1326	GO:0016310;GO:0016301	-	-	virNOG00334	O	sp|Q9FNF8|P4KG3_ARATH Phosphatidylinositol 4-kinase gamma 3 OS=Arabidopsis thaliana GN=PI4KG3 PE=2 SV=1	gi|743800436|ref|XP_010925937.1| PREDICTED: phosphatidylinositol 4-kinase gamma 4-like [Elaeis guineensis]
TRINITY_DN64900_c0_g1	9.83	14.85	11.94	1.5	1.6	3.53	377	-	-	-	-	-	-	-
TRINITY_DN69904_c0_g1	9.98	5.99	7.56	0	2.87	12.38	287	-	K06947	-	virNOG16222;virNOG00188;NOG41399	SR	-	gi|695014531|ref|XP_009394098.1| PREDICTED: polynucleotide 5&apos;-hydroxyl-kinase NOL9-like isoform X1 [Musa acuminata subsp. malaccensis]
TRINITY_DN90011_c0_g1	0	1.42	0	0	0	0	331	-	-	-	-	-	-	-
TRINITY_DN72747_c3_g1	0	20.02	0	0	0	21.37	213	GO:0005337;GO:1901642;GO:0016021	K15014	-	virNOG06980	P	sp|Q9M0Y3|ENT3_ARATH Equilibrative nucleotide transporter 3 OS=Arabidopsis thaliana GN=ENT3 PE=1 SV=1	gi|568215004|ref|NP_001275018.1| equilibrative nucleotide transporter 3-like [Solanum tuberosum] &gt;gi|334683129|emb|CBX87930.1| equilibrative nucleoside transporter 3 [Solanum tuberosum]
TRINITY_DN52121_c0_g1	1.83	1.7	1.63	0.5	0.94	3.45	497	GO:0046872;GO:0055114;GO:0016491	K04125	-	virNOG04127	Q	sp|O49561|G2OX8_ARATH Gibberellin 2-beta-dioxygenase 8 OS=Arabidopsis thaliana GN=GA2OX8 PE=1 SV=2	gi|593788272|ref|XP_007157175.1| hypothetical protein PHAVU_002G049000g [Phaseolus vulgaris] &gt;gi|561030590|gb|ESW29169.1| hypothetical protein PHAVU_002G049000g [Phaseolus vulgaris]
TRINITY_DN60374_c2_g5	8.3	0	0	0	0	4.01	353	-	-	-	COG2801;virNOG27333	RL	sp|Q99315|YG31B_YEAST Transposon Ty3-G Gag-Pol polyprotein OS=Saccharomyces cerevisiae (strain ATCC 204508 / S288c) GN=TY3B-G PE=1 SV=3	gi|672184346|ref|XP_008812481.1| PREDICTED: LOW QUALITY PROTEIN: uncharacterized protein LOC103723366 [Phoenix dactylifera]
TRINITY_DN84589_c0_g1	0.4	0.76	0.43	0.35	0.37	2.04	485	-	-	-	-	-	-	-
TRINITY_DN95222_c0_g1	5.53	0	6.67	0	9.23	0	261	-	-	-	-	-	-	-
TRINITY_DN64110_c5_g5	82.22	86.59	85.18	85.77	79.93	86.73	892	GO:0003723;GO:0000166	K12891	PF00076	poaNOG18473;virNOG19435	A	sp|Q9FMG4|SC35_ARATH Serine/arginine-rich splicing factor SC35 OS=Arabidopsis thaliana GN=SC35 PE=1 SV=1	gi|586729081|ref|XP_006849807.1| PREDICTED: serine/arginine-rich splicing factor SC35 isoform X2 [Amborella trichopoda] &gt;gi|548853384|gb|ERN11388.1| hypothetical protein AMTR_s00176p00054790 [Amborella trichopoda]
TRINITY_DN95451_c0_g1	0.87	0.8	0	0.73	0	0.86	380	-	-	-	-	-	-	-
TRINITY_DN65854_c4_g2	2.71	2.5	2.01	6.05	2.42	4.46	376	-	-	-	-	-	-	-
TRINITY_DN63167_c11_g1	0	0	0	0	0	0	255	-	-	-	-	-	-	-
TRINITY_DN23313_c0_g1	0.67	1.02	0.42	0	0	0.55	856	-	-	PF02362	virNOG19980;virNOG30846;virNOG31676;virNOG11319	K	sp|Q8GYM4|REM14_ARATH B3 domain-containing protein REM14 OS=Arabidopsis thaliana GN=REM14 PE=2 SV=2	gi|672142079|ref|XP_008794890.1| PREDICTED: putative B3 domain-containing protein REM15 isoform X1 [Phoenix dactylifera]
TRINITY_DN68361_c4_g1	0.89	0	1.42	0.2	1.06	0.69	633	-	-	-	-	-	-	-
TRINITY_DN57947_c0_g3	51.4	61.71	38.03	82.3	79.63	79.01	269	GO:0006457;GO:0005524;GO:0051082;GO:0005829	K09495	-	virNOG11366	O	sp|Q84WV1|TCPG_ARATH T-complex protein 1 subunit gamma OS=Arabidopsis thaliana GN=CCT3 PE=1 SV=1	gi|1009125599|ref|XP_015879696.1| PREDICTED: T-complex protein 1 subunit gamma [Ziziphus jujuba]
TRINITY_DN69430_c1_g4	0	0	0	0	0	0	265	-	-	-	-	-	-	-
TRINITY_DN58130_c0_g3	43.89	36.32	42.54	32.81	34.03	35.93	784	-	-	PF07526	virNOG02103	I	sp|Q9SUW4|LPPB_ARATH Probable lipid phosphate phosphatase beta OS=Arabidopsis thaliana GN=LPPB PE=2 SV=1	gi|672145794|ref|XP_008796826.1| PREDICTED: probable lipid phosphate phosphatase beta [Phoenix dactylifera]
TRINITY_DN54870_c7_g2	0.28	0.54	0.91	0	0.53	0	563	GO:0015074;GO:0006508;GO:0004190;GO:0003676	-	-	COG2801;virNOG35018	RL	sp|Q99315|YG31B_YEAST Transposon Ty3-G Gag-Pol polyprotein OS=Saccharomyces cerevisiae (strain ATCC 204508 / S288c) GN=TY3B-G PE=1 SV=3	gi|731368050|ref|XP_010695935.1| PREDICTED: uncharacterized protein LOC104908519 [Beta vulgaris subsp. vulgaris]
TRINITY_DN60118_c0_g4	1904.96	1780.36	2118.63	830.4	867.98	902.71	329	GO:0004575;GO:0016021;GO:0005975	K01193	PF00251	virNOG01930	G	sp|Q5FC15|GFT_ASPOF 6(G)-fructosyltransferase OS=Asparagus officinalis GN=FT1 PE=1 SV=1	gi|2150134|gb|AAB71136.1| acid invertase [Asparagus officinalis]
TRINITY_DN53925_c1_g1	0.33	0.38	0.48	0.53	0.38	1.09	1434	GO:0015074;GO:0003676	-	-	COG2801;KOG0017	RL	-	gi|674521171|gb|AIL24039.1| pol polyprotein, partial [Trifolium repens]
TRINITY_DN17657_c0_g2	0	0	0	0	0	0	312	-	-	-	-	-	-	-
TRINITY_DN94265_c0_g1	0	0	34.68	0	0	0	208	GO:0016126;GO:0005488;GO:0000249	K09832	-	virNOG10516	Q	sp|O13820|ERG5_SCHPO Cytochrome P450 61 OS=Schizosaccharomyces pombe (strain 972 / ATCC 24843) GN=erg5 PE=1 SV=3	gi|302804208|ref|XP_002983856.1| hypothetical protein SELMODRAFT_234389 [Selaginella moellendorffii] &gt;gi|300148208|gb|EFJ14868.1| hypothetical protein SELMODRAFT_234389 [Selaginella moellendorffii]
TRINITY_DN61484_c1_g4	30.84	27.41	0	0	0	0	205	-	-	-	-	-	-	-
TRINITY_DN63180_c3_g2	2.86	5.2	3.03	2.5	1.92	1.17	936	-	-	PF13966	-	-	-	-
TRINITY_DN39304_c0_g1	0	0	0	0	0	0	212	-	-	-	-	-	-	-
TRINITY_DN36864_c0_g1	0	1.98	0	0	0	0	309	-	-	-	-	-	-	-
TRINITY_DN64820_c1_g1	0	0	0	0	0	0	245	-	-	-	-	-	-	-
TRINITY_DN64076_c0_g1	38.67	29.93	32.89	28.82	26.15	24	4329	-	-	-	virNOG00190	S	-	gi|743847048|ref|XP_010939001.1| PREDICTED: uncharacterized protein LOC105057961 isoform X1 [Elaeis guineensis]
TRINITY_DN32856_c0_g2	0	0	22.63	0	5.17	17.97	256	-	-	-	-	-	-	-
TRINITY_DN59549_c0_g1	0.09	0.5	0.91	0.23	0.33	0.54	1158	-	-	-	-	-	-	-
TRINITY_DN65175_c3_g2	0.51	17.16	1.26	0.61	0.16	0.35	736	GO:0046872	-	PF07727	KOG0017	R	sp|Q94HW2|POLR1_ARATH Retrovirus-related Pol polyprotein from transposon RE1 OS=Arabidopsis thaliana GN=RE1 PE=2 SV=1	gi|147784678|emb|CAN63778.1| hypothetical protein VITISV_043746 [Vitis vinifera]
TRINITY_DN62854_c2_g1	0	0	0	0	0	0	204	-	-	-	-	-	-	-
TRINITY_DN57492_c4_g1	54.4	56.26	57.72	56.11	54.06	58.03	2170	-	K20393	PF03208	virNOG09835	S	sp|Q9LZM7|PR1A1_ARATH PRA1 family protein A1 OS=Arabidopsis thaliana GN=PRA1A1 PE=2 SV=1	gi|720002754|ref|XP_010256784.1| PREDICTED: PRA1 family protein A1-like [Nelumbo nucifera]
TRINITY_DN53229_c0_g1	0.94	0.59	0	0.14	1.78	0.32	778	-	-	-	-	-	-	-
TRINITY_DN70640_c5_g1	0	8.04	0	0	0	0	242	-	-	-	-	-	-	-
TRINITY_DN64797_c2_g1	0	0	5.21	0	3.85	0	307	-	-	-	-	-	-	-
TRINITY_DN55813_c7_g3	0.85	0.8	0.6	0.25	0	0.87	563	-	-	-	-	-	-	-
TRINITY_DN3471_c0_g1	28.38	25.26	0	0	0	0	207	-	-	-	-	-	-	-
TRINITY_DN67065_c1_g1	420.78	435.83	387.45	346.1	309.23	301.81	1005	-	-	-	virNOG07001	H	sp|O82392|THIC_ARATH Phosphomethylpyrimidine synthase, chloroplastic OS=Arabidopsis thaliana GN=THIC PE=1 SV=1	gi|743824402|ref|XP_010932772.1| PREDICTED: uncharacterized protein LOC105053366 [Elaeis guineensis] &gt;gi|743824406|ref|XP_010932773.1| PREDICTED: uncharacterized protein LOC105053366 [Elaeis guineensis] &gt;gi|743824409|ref|XP_010932774.1| PREDICTED: uncharacterized protein LOC105053366 [Elaeis guineensis] &gt;gi|743824413|ref|XP_010932776.1| PREDICTED: uncharacterized protein LOC105053366 [El…
TRINITY_DN70921_c3_g3	0	0.35	3.16	0	0	1.12	503	-	-	-	-	-	-	-
TRINITY_DN68072_c8_g1	2.66	3.57	2.04	2.97	2.83	0.77	496	-	-	-	-	-	-	-
TRINITY_DN90708_c0_g1	0	0	0	10.41	0	0	272	GO:0016020	-	-	virNOG37384;COG3209	SM	sp|E0SGL7|RHSC_DICD3 Putative deoxyribonuclease RhsC OS=Dickeya dadantii (strain 3937) GN=rhsC PE=1 SV=1	gi|922325133|ref|XP_013441959.1| type VI secretion system Vgr family protein [Medicago truncatula] &gt;gi|657369608|gb|KEH15984.1| type VI secretion system Vgr family protein [Medicago truncatula]
TRINITY_DN71579_c1_g1	0	0	0	0	0	11.7	302	-	-	-	-	-	-	-
TRINITY_DN88707_c0_g1	0	0	0	0	21.1	0	229	-	-	-	-	-	-	-
TRINITY_DN72475_c6_g1	14.4	4.08	14.01	1.23	35.75	3.06	1277	GO:0004553;GO:0044238;GO:0005488;GO:0071704	-	-	virNOG06348;virNOG33673;KOG0017;virNOG03186;virNOG01480	STRB	sp|P10978|POLX_TOBAC Retrovirus-related Pol polyprotein from transposon TNT 1-94 OS=Nicotiana tabacum PE=2 SV=1	gi|147786907|emb|CAN62317.1| hypothetical protein VITISV_026526 [Vitis vinifera]
TRINITY_DN62229_c4_g2	0	0	0	0	0	0	221	-	-	-	-	-	-	-
TRINITY_DN67904_c4_g4	0	0	0	0	0	0	201	-	-	-	virNOG13663	K	-	-
TRINITY_DN47691_c0_g1	1.63	0.76	0	0	0	0	386	-	-	-	-	-	-	-
TRINITY_DN26234_c0_g1	0	0	2.75	0	2.02	0	304	-	-	-	-	-	-	-
TRINITY_DN86068_c0_g1	0	0	30.33	0	0	0	231	-	-	-	-	-	-	-
TRINITY_DN70518_c0_g2	3.65	0	0	5.96	0	0	320	-	-	-	-	-	-	-
TRINITY_DN89948_c0_g1	0	0	0	0	2.4	2.72	294	-	-	-	-	-	sp|Q9X9V6|DAPD_STRCO 2,3,4,5-tetrahydropyridine-2,6-dicarboxylate N-succinyltransferase OS=Streptomyces coelicolor (strain ATCC BAA-471 / A3(2) / M145) GN=dapD PE=3 SV=1	-
TRINITY_DN66648_c0_g6	0.98	0	0	0.65	0	0	605	-	-	-	virNOG31300;virNOG08824;virNOG35686;virNOG13794;virNOG03186	SMR	-	gi|920695565|gb|KOM38790.1| hypothetical protein LR48_Vigan03g217200 [Vigna angularis]
TRINITY_DN69485_c2_g2	0.4	0.86	0.95	0.18	0.1	0.31	1041	GO:0003723	K17943	-	virNOG04831;COG5099	J	-	gi|502081842|ref|XP_004486986.1| PREDICTED: pumilio homolog 3-like [Cicer arietinum]
TRINITY_DN67042_c2_g1	2.69	0	2.16	0.29	0	0	522	-	-	-	-	-	-	-
TRINITY_DN27333_c0_g1	0.42	0	0.91	1.83	0	0	476	-	-	-	-	-	-	-
TRINITY_DN68860_c9_g2	0.74	1.12	0.47	0.53	1.13	0.46	804	-	-	-	-	-	-	-
TRINITY_DN82745_c0_g1	0.48	0.9	0	0	0.44	0.97	454	-	-	-	COG2801;virNOG32317;virNOG32649;virNOG13581	RL	sp|P20825|POL2_DROME Retrovirus-related Pol polyprotein from transposon 297 OS=Drosophila melanogaster GN=pol PE=3 SV=1	gi|702454985|ref|XP_010026617.1| PREDICTED: LOW QUALITY PROTEIN: uncharacterized protein LOC104416988, partial [Eucalyptus grandis]
TRINITY_DN58545_c6_g5	1.59	3.03	2.52	2.13	1.52	1.15	767	-	-	-	-	-	-	-
TRINITY_DN78818_c0_g1	0	0	2.63	0	1.03	0	353	-	-	-	-	-	-	-
TRINITY_DN62009_c4_g5	0.45	0.57	1.41	0	0.28	0	800	-	-	-	-	-	-	-
TRINITY_DN70150_c2_g2	0	0	0	0	0	0	209	-	-	-	-	-	-	-
TRINITY_DN71077_c0_g2	0	0	1.97	0	0	0	378	-	-	-	-	-	-	-
TRINITY_DN51166_c0_g1	0	1.12	5.54	2.03	0	0	349	-	-	-	-	-	-	-
TRINITY_DN9560_c0_g1	0.86	0	0.95	0	0.77	1.7	381	-	-	-	-	-	-	-
TRINITY_DN64545_c3_g1	10.2	9.46	7.93	7.39	8.96	8.3	3193	-	-	-	-	-	-	gi|584596155|gb|AHJ11132.1| gag protease polyprotein, partial [Aloe vera]
TRINITY_DN58881_c6_g4	12.46	14.34	12.84	6.13	10.85	7.18	588	-	-	-	-	-	-	-
TRINITY_DN10376_c0_g1	0.82	0.97	1.3	0	0.78	0.84	664	-	-	-	-	-	-	-
TRINITY_DN69433_c0_g6	1.14	0.55	0.86	0.44	0.47	0.51	1208	-	-	-	-	-	-	-
TRINITY_DN3626_c0_g1	0	0	0	32.55	0	0	227	-	-	-	-	-	-	-
TRINITY_DN65675_c2_g6	0	0	0	0	0	3.55	280	-	-	-	-	-	-	-
TRINITY_DN52577_c0_g1	0.89	0.6	1.06	1.02	0.24	0.92	887	GO:0046872;GO:0055114;GO:0016491	-	PF14226;PF03171	virNOG04153;COG3491	QR	sp|Q39224|SRG1_ARATH Protein SRG1 OS=Arabidopsis thaliana GN=SRG1 PE=2 SV=1	gi|695071003|ref|XP_009382555.1| PREDICTED: protein SRG1-like [Musa acuminata subsp. malaccensis]
TRINITY_DN80147_c0_g1	0	0	0	0	0	0	235	-	-	-	-	-	-	-
TRINITY_DN69648_c5_g3	0.7	5.28	8.19	0.41	2.22	0	618	-	-	-	virNOG11367	R	-	gi|719990705|ref|XP_010253043.1| PREDICTED: rhodanese-like domain-containing protein 7 [Nelumbo nucifera]
TRINITY_DN72133_c0_g1	0	0	0	0	0	0	201	-	-	-	-	-	-	-
TRINITY_DN70474_c1_g1	0	0.23	0	0.64	0.46	0.83	607	-	-	-	virNOG32836;virNOG07068;virNOG04486;NOG19104	SL	sp|B9FJG3|RSLE1_ORYSJ Zinc finger BED domain-containing protein RICESLEEPER 1 OS=Oryza sativa subsp. japonica GN=Os05g0239150 PE=3 SV=1	gi|1009126589|ref|XP_015880237.1| PREDICTED: GDSL esterase/lipase 7 [Ziziphus jujuba]
TRINITY_DN87368_c0_g1	3.01	3.7	3.37	0.84	0	1.98	366	-	-	-	-	-	-	-
TRINITY_DN55917_c0_g1	0	5.31	0	0	1.68	3.77	316	-	-	-	virNOG07650;virNOG00037	SO	sp|Q9SVC6|PUB22_ARATH E3 ubiquitin-protein ligase PUB22 OS=Arabidopsis thaliana GN=PUB22 PE=1 SV=1	gi|743817875|ref|XP_010931056.1| PREDICTED: E3 ubiquitin-protein ligase PUB22-like [Elaeis guineensis]
TRINITY_DN76077_c0_g1	0	0	0	0	39.96	0	210	-	-	-	-	-	-	-
TRINITY_DN64931_c0_g6	12.74	28.85	30.94	10.15	10.59	6.14	255	-	-	-	virNOG08789	S	-	gi|595845376|ref|XP_007208920.1| hypothetical protein PRUPE_ppa1027203mg [Prunus persica] &gt;gi|462404655|gb|EMJ10119.1| hypothetical protein PRUPE_ppa1027203mg [Prunus persica]
TRINITY_DN56512_c7_g1	6.61	11.91	12.73	1.33	1.9	2.14	329	-	-	-	-	-	-	-
TRINITY_DN84692_c0_g1	1.18	0.55	0	1.5	0.54	2.35	425	-	-	-	-	-	sp|P0ADW5|YHCB_ECO57 Putative cytochrome d ubiquinol oxidase subunit 3 OS=Escherichia coli O157:H7 GN=yhcB PE=3 SV=2	-
TRINITY_DN68543_c5_g1	113.3	77.67	75.17	55.54	32.48	41.9	345	-	-	-	-	-	-	-
TRINITY_DN55333_c0_g1	54.18	55.96	60.19	43.57	45.44	45.59	1417	-	K00799	PF02798	virNOG07449;KOG0406;virNOG13425	O	sp|Q9FQA3|GST23_MAIZE Glutathione transferase GST 23 OS=Zea mays PE=2 SV=1	gi|743843776|ref|XP_010938160.1| PREDICTED: glutathione transferase GST 23-like [Elaeis guineensis]
TRINITY_DN94120_c0_g1	0	0	17.14	0	0	0	251	-	-	-	-	-	-	-
TRINITY_DN79633_c0_g1	0	0	0	0	0	42.74	213	-	-	-	-	-	-	-
TRINITY_DN49782_c0_g1	0.76	0.82	1.6	0.43	0.37	0.59	1077	-	-	-	-	-	-	-
TRINITY_DN67588_c0_g1	218.3	210.31	200.57	159.12	159.91	160.53	1010	-	K12868	PF08231	virNOG11057;KOG2609	A	sp|Q8AVQ6|SYF2_XENLA Pre-mRNA-splicing factor syf2 OS=Xenopus laevis GN=syf2 PE=2 SV=1	gi|694997689|ref|XP_009400693.1| PREDICTED: pre-mRNA-splicing factor syf2 [Musa acuminata subsp. malaccensis]
TRINITY_DN65847_c0_g1	27.65	32.21	27.58	32.41	21.99	26.6	1168	-	-	-	-	-	-	-
TRINITY_DN76273_c0_g1	0	0	89.99	0	0	0	202	-	-	-	-	-	-	-
TRINITY_DN72804_c1_g1	1.1	58.09	3	50.56	1.31	3.31	470	-	-	-	-	-	-	-
TRINITY_DN68044_c0_g5	0.74	0.44	0.44	0.29	0.58	0.14	1899	-	K15283	-	virNOG03317	G	sp|Q69VR7|PPT1_ORYSJ Phosphoenolpyruvate/phosphate translocator 1, chloroplastic OS=Oryza sativa subsp. japonica GN=PPT1 PE=2 SV=1	gi|242048784|ref|XP_002462138.1| hypothetical protein SORBIDRAFT_02g020360 [Sorghum bicolor] &gt;gi|241925515|gb|EER98659.1| hypothetical protein SORBI_002G159900 [Sorghum bicolor]
TRINITY_DN44667_c0_g1	0	0	20.4	0	0	0	222	-	-	-	-	-	-	-
TRINITY_DN62072_c2_g16	0	0	12.25	0	0	0	298	-	-	-	-	-	-	-
TRINITY_DN61708_c0_g2	0	0	0	0	0	0	264	-	-	-	-	-	-	-
TRINITY_DN26474_c0_g1	0	0	0	0	0	2.07	310	-	-	-	-	-	-	-
TRINITY_DN72646_c4_g1	47.14	49.11	48.84	47.09	39.91	45.51	3473	-	K12813	PF00271	virNOG08148	A	sp|Q8VY00|ESP3_ARATH Pre-mRNA-splicing factor ATP-dependent RNA helicase DEAH1 OS=Arabidopsis thaliana GN=ESP3 PE=1 SV=1	gi|743760867|ref|XP_010939275.1| PREDICTED: putative pre-mRNA-splicing factor ATP-dependent RNA helicase DHX16 [Elaeis guineensis]
TRINITY_DN22012_c0_g1	0	0.19	0	0	0.56	0.2	680	GO:0009058;GO:0016746	-	PF00132;PF14805	COG0436	E	sp|A7MGS1|DAPD_CROS8 2,3,4,5-tetrahydropyridine-2,6-dicarboxylate N-succinyltransferase OS=Cronobacter sakazakii (strain ATCC BAA-894) GN=dapD PE=3 SV=1	gi|223524456|gb|EEF27521.1| 2,3,4,5-tetrahydropyridine-2,6-dicarboxylate N-succinyltransferase, putative [Ricinus communis]
TRINITY_DN78500_c0_g1	0	0	0	0	28.03	0	220	-	-	-	-	-	-	-
TRINITY_DN66068_c4_g1	0	0	0	0	0	0	216	-	-	-	-	-	-	-
TRINITY_DN26633_c0_g1	0	0.58	0.98	0	0.29	0	543	-	-	-	-	-	-	-
TRINITY_DN71235_c1_g7	25.09	19	24.56	24.4	39	39.48	499	-	-	PF04674	virNOG00701;virNOG14767	SR	sp|Q9ZPE7|EXO_ARATH Protein EXORDIUM OS=Arabidopsis thaliana GN=EXO PE=2 SV=1	gi|743849607|ref|XP_010939670.1| PREDICTED: protein EXORDIUM-like 1 [Elaeis guineensis]
TRINITY_DN62977_c4_g2	1.14	0	0	0	0	0	355	-	-	-	-	-	-	-
TRINITY_DN14013_c0_g1	0	8.2	0	0	0	0	270	-	-	-	-	-	-	-
TRINITY_DN90747_c0_g1	0	0	0	9.45	0	0	258	-	-	-	-	-	-	-
TRINITY_DN90725_c0_g1	0	0	0	0	9.02	0	262	-	-	-	-	-	-	-
TRINITY_DN92819_c0_g1	0	0	11.07	0	0	0	269	GO:0005634;GO:0003677;GO:0005739;GO:0006351	-	-	virNOG04073	S	-	gi|670407301|ref|XP_008645129.1| PREDICTED: dentin sialophosphoprotein [Zea mays] &gt;gi|413935095|gb|AFW69646.1| hypothetical protein ZEAMMB73_541017 [Zea mays]
TRINITY_DN70208_c2_g2	0	0	0	0	0	0	213	-	-	-	-	-	-	-
TRINITY_DN78938_c0_g1	1.55	2.84	0	0	1.35	0	331	-	-	-	-	-	-	-
TRINITY_DN71044_c0_g1	14.81	14.79	23.27	12.2	14.43	13.19	3853	GO:0009536;GO:0005886	-	-	NOG23233;virNOG07749	S	-	gi|672183362|ref|XP_008811955.1| PREDICTED: uncharacterized protein LOC103722969 [Phoenix dactylifera] &gt;gi|672183364|ref|XP_008811956.1| PREDICTED: uncharacterized protein LOC103722969 [Phoenix dactylifera]
TRINITY_DN86064_c0_g1	0	0	15.19	0	0	0	273	-	-	-	-	-	-	-
TRINITY_DN62402_c0_g1	0	0	0	0	0	19.85	215	-	-	-	-	-	-	-
TRINITY_DN7627_c0_g1	0	0	0	2.46	0	0	368	-	-	-	-	-	-	-
TRINITY_DN56864_c0_g1	17.98	24.7	39.71	45.58	34.84	36.76	478	-	-	-	-	-	-	gi|703070390|ref|XP_010088774.1| hypothetical protein L484_018333 [Morus notabilis] &gt;gi|587846479|gb|EXB36957.1| hypothetical protein L484_018333 [Morus notabilis]
TRINITY_DN56643_c1_g2	14.17	15.96	16.55	17.32	15.56	15.13	2605	-	K08869	-	virNOG05260	R	sp|O04212|Y2090_ARATH Putative ABC1 protein At2g40090 OS=Arabidopsis thaliana GN=At2g40090 PE=2 SV=2	gi|743789926|ref|XP_010923039.1| PREDICTED: putative ABC1 protein At2g40090 isoform X1 [Elaeis guineensis]
TRINITY_DN22294_c0_g1	0	0	0	1.39	0.74	0	385	GO:0016740	K00820	PF01380	virNOG09340;COG0449	M	sp|Q6CYJ9|GLMS_PECAS Glutamine--fructose-6-phosphate aminotransferase [isomerizing] OS=Pectobacterium atrosepticum (strain SCRI 1043 / ATCC BAA-672) GN=glmS PE=3 SV=3	gi|1023966976|gb|KZV15286.1| glutamine--fructose-6-phosphate aminotransferase [Dorcoceras hygrometricum]
TRINITY_DN72793_c0_g1	8.4	8.53	9.2	12.29	12.33	11.41	3474	-	-	PF10358	virNOG02637	S	sp|Q9C8E6|PMI1_ARATH Protein PLASTID MOVEMENT IMPAIRED 1 OS=Arabidopsis thaliana GN=PMI1 PE=1 SV=1	gi|672112222|ref|XP_008804649.1| PREDICTED: uncharacterized protein LOC103717876 [Phoenix dactylifera]
TRINITY_DN71575_c1_g1	0	0	0	1.35	0	0	327	-	-	-	-	-	-	-
TRINITY_DN59373_c0_g2	0.54	0.26	1.84	0.24	0.26	0.28	852	-	-	-	-	-	-	-
TRINITY_DN65989_c0_g3	0.74	0.47	1.32	1.53	0.7	0.25	601	-	-	-	-	-	-	-
TRINITY_DN53987_c0_g1	0.79	0.9	1.33	0.42	0.75	0.49	771	-	-	-	-	-	-	-
TRINITY_DN7718_c0_g1	0	0	0	0.8	1.71	1.9	370	-	-	-	-	-	-	-
TRINITY_DN57828_c2_g1	0	0	0	0	0	0	236	-	-	-	-	-	-	-
TRINITY_DN56651_c4_g1	1.15	1.07	0	0.98	0	0	428	-	-	-	NOG96461;NOG138354;virNOG30511;virNOG25350	SR	-	gi|595851814|ref|XP_007210190.1| hypothetical protein PRUPE_ppa017790mg [Prunus persica] &gt;gi|462405925|gb|EMJ11389.1| hypothetical protein PRUPE_ppa017790mg [Prunus persica]
TRINITY_DN63582_c5_g1	28.13	31.05	32.43	18.16	25.89	30.61	796	-	-	-	virNOG16481;virNOG15280	RK	sp|Q84JQ8|DOF18_ARATH Dof zinc finger protein DOF1.8 OS=Arabidopsis thaliana GN=DOF1.8 PE=2 SV=1	gi|672133767|ref|XP_008790518.1| PREDICTED: dof zinc finger protein DOF4.6-like [Phoenix dactylifera]
TRINITY_DN56314_c0_g1	0	0	3.93	0	0	0	285	-	-	-	-	-	-	-
TRINITY_DN63504_c3_g8	0	0	0	0	0	0	215	-	-	-	-	-	-	-
TRINITY_DN63063_c4_g1	5.08	23.74	5.72	5.53	7.29	4.54	929	-	-	-	-	-	-	gi|1012334683|gb|KYP46036.1| Transposon Ty3-G Gag-Pol polyprotein [Cajanus cajan]
TRINITY_DN20193_c0_g1	0	0	3.35	0	0	0	335	-	-	-	-	-	-	-
TRINITY_DN70450_c2_g4	0	0	1.75	1.26	1.34	0	332	-	-	-	-	-	-	-
TRINITY_DN73391_c0_g1	0	0	0	0	0.85	0.94	371	-	-	-	-	-	-	-
TRINITY_DN59960_c0_g2	0.91	0.67	0.74	0.27	0.39	0.31	1036	-	K04718	-	virNOG07445;KOG1116	TI	-	gi|242045974|ref|XP_002460858.1| hypothetical protein SORBIDRAFT_02g036410 [Sorghum bicolor] &gt;gi|241924235|gb|EER97379.1| hypothetical protein SORBI_002G339500 [Sorghum bicolor]
TRINITY_DN39455_c0_g1	0	0	0	0	0	0	221	-	-	-	-	-	-	-
TRINITY_DN86275_c0_g1	0	0	0	0	0	3.55	320	-	-	-	-	-	-	-
TRINITY_DN10077_c0_g1	0.61	0.58	0.65	0.72	0.19	0.21	666	-	-	-	-	-	-	gi|147767132|emb|CAN76606.1| hypothetical protein VITISV_012935 [Vitis vinifera]
TRINITY_DN61831_c1_g1	0	0	0	3.4	1.2	0	340	-	-	-	-	-	-	-
TRINITY_DN70848_c0_g1	0	4.9	0	4.31	9.02	0	262	-	-	-	virNOG07696	R	-	gi|720037444|ref|XP_010267678.1| PREDICTED: uncharacterized protein LOC104604833 [Nelumbo nucifera]
TRINITY_DN55993_c0_g1	10.85	8.8	11.12	17.07	14.96	15.23	1988	-	-	PF00856	virNOG11806	R	sp|Q9XI84|RBCMT_ARATH [Fructose-bisphosphate aldolase]-lysine N-methyltransferase, chloroplastic OS=Arabidopsis thaliana GN=LSMT-L PE=1 SV=1	gi|672179221|ref|XP_008809773.1| PREDICTED: uncharacterized protein LOC103721376 isoform X1 [Phoenix dactylifera]
TRINITY_DN58179_c3_g6	0.39	0	0.42	0	0	0	489	-	-	-	-	-	-	-
TRINITY_DN10392_c0_g1	0	0	7.55	0	0	0	309	-	-	-	-	-	-	-
TRINITY_DN65148_c4_g1	2.8	9.39	3.02	1.48	1.42	1.6	2867	-	-	-	-	-	-	-
TRINITY_DN58578_c1_g1	0	0.61	0	0	0.91	0.33	529	-	-	-	-	-	-	-
TRINITY_DN67458_c4_g5	23.29	22.95	25.3	21.44	18.22	19.92	1555	-	-	PF01764	virNOG10005	I	sp|Q5NAI4|PLA5_ORYSJ Phospholipase A1-II 5 OS=Oryza sativa subsp. japonica GN=Os01g0710700 PE=2 SV=1	gi|672112855|ref|XP_008807980.1| PREDICTED: phospholipase A1-II 5 [Phoenix dactylifera]
TRINITY_DN78771_c0_g1	0	0	0	77.64	0	0	203	-	-	-	-	-	-	-
TRINITY_DN48375_c0_g1	0.78	0.72	3.45	0	0	0.77	391	-	-	-	-	-	-	-
TRINITY_DN6144_c0_g1	2.86	2.62	0	0	0	0	337	-	-	-	-	-	-	-
TRINITY_DN72542_c1_g1	7.67	8.97	5.59	5.47	4.28	1.81	700	-	-	-	-	-	-	-
TRINITY_DN37519_c0_g2	0	3.4	4.45	0	0	0	279	-	-	-	-	-	-	-
TRINITY_DN72692_c3_g1	26.12	3.21	3.02	0.75	20.14	2.03	563	-	-	-	-	-	-	-
TRINITY_DN67558_c0_g1	1.28	1.93	0	0.9	0.24	3.13	592	GO:0016021	-	PF00571	virNOG01543	S	sp|Q0WLC7|Y5053_ARATH CBS domain-containing protein CBSCBSPB4 OS=Arabidopsis thaliana GN=CBSCBSPB4 PE=1 SV=2	gi|743765578|ref|XP_010913013.1| PREDICTED: CBS domain-containing protein CBSCBSPB5-like isoform X1 [Elaeis guineensis]
TRINITY_DN67709_c1_g2	0.64	0.73	0.4	0.8	0.25	0.27	879	GO:0015996;GO:0017004;GO:0005746	K08869	-	strNOG04744;virNOG40590;virNOG04764	R	sp|Q9SBB2|ABC1_ARATH Protein ABC transporter 1, mitochondrial OS=Arabidopsis thaliana GN=ABC1 PE=2 SV=1	gi|743855507|ref|XP_010941455.1| PREDICTED: aarF domain-containing protein kinase 4 [Elaeis guineensis]
TRINITY_DN88693_c0_g1	0.35	0.66	1.5	0.3	0	0	513	-	-	-	-	-	-	-
TRINITY_DN62983_c5_g2	10.53	28.48	13.01	0	0	0	236	-	-	-	-	-	-	-
TRINITY_DN84861_c0_g1	0	0	0	0	0	0	213	GO:0005507;GO:0055114;GO:0016491	K00423	-	virNOG05512;COG2132	Q	sp|Q00624|ASOL_BRANA L-ascorbate oxidase homolog OS=Brassica napus GN=Bp10 PE=2 SV=1	gi|703086972|ref|XP_010093150.1| L-ascorbate oxidase-like protein [Morus notabilis] &gt;gi|587863872|gb|EXB53609.1| L-ascorbate oxidase-like protein [Morus notabilis]
TRINITY_DN68210_c3_g5	0	2.01	0	0	1.9	4.28	308	-	K11094	-	virNOG08631	A	-	gi|1035965448|gb|OAY85724.1| U2 small nuclear ribonucleoprotein B [Ananas comosus]
TRINITY_DN67496_c4_g2	5.09	0.65	0	2.1	2.65	1.25	599	-	-	-	-	-	-	-
TRINITY_DN80558_c0_g1	0	0	0	0	0	0	260	-	-	-	-	-	-	-
TRINITY_DN71781_c3_g3	0	0	0	0	0	0	237	-	-	-	-	-	-	-
TRINITY_DN72834_c2_g1	5.22	3.59	1.48	5.38	19.02	0	344	-	-	-	-	-	-	-
TRINITY_DN72407_c3_g1	3.27	0.71	0.54	0.44	0.47	0	596	-	-	-	-	-	-	-
TRINITY_DN57583_c1_g3	0.14	0.68	0.9	0.13	0.27	1.03	820	-	-	-	-	-	-	-
TRINITY_DN9350_c0_g1	0	0	10.61	0	0	2.21	306	-	-	-	-	-	-	-
TRINITY_DN55489_c6_g3	3.24	3.42	3.93	1.4	1.88	2.46	484	-	-	-	COG2801;virNOG15679	RL	-	gi|702470848|ref|XP_010030649.1| PREDICTED: LOW QUALITY PROTEIN: uncharacterized protein LOC104420520 [Eucalyptus grandis]
TRINITY_DN63665_c3_g3	1.13	3.1	0	0	0.99	0	356	-	-	-	-	-	-	-
TRINITY_DN56163_c3_g1	21.03	21.16	18.97	15.17	13.92	15.85	1873	GO:0046872;GO:0016491	K15639	PF00067	virNOG27797	Q	sp|H2DH17|C7A22_PANGI Cytochrome P450 CYP749A22 OS=Panax ginseng PE=2 SV=1	gi|567890693|ref|XP_006437867.1| hypothetical protein CICLE_v10033321mg [Citrus clementina] &gt;gi|557540063|gb|ESR51107.1| hypothetical protein CICLE_v10033321mg [Citrus clementina]
TRINITY_DN49808_c0_g1	0	0.97	0.57	0.89	1.43	0	442	-	-	-	-	-	-	-
TRINITY_DN67794_c4_g3	0	1.81	2.2	2.46	1.75	2.9	368	-	-	-	-	-	-	-
TRINITY_DN57544_c4_g5	0	0	0	0	0	0	206	-	-	-	-	-	-	-
TRINITY_DN65098_c4_g1	3.62	3.1	1.3	1.08	4.21	3.45	697	-	-	PF01323	COG0526	O	sp|P0A4L6|DSBA_ECO27 Thiol:disulfide interchange protein DsbA OS=Escherichia coli O127:H6 (strain E2348/69 / EPEC) GN=dsbA PE=3 SV=1	-
TRINITY_DN59073_c0_g1	64.28	21.21	1.34	20	18.97	22.75	948	-	K18211	-	virNOG00686	U	-	gi|697139316|ref|XP_009623745.1| PREDICTED: SNAP25 homologous protein SNAP33-like [Nicotiana tomentosiformis]
TRINITY_DN68262_c0_g1	0.85	0.4	3.67	0.37	0.79	0.43	475	-	-	-	-	-	-	-
TRINITY_DN43650_c0_g3	0	0	0	0	0	0	219	-	-	-	-	-	-	-
TRINITY_DN60442_c0_g1	27.02	28.28	24.93	16.71	17.49	16.17	1291	GO:0006308;GO:0090305;GO:0004519;GO:0003676	-	PF02265	virNOG01107	R	sp|F4JJL0|ENDO4_ARATH Endonuclease 4 OS=Arabidopsis thaliana GN=ENDO4 PE=3 SV=1	gi|743772183|ref|XP_010916393.1| PREDICTED: endonuclease 4-like [Elaeis guineensis]
TRINITY_DN64516_c3_g1	61.49	62.16	57.02	39.93	45	42.27	1527	-	-	-	virNOG17507	S	-	gi|743761096|ref|XP_010940543.1| PREDICTED: uncharacterized protein LOC105059075 [Elaeis guineensis]
TRINITY_DN42191_c0_g1	0	0	0	4.02	0	0	301	-	-	-	-	-	-	-
TRINITY_DN63892_c3_g5	5.35	3.86	2.45	1.98	2.35	4.8	551	-	-	PF14226	virNOG08920	Q	sp|O80449|DIOX4_ARATH Probable 2-oxoglutarate-dependent dioxygenase ANS OS=Arabidopsis thaliana GN=ANS PE=2 SV=1	gi|672137747|ref|XP_008792606.1| PREDICTED: protein SRG1-like [Phoenix dactylifera]
TRINITY_DN15103_c0_g1	0	0	0	0	0	0	234	-	-	-	-	-	-	-
TRINITY_DN88410_c0_g1	0	0	0	0	0	0	239	-	-	-	-	-	-	-
TRINITY_DN50582_c0_g2	0.58	0.4	0.78	0.6	0.64	0.09	1194	GO:0015074;GO:0008270;GO:0003676	-	-	virNOG00819;NOG68198;virNOG14860;virNOG28740;virNOG08281	SR	sp|Q94HW2|POLR1_ARATH Retrovirus-related Pol polyprotein from transposon RE1 OS=Arabidopsis thaliana GN=RE1 PE=2 SV=1	gi|147802049|emb|CAN74984.1| hypothetical protein VITISV_035210 [Vitis vinifera]
TRINITY_DN84701_c0_g1	0	0	0	0	0	0	222	-	-	-	-	-	-	-
TRINITY_DN66180_c0_g6	0	0	0	0	5.83	0	251	-	-	-	-	-	-	-
TRINITY_DN57490_c3_g3	11.35	13.18	8.37	13.91	14.21	13.73	713	GO:0005634;GO:0000166;GO:0000381;GO:0009845;GO:0000932;GO:0003676	K14948	-	virNOG02628	A	sp|Q9MAC5|PTBP1_ARATH Polypyrimidine tract-binding protein homolog 1 OS=Arabidopsis thaliana GN=PTB PE=1 SV=1	gi|590650118|ref|XP_007032570.1| Polypyrimidine tract-binding protein 1 isoform 1 [Theobroma cacao] &gt;gi|508711599|gb|EOY03496.1| Polypyrimidine tract-binding protein 1 isoform 1 [Theobroma cacao]
TRINITY_DN50667_c0_g1	4.24	0	0	0	0	0	273	-	-	-	-	-	-	-
TRINITY_DN88932_c0_g1	0	20.78	0	0	0	0	212	-	-	-	-	-	-	-
TRINITY_DN66408_c1_g1	189.85	182.87	190.04	196.74	189.84	184.27	2039	-	-	PF07223	virNOG05888	S	-	gi|672180086|ref|XP_008810225.1| PREDICTED: ataxin-2 homolog isoform X1 [Phoenix dactylifera]
TRINITY_DN87298_c0_g1	0	0	0	0	0	9.31	267	-	-	-	-	-	-	-
TRINITY_DN47602_c0_g2	0	0	0	0	0	0	217	-	-	-	-	-	-	-
TRINITY_DN17350_c0_g1	0	0	0.49	0.41	0.88	0.24	621	-	-	PF00583	COG0454	K	sp|P26945|IAAT_AZOBR IAA acetyltransferase OS=Azospirillum brasilense PE=4 SV=1	gi|223523602|gb|EEF27115.1| conserved hypothetical protein [Ricinus communis]
TRINITY_DN71073_c3_g1	1.74	0.55	0.31	0	0.27	0.89	557	-	-	-	-	-	-	-
TRINITY_DN58786_c0_g1	2.49	4.82	3.69	2.06	2.47	2.08	1199	-	-	-	virNOG19597	S	-	gi|672204383|ref|XP_008778900.1| PREDICTED: uncharacterized protein LOC103698640 [Phoenix dactylifera]
TRINITY_DN71211_c6_g1	0	0	3.56	0	0	0	290	-	-	-	-	-	-	-
TRINITY_DN55448_c8_g3	34.77	36.98	34.48	41.76	44.83	38.47	2742	GO:0042254	K14856	PF05285;PF08158	virNOG03927	ZD	sp|A7S6A5|SDA1_NEMVE Protein SDA1 homolog OS=Nematostella vectensis GN=sdad1 PE=3 SV=1	gi|695000489|ref|XP_009412011.1| PREDICTED: protein SDA1 homolog [Musa acuminata subsp. malaccensis]
TRINITY_DN65733_c9_g1	0	0	0	0	0	0	227	-	-	-	-	-	-	-
TRINITY_DN50613_c0_g1	0	0.86	1.5	0.4	0	0.46	461	-	-	-	-	-	-	-
TRINITY_DN14069_c0_g1	0	0	0	0	0	0	209	-	-	-	-	-	-	-
TRINITY_DN56388_c1_g2	1.86	0.32	1.07	0.45	0	1.04	741	-	-	-	-	-	-	-
TRINITY_DN89958_c0_g1	0	2.02	0	1.83	3.89	0	358	-	-	-	-	-	-	-
TRINITY_DN11753_c0_g1	0	0	0	0	0	0	207	-	-	-	-	-	-	-
TRINITY_DN67573_c5_g1	4.21	0	0.93	0	0	0	383	-	-	-	-	-	-	-
TRINITY_DN66868_c0_g3	9.35	11.23	10.28	4.48	11.62	9.91	811	-	-	-	-	-	-	-
TRINITY_DN58942_c1_g2	0	0	0	0	0	0	366	-	-	-	-	-	-	-
TRINITY_DN8189_c0_g1	0	13.73	0	0	0	0	248	-	-	-	-	-	-	-
TRINITY_DN82709_c0_g1	0	0	0	0	0	0	243	-	-	-	-	-	-	-
TRINITY_DN60422_c0_g2	3.34	0	0	0	0	0	326	-	-	-	-	-	-	-
TRINITY_DN69196_c2_g12	0	0	0	27.22	0	0	220	-	-	-	KOG1337;virNOG00781	R	-	gi|743765253|ref|XP_010912842.1| PREDICTED: histone-lysine N-methyltransferase setd3-like isoform X1 [Elaeis guineensis]
TRINITY_DN82580_c0_g1	1.65	1.16	0.45	0	0	0	480	-	-	-	-	-	-	-
TRINITY_DN66201_c4_g2	2.32	0	0	0	0	0	305	-	-	-	-	-	-	-
TRINITY_DN70620_c3_g5	0.37	0.18	2.15	0.16	0.7	0.19	702	-	K16279	-	virNOG11569	O	-	gi|672165501|ref|XP_008802656.1| PREDICTED: E3 ubiquitin-protein ligase KEG [Phoenix dactylifera]
TRINITY_DN68629_c1_g1	131.22	130.74	129.1	168.62	160.44	173.21	750	GO:0007264;GO:0005622;GO:0005525	K07937	PF00025	KOG0070;virNOG02199	U	sp|P36397|ARF1_ARATH ADP-ribosylation factor 1 OS=Arabidopsis thaliana GN=ARF1 PE=1 SV=2	gi|194693624|gb|ACF80896.1| unknown [Zea mays] &gt;gi|413932674|gb|AFW67225.1| ADP-ribosylation factor [Zea mays]
TRINITY_DN65902_c5_g3	46.24	35.56	75.86	56.83	31.06	25.6	398	-	-	-	virNOG35686;KOG0017;virNOG01744;virNOG01480	JRB	-	gi|113205290|gb|ABI34329.1| Integrase core domain containing protein [Solanum demissum]
TRINITY_DN64388_c1_g1	23.55	22.31	20.5	21.74	16.78	21.95	5188	GO:0005524;GO:0016887	K12608	-	virNOG02223	K	sp|Q3EDJ0|AB19I_ARATH ABC transporter I family member 19 OS=Arabidopsis thaliana GN=ABCI19 PE=2 SV=1	gi|357137521|ref|XP_003570349.1| PREDICTED: ABC transporter I family member 19-like [Brachypodium distachyon] &gt;gi|944065686|gb|KQK01277.1| hypothetical protein BRADI_3g54870 [Brachypodium distachyon]
TRINITY_DN64431_c8_g1	0.46	0.43	1.01	0.8	1.28	0	460	-	-	-	-	-	-	-
TRINITY_DN56521_c1_g2	22.97	24.9	20.01	32.52	25.62	33.6	1203	GO:0016021;GO:0009579	-	PF14159	virNOG20938	S	sp|Q8LCA1|CUT1B_ARATH Protein CURVATURE THYLAKOID 1B, chloroplastic OS=Arabidopsis thaliana GN=CURT1B PE=1 SV=2	gi|703140085|ref|XP_010107140.1| hypothetical protein L484_019622 [Morus notabilis] &gt;gi|587926420|gb|EXC13661.1| hypothetical protein L484_019622 [Morus notabilis]
TRINITY_DN54322_c0_g1	19.11	21	18.56	22.83	17.23	23.55	802	-	K11665	-	-	-	-	gi|743785355|ref|XP_010921883.1| PREDICTED: DNA helicase INO80-like isoform X1 [Elaeis guineensis]
TRINITY_DN65278_c0_g2	2.97	5.4	0	0	0	0	291	-	-	-	-	-	-	-
TRINITY_DN68128_c1_g1	2.34	0.5	1.52	0.97	0.93	6.06	457	-	-	-	virNOG02323	T	-	gi|1035946190|gb|OAY70618.1| Receptor-like serine/threonine-protein kinase SD1-7 [Ananas comosus]
TRINITY_DN82571_c0_g1	0	0	0	0	55.62	0	212	-	-	-	virNOG01217	TU	-	gi|514814062|ref|XP_004981810.1| PREDICTED: protein SPIRRIG [Setaria italica]
TRINITY_DN57538_c0_g3	1.97	2.13	1.5	1.23	2.91	2.01	565	-	-	-	-	-	-	-
TRINITY_DN1000_c0_g1	0.2	0.97	2.16	0.18	1.36	0.84	664	-	-	-	-	-	-	-
TRINITY_DN36924_c0_g1	0	0	0	0	0	0	217	-	-	-	-	-	-	-
TRINITY_DN66886_c0_g2	0.49	0.31	0.51	0.52	0.16	0.51	1205	-	K09553	-	NOG09528;virNOG10017;KOG0548	O	sp|Q9STH1|HSOP3_ARATH Hsp70-Hsp90 organizing protein 3 OS=Arabidopsis thaliana GN=HOP3 PE=2 SV=1	gi|720009764|ref|XP_010259037.1| PREDICTED: hsp70-Hsp90 organizing protein 3 [Nelumbo nucifera]
TRINITY_DN59600_c7_g1	0	0	0	0	0	0	326	-	-	-	-	-	-	-
TRINITY_DN61073_c7_g1	0.57	0.86	0.51	0.51	0.39	0.25	1208	-	-	-	-	-	-	-
TRINITY_DN90578_c0_g1	0	0	0	0	0	0	205	-	-	-	-	-	-	-
TRINITY_DN56461_c0_g2	0.31	0.39	0.21	0.91	0.78	0.53	1027	GO:0020037;GO:0005506;GO:0055114;GO:0018685;GO:0010345;GO:0005773;GO:0006631;GO:0016021	K15401	PF00067	virNOG11637	Q	sp|P48422|C86A1_ARATH Cytochrome P450 86A1 OS=Arabidopsis thaliana GN=CYP86A1 PE=1 SV=2	gi|1035948631|gb|OAY72361.1| Cytochrome P450 86A1 [Ananas comosus]
TRINITY_DN66036_c0_g1	1.65	1.14	1.5	1	1.27	0.68	1675	-	-	-	-	-	-	-
TRINITY_DN64843_c1_g2	0	0.6	0	1.1	0	0.32	536	-	-	-	-	-	-	-
TRINITY_DN39390_c0_g1	6.65	0	0	0	0	6.43	285	-	-	-	-	-	-	-
TRINITY_DN69275_c1_g4	0	0	2.25	0	0	0	366	-	-	-	-	-	-	-
TRINITY_DN61895_c1_g3	1.39	1.49	0.94	0.73	1.32	0.51	1207	-	-	-	-	-	-	-
TRINITY_DN58913_c4_g4	3.2	2.3	2.64	8.5	5.64	5.63	1185	-	K10904	PF07962;PF00098	virNOG17607	D	sp|Q5F416|TIPIN_CHICK TIMELESS-interacting protein OS=Gallus gallus GN=TIPIN PE=2 SV=1	gi|672112448|ref|XP_008805882.1| PREDICTED: TIMELESS-interacting protein [Phoenix dactylifera]
TRINITY_DN65187_c1_g2	1.1	1.13	1.38	3.56	4.57	2.89	1327	-	-	PF02701	virNOG10102	R	sp|Q9LSL6|DOF57_ARATH Dof zinc finger protein DOF5.7 OS=Arabidopsis thaliana GN=DOF5.7 PE=2 SV=1	gi|695061263|ref|XP_009419058.1| PREDICTED: dof zinc finger protein DOF1.4-like [Musa acuminata subsp. malaccensis]
TRINITY_DN72147_c2_g2	0.61	0.56	1.99	0	2.21	0	421	-	-	-	-	-	-	-
TRINITY_DN61490_c6_g2	2.38	2.62	2.39	0.4	1.06	2.96	631	-	-	-	-	-	-	-
TRINITY_DN78040_c0_g1	0	0	95.85	0	0	0	210	-	-	-	-	-	-	-
TRINITY_DN89626_c0_g1	3.53	0	0	0	5.97	3.41	282	-	-	-	-	-	-	-
TRINITY_DN54992_c2_g1	0.36	0	0.78	0.63	0	0.37	505	-	-	-	-	-	-	-
TRINITY_DN81789_c0_g1	1.43	1.98	2.36	1.21	0	2.84	401	-	-	-	-	-	-	-
TRINITY_DN82015_c0_g1	0	7.86	0	0	0	0	272	-	-	-	-	-	-	-
TRINITY_DN67146_c4_g1	0	7.23	0	0	0	0	276	-	-	-	-	-	-	-
TRINITY_DN64431_c0_g1	0	0	1.7	0	0	0	334	-	-	-	-	-	-	-
TRINITY_DN61167_c6_g1	1.47	0.82	2.71	0.99	1.88	1.65	905	-	-	-	-	-	-	-
TRINITY_DN62724_c7_g1	0.09	0.62	0.68	1	0.98	0.68	1096	-	-	-	-	-	-	-
TRINITY_DN55830_c2_g2	0.74	8.85	0.97	1.58	0	0	736	-	-	-	-	-	-	-
TRINITY_DN3697_c0_g1	0	0	3.71	0	1.41	0	328	GO:0005739	-	-	virNOG40374;virNOG00152	KR	-	gi|743834560|ref|XP_010935562.1| PREDICTED: putative pentatricopeptide repeat-containing protein At5g59200, chloroplastic [Elaeis guineensis]
TRINITY_DN58924_c5_g1	1.21	0.77	0.43	1.61	1.15	0	669	-	K03113	-	COG0023;virNOG19233	J	sp|O48650|SUI1_SALBA Protein translation factor SUI1 homolog OS=Salix bakko PE=3 SV=1	gi|470136776|ref|XP_004304159.1| PREDICTED: protein translation factor SUI1 homolog [Fragaria vesca subsp. vesca]
TRINITY_DN68758_c10_g1	0	0.92	0	0	0.9	0.49	451	-	-	-	-	-	-	-
TRINITY_DN67406_c5_g1	1.33	1.25	0.85	1.17	1.5	1.9	581	-	-	-	-	-	-	-
TRINITY_DN65862_c0_g1	7.81	7.39	9.38	8.47	8.04	9.09	1871	GO:0010183;GO:0097502;GO:0006506;GO:0000030;GO:0016021;GO:0005789;GO:0090406;GO:0009793	K05286	PF03901	virNOG02013	G	sp|Q1LZA0|PIGB_BOVIN GPI mannosyltransferase 3 OS=Bos taurus GN=PIGB PE=2 SV=1	gi|743835734|ref|XP_010935902.1| PREDICTED: GPI mannosyltransferase 3 isoform X1 [Elaeis guineensis]
TRINITY_DN70615_c1_g1	0.92	1.03	0.29	0.28	0.26	0.56	573	-	-	-	-	-	-	-
TRINITY_DN75876_c0_g1	0	0	0	17.09	0	0	235	-	-	-	-	-	-	-
TRINITY_DN55248_c2_g1	29.28	26.24	18.38	19.71	20.11	23.51	587	GO:0005488	-	PF07727	virNOG05193	R	sp|P10978|POLX_TOBAC Retrovirus-related Pol polyprotein from transposon TNT 1-94 OS=Nicotiana tabacum PE=2 SV=1	gi|38194910|gb|AAR13298.1| gag-pol polyprotein [Phaseolus vulgaris]
TRINITY_DN49953_c0_g1	0	0	2.38	0	0	0	361	-	-	-	-	-	-	-
TRINITY_DN67032_c3_g3	0	0	0	0	4.11	2.32	303	-	-	-	-	-	-	-
TRINITY_DN56818_c12_g6	0.99	1.17	0.53	0.22	0.23	1.53	600	-	K13356	-	COG2801;virNOG30511	RL	sp|Q8I7P9|POL5_DROME Retrovirus-related Pol polyprotein from transposon opus OS=Drosophila melanogaster GN=pol PE=3 SV=1	gi|731376076|ref|XP_010667451.1| PREDICTED: uncharacterized protein LOC104884493 [Beta vulgaris subsp. vulgaris]
TRINITY_DN90230_c0_g1	0	0	2.13	0	1.7	0	371	-	-	-	-	-	-	-
TRINITY_DN56102_c5_g3	0	0	1.72	0	0	0	368	-	-	-	-	-	-	-
TRINITY_DN80822_c0_g1	0	2.87	0	0	0	0	363	-	-	-	-	-	-	-
TRINITY_DN89814_c0_g1	0	2	1.22	0	2.89	1.07	359	-	-	-	-	-	-	-
TRINITY_DN58273_c3_g1	0.53	0.87	0.74	1.05	0.68	1.06	2019	-	-	PF00954;PF01453;PF08276	virNOG02323	T	sp|O81905|SD18_ARATH Receptor-like serine/threonine-protein kinase SD1-8 OS=Arabidopsis thaliana GN=SD18 PE=1 SV=1	gi|672132506|ref|XP_008789837.1| PREDICTED: receptor-like serine/threonine-protein kinase SD1-7 [Phoenix dactylifera]
TRINITY_DN62312_c0_g5	2.58	1.2	0.71	0	0.59	1.29	413	-	-	-	virNOG04866	U	-	gi|1026079745|ref|XP_016539111.1| PREDICTED: patatin-like phospholipase domain-containing protein 2 [Capsicum annuum]
TRINITY_DN18465_c0_g1	0.76	0.36	0	0	0.35	0	497	-	-	-	-	-	-	-
TRINITY_DN64862_c0_g1	0	0	0	0	0	0	337	-	-	-	-	-	-	-
TRINITY_DN64515_c0_g1	3.5	2.88	0.34	0.06	1.38	0.6	1450	GO:0005634;GO:0003676	K12581	-	virNOG01808;COG5228	K	sp|Q9SKZ2|CAF1G_ARATH Probable CCR4-associated factor 1 homolog 7 OS=Arabidopsis thaliana GN=CAF1-7 PE=2 SV=2	gi|672141023|ref|XP_008794330.1| PREDICTED: probable CCR4-associated factor 1 homolog 7 [Phoenix dactylifera]
TRINITY_DN62568_c4_g2	0	0	4.71	3.31	1.75	0	313	-	-	-	-	-	-	-
TRINITY_DN65189_c0_g1	0.81	0.75	0	0	0	0.8	387	-	-	-	-	-	-	-
TRINITY_DN64343_c1_g4	1.75	2.32	2.23	1.24	2.83	1.43	629	-	-	PF13668	virNOG08202	R	sp|P22242|DRPE_CRAPL Desiccation-related protein PCC13-62 OS=Craterostigma plantagineum PE=2 SV=1	gi|672132675|ref|XP_008789924.1| PREDICTED: desiccation-related protein PCC13-62-like [Phoenix dactylifera]
TRINITY_DN56966_c1_g1	7.44	5.19	4.08	2.11	4.51	3.09	418	-	-	-	-	-	-	-
TRINITY_DN66235_c1_g3	1.74	0.33	0.55	1.39	0.66	1.62	727	-	-	-	-	-	-	-
TRINITY_DN72961_c34_g1	0	0.65	0.18	0.15	0.48	0.18	738	-	-	-	-	-	-	-
TRINITY_DN16364_c0_g1	0	0	0	0	0	0	202	-	-	-	-	-	-	-
TRINITY_DN43686_c0_g1	0.51	0.48	0.54	0.22	0	0	594	-	-	-	-	-	-	-
TRINITY_DN90862_c0_g1	0	35.9	0	0	0	0	216	-	-	-	-	-	-	-
TRINITY_DN69452_c7_g2	0	0	0	0	0	0	413	-	-	-	-	-	-	-
TRINITY_DN45723_c0_g1	0	0	0	0	0	0	279	-	-	-	-	-	-	-
TRINITY_DN57386_c7_g2	0.51	0.17	1.89	0.48	0.82	1.03	709	-	-	-	virNOG31300;virNOG33673;virNOG35686;virNOG01744;virNOG01480	JRB	sp|Q94HW2|POLR1_ARATH Retrovirus-related Pol polyprotein from transposon RE1 OS=Arabidopsis thaliana GN=RE1 PE=2 SV=1	gi|147775378|emb|CAN69088.1| hypothetical protein VITISV_031062 [Vitis vinifera]
TRINITY_DN54195_c1_g1	0	0	0	0	5.55	0	253	GO:0003677	-	-	virNOG13131	K	-	gi|586726502|ref|XP_006849623.1| PREDICTED: uncharacterized protein LOC18439394 isoform X1 [Amborella trichopoda] &gt;gi|769805810|ref|XP_011625298.1| PREDICTED: uncharacterized protein LOC18439394 isoform X1 [Amborella trichopoda] &gt;gi|548853198|gb|ERN11204.1| hypothetical protein AMTR_s00024p00216510 [Amborella trichopoda]
TRINITY_DN47415_c0_g2	0	0	0	0	9.88	0	258	-	-	-	-	-	-	-
TRINITY_DN63851_c3_g1	0.38	1.61	0.79	0.17	0.18	0.39	696	-	-	-	-	-	-	-
TRINITY_DN42761_c0_g1	2.51	2.33	3.37	6.88	3.28	3.28	455	-	-	-	-	-	-	-
TRINITY_DN69730_c0_g2	0	0	0	0	1.84	0	310	-	-	-	-	-	-	-
TRINITY_DN51267_c0_g1	37.79	34.98	49.51	32.53	30.09	31.89	582	GO:0016020	-	-	virNOG24938	S	-	gi|514731255|ref|XP_004957137.1| PREDICTED: uncharacterized protein LOC101777925 [Setaria italica] &gt;gi|944260717|gb|KQL24974.1| hypothetical protein SETIT_031675mg [Setaria italica]
TRINITY_DN87567_c0_g1	0	0	0	0	0	0	226	-	-	-	-	-	-	-
TRINITY_DN66527_c5_g1	6.4	0	0	0	0	0	310	-	-	-	-	-	-	-
TRINITY_DN64782_c4_g1	19.74	13.47	17.44	9.51	8.76	25.25	469	-	-	-	virNOG04740;NOG05763;virNOG00752	TDL	-	-
TRINITY_DN57859_c0_g2	1.56	1.27	0.95	0.39	1.05	0.92	634	GO:0042254;GO:0003723;GO:0006412;GO:0022625;GO:0005739;GO:0003735	K02915	-	virNOG19285;COG2174	J	sp|P41098|RL34_TOBAC 60S ribosomal protein L34 OS=Nicotiana tabacum GN=RPL34 PE=2 SV=1	gi|944260218|gb|KQL24475.1| hypothetical protein SETIT_032704mg, partial [Setaria italica]
TRINITY_DN64753_c2_g1	0	2.05	3.26	0	1.33	0	397	-	-	-	-	-	-	-
TRINITY_DN71954_c8_g2	0	3.79	2.76	0	0.93	3.06	446	-	-	-	-	-	-	-
TRINITY_DN70330_c4_g1	0	0	0	0	0	0	334	-	-	-	-	-	-	-
TRINITY_DN59485_c0_g1	2.66	1.72	2.46	0.86	1.86	0.57	1724	-	-	-	-	-	-	-
TRINITY_DN71600_c6_g2	7.95	35.71	10.6	27.9	4.79	5.68	1173	-	-	-	virNOG31300;virNOG33673;virNOG35686;virNOG34595;KOG0915	SR	sp|P10978|POLX_TOBAC Retrovirus-related Pol polyprotein from transposon TNT 1-94 OS=Nicotiana tabacum PE=2 SV=1	gi|396582343|gb|AFN88207.1| integrase core domain containing protein [Phaseolus vulgaris]
TRINITY_DN64830_c3_g3	0	29	5.21	11.46	14.01	0	307	-	-	-	-	-	-	-
TRINITY_DN67620_c0_g2	1.32	1.17	1.64	1.33	1.47	1.64	1761	-	-	PF13041;PF01535	virNOG02313	R	sp|Q9SAH2|PP137_ARATH Pentatricopeptide repeat-containing protein At1g80880, mitochondrial OS=Arabidopsis thaliana GN=At1g80880 PE=2 SV=1	gi|672186444|ref|XP_008813084.1| PREDICTED: pentatricopeptide repeat-containing protein At1g80880, mitochondrial [Phoenix dactylifera]
TRINITY_DN61017_c7_g1	0	0	0	0	0	0	209	-	-	-	COG2801;virNOG30511	RL	sp|Q99315|YG31B_YEAST Transposon Ty3-G Gag-Pol polyprotein OS=Saccharomyces cerevisiae (strain ATCC 204508 / S288c) GN=TY3B-G PE=1 SV=3	gi|823218650|ref|XP_012442006.1| PREDICTED: uncharacterized protein LOC105767021 [Gossypium raimondii]
TRINITY_DN72952_c30_g1	0	32.5	0	0	0	4.76	266	GO:0046872	K01191	-	COG2801;virNOG15679	RL	-	gi|672184346|ref|XP_008812481.1| PREDICTED: LOW QUALITY PROTEIN: uncharacterized protein LOC103723366 [Phoenix dactylifera]
TRINITY_DN67269_c1_g1	15.74	10.63	17.75	29.11	33.28	41.91	436	-	-	-	-	-	-	-
TRINITY_DN61981_c1_g2	0.41	0.2	0.44	0.55	0.39	0.42	661	GO:0010008;GO:0005524;GO:0006468;GO:0010089;GO:0004674;GO:0016021;GO:0051020;GO:0005886	-	-	virNOG03308	T	sp|Q8VYY5|NCRK_ARATH Receptor-like serine/threonine-protein kinase NCRK OS=Arabidopsis thaliana GN=NCRK PE=1 SV=1	gi|1035941185|gb|OAY67339.1| Receptor-like serine/threonine-protein kinase NCRK [Ananas comosus]
TRINITY_DN39597_c0_g1	0	0	0	0	0	0	249	GO:0015074;GO:0003676	-	-	COG2801;virNOG27333	RL	sp|P20825|POL2_DROME Retrovirus-related Pol polyprotein from transposon 297 OS=Drosophila melanogaster GN=pol PE=3 SV=1	gi|702455653|ref|XP_010026793.1| PREDICTED: uncharacterized protein LOC104417177 [Eucalyptus grandis]
TRINITY_DN72829_c3_g2	0	1.48	1.86	0	0	0	328	-	-	-	-	-	-	-
TRINITY_DN96280_c0_g1	0	0	0	0	74.15	0	212	-	-	-	-	-	-	-
TRINITY_DN61833_c5_g1	359.62	349.1	345.95	266.62	286.69	283.26	984	GO:0016705;GO:0020037;GO:0005506;GO:0004497;GO:0055114	K01723	PF00067	virNOG11653;virNOG07996	QR	sp|K4BV52|AOS1_SOLLC Allene oxide synthase 1, chloroplastic OS=Solanum lycopersicum GN=AOS1 PE=2 SV=1	gi|83414021|emb|CAI30435.1| unspecific 9/13 divinyl ether synthase [Allium sativum]
TRINITY_DN60543_c0_g3	26.69	28.99	34.44	32.78	15.95	22.75	326	-	-	-	virNOG23762	S	-	gi|743801632|ref|XP_010926400.1| PREDICTED: uncharacterized protein LOC105048693 [Elaeis guineensis] &gt;gi|743801636|ref|XP_010926401.1| PREDICTED: uncharacterized protein LOC105048693 [Elaeis guineensis]
TRINITY_DN73283_c0_g1	0.82	0.31	0.17	0.44	0.63	0.85	753	-	-	-	-	-	-	-
TRINITY_DN69729_c4_g1	0	0	0	0	0	0	325	-	-	-	-	-	-	-
TRINITY_DN95375_c0_g1	0	0	0	0	0	0	260	-	-	-	-	-	-	-
TRINITY_DN94173_c0_g1	42.83	0	0	0	0	0	226	-	-	-	-	-	-	-
TRINITY_DN62635_c0_g2	0	0	0	0	0	2.36	302	-	-	-	-	-	-	-
TRINITY_DN28420_c0_g1	0	0	0	0	0	3.48	281	-	-	-	-	-	-	-
TRINITY_DN69126_c5_g1	1.79	1.71	1.45	3.06	1.72	2.2	1210	-	-	-	-	-	-	-
TRINITY_DN56875_c4_g11	1.55	0	0	0	0	0	331	-	-	-	virNOG33673;virNOG35686;KOG0017;KOG0915;virNOG01480	SRB	sp|Q94HW2|POLR1_ARATH Retrovirus-related Pol polyprotein from transposon RE1 OS=Arabidopsis thaliana GN=RE1 PE=2 SV=1	gi|1012341700|gb|KYP52900.1| Retrovirus-related Pol polyprotein from transposon TNT 1-94 [Cajanus cajan]
TRINITY_DN62776_c3_g6	8.17	7.95	9.57	5.2	3.37	3.68	2269	-	-	-	-	-	-	-
TRINITY_DN56679_c14_g1	0	0	0	0	0	0	219	-	-	-	-	-	-	-
TRINITY_DN59105_c5_g1	0	0	0	0	8.46	0	285	GO:0005488	-	-	virNOG09866;virNOG19602;virNOG08824;KOG0017	TR	sp|Q9ZT94|POLR2_ARATH Retrovirus-related Pol polyprotein from transposon RE2 OS=Arabidopsis thaliana GN=RE2 PE=4 SV=1	gi|113205323|gb|AAT38747.2| Polyprotein, putative [Solanum demissum]
TRINITY_DN57404_c3_g2	7.19	3.27	0	0	3.04	0	281	GO:0005488	-	-	NOG96461;virNOG25350	SR	-	gi|596294598|ref|XP_007226863.1| hypothetical protein PRUPE_ppa017087mg [Prunus persica] &gt;gi|462423799|gb|EMJ28062.1| hypothetical protein PRUPE_ppa017087mg [Prunus persica]
TRINITY_DN87970_c0_g1	0	64.75	0	0	0	0	211	-	-	-	-	-	-	-
TRINITY_DN68121_c7_g1	27.05	25.32	29.54	13.47	43.06	19.14	437	-	-	-	-	-	-	-
TRINITY_DN71960_c1_g2	80.01	74.01	84.78	71.08	75.74	73.29	2576	-	-	PF15613;PF05066;PF02791;PF15612	virNOG02467	R	sp|Q9FFH1|RLT2_ARATH Homeobox-DDT domain protein RLT2 OS=Arabidopsis thaliana GN=RLT2 PE=1 SV=1	gi|672183231|ref|XP_008811887.1| PREDICTED: uncharacterized protein LOC103722930 isoform X1 [Phoenix dactylifera]
TRINITY_DN67114_c2_g4	0	0.56	0	0	1.09	0	423	-	-	-	-	-	-	-
TRINITY_DN65564_c2_g3	0	0	0	2.44	2.57	0	290	-	-	-	-	-	-	-
TRINITY_DN64052_c0_g2	1.64	1.99	1.35	2.39	1.58	1.04	683	-	-	-	-	-	-	-
TRINITY_DN59889_c1_g8	0	0	0	0	0	0	247	-	-	-	-	-	-	-
TRINITY_DN61951_c3_g2	2.81	0	0	6.81	0	0	294	-	-	-	-	-	-	-
TRINITY_DN31328_c0_g1	0	0	0	0	0	0	217	-	-	-	-	-	-	-
TRINITY_DN59395_c0_g1	1.01	0.68	0.76	1.44	0.14	0.99	817	-	-	-	-	-	-	-
TRINITY_DN62504_c0_g2	0	0	8.9	0	0	0	279	-	-	-	-	-	-	-
TRINITY_DN58579_c3_g1	0.73	2.42	0.39	0.32	0	0.37	503	-	-	-	-	-	-	-
TRINITY_DN63356_c1_g1	4.32	3.72	3.93	3.97	3.55	3.62	2039	GO:0000062	K08762	-	virNOG23181	I	sp|O04066|ACBP_RICCO Acyl-CoA-binding protein OS=Ricinus communis PE=3 SV=1	gi|743808973|ref|XP_011018400.1| PREDICTED: acyl-CoA-binding protein-like [Populus euphratica]
TRINITY_DN37100_c0_g1	130.11	138.01	115.56	220.84	214.39	177.68	1656	GO:0016829;GO:0016705;GO:0020037;GO:0005506;GO:0004497;GO:0055114	K10528	PF00067	virNOG13649	Q	sp|K4CF70|HPL_SOLLC Fatty acid hydroperoxide lyase, chloroplastic OS=Solanum lycopersicum GN=HPL PE=1 SV=1	gi|695033822|ref|XP_009404395.1| PREDICTED: allene oxide synthase, chloroplastic [Musa acuminata subsp. malaccensis]
TRINITY_DN95805_c0_g1	0	0	0	1.37	0	8.12	326	GO:0003824	-	PF00890	virNOG06797;COG5274;virNOG26187	OCI	sp|P83223|FRDA_SHEON Fumarate reductase flavoprotein subunit OS=Shewanella oneidensis (strain MR-1) GN=SO_0970 PE=1 SV=2	gi|308810629|ref|XP_003082623.1| Cytochrome b5 (ISS) [Ostreococcus tauri]
TRINITY_DN63442_c9_g1	0.23	0.46	0.63	0.21	0.34	0.24	948	-	-	-	-	-	-	-
TRINITY_DN58936_c4_g1	36.09	0	0	0	0	0	219	GO:0000166;GO:0016021;GO:0042626;GO:0005886	-	-	COG1131;virNOG00386	QV	sp|Q9C6W5|AB14G_ARATH ABC transporter G family member 14 OS=Arabidopsis thaliana GN=ABCG14 PE=2 SV=1	gi|225461363|ref|XP_002281949.1| PREDICTED: ABC transporter G family member 9 [Vitis vinifera]
TRINITY_DN68807_c12_g1	0	0	0	0	0	0	241	GO:0046872	K03363	-	virNOG35779	R	sp|P10978|POLX_TOBAC Retrovirus-related Pol polyprotein from transposon TNT 1-94 OS=Nicotiana tabacum PE=2 SV=1	gi|590670967|ref|XP_007038204.1| Transducin/WD40 repeat-like superfamily protein [Theobroma cacao] &gt;gi|508775449|gb|EOY22705.1| Transducin/WD40 repeat-like superfamily protein [Theobroma cacao]
TRINITY_DN65945_c0_g1	0	0	0	0	0	0	221	-	-	-	-	-	-	-
TRINITY_DN59330_c5_g1	33.13	88.02	128.17	60.07	37.99	48.85	642	GO:0015074;GO:0003676	-	-	COG2801;virNOG27333	RL	sp|P20825|POL2_DROME Retrovirus-related Pol polyprotein from transposon 297 OS=Drosophila melanogaster GN=pol PE=3 SV=1	gi|702455653|ref|XP_010026793.1| PREDICTED: uncharacterized protein LOC104417177 [Eucalyptus grandis]
TRINITY_DN50900_c0_g1	1.08	0.5	2.94	0.46	0.99	0.54	437	-	-	-	-	-	-	-
TRINITY_DN71709_c0_g3	0.67	0.79	0.35	0.3	1.11	0.51	747	-	-	-	-	-	-	-
TRINITY_DN69269_c4_g1	0	0	0	0	0	0	256	-	-	-	-	-	-	-
TRINITY_DN61103_c4_g1	2.25	2.19	2.08	0.65	1.92	1.37	972	-	-	-	-	-	-	-
TRINITY_DN55830_c5_g1	1.88	3.44	0	0	1.63	3.66	318	-	-	-	-	-	-	-
TRINITY_DN63455_c1_g1	0.61	1.15	0	0	0	0	545	-	-	-	-	-	-	-
TRINITY_DN89925_c0_g1	1.44	0.67	0	0.61	0	0	400	-	-	-	-	-	-	-
TRINITY_DN57246_c0_g1	0	1.06	0	1.91	0	5.71	354	-	-	-	-	-	-	-
TRINITY_DN52327_c0_g2	0	0	0.67	0.52	0	0.61	419	-	-	-	-	-	-	-
TRINITY_DN68327_c3_g2	8.49	7.6	8.15	3.73	5.44	3.95	1139	-	-	-	-	-	-	-
TRINITY_DN53632_c0_g2	0	0	0	0	0	0	243	-	-	-	-	-	-	-
TRINITY_DN84065_c0_g1	0	0	3.86	2.63	0	0	286	-	-	-	-	-	-	-
TRINITY_DN34622_c0_g1	0	0	0	1.03	0	0	348	-	-	-	-	-	-	-
TRINITY_DN71783_c1_g5	1.96	0	0.42	0	1.09	0	490	-	-	-	-	-	-	-
TRINITY_DN63889_c6_g4	0	0	0	0	0	0	223	-	-	-	-	-	-	-
TRINITY_DN68893_c0_g3	0	0	0	0	1.03	0	353	-	-	-	-	-	-	-
TRINITY_DN56172_c5_g6	0	3.72	3.24	6.1	0.46	0	605	-	-	-	-	-	-	-
TRINITY_DN74596_c0_g1	0	0	7.43	0	0	0	310	-	-	-	-	-	-	-
TRINITY_DN61177_c4_g5	0	0	0	16.61	0	10.11	236	-	-	-	-	-	-	-
TRINITY_DN56961_c8_g2	4.17	1.54	1.85	0	3.74	2.47	403	-	-	-	-	-	-	-
TRINITY_DN70885_c5_g8	7.45	2.73	1.7	9.79	9.11	1.45	334	-	-	-	virNOG31300;virNOG35686;KOG0017;virNOG34595	R	sp|Q9ZT94|POLR2_ARATH Retrovirus-related Pol polyprotein from transposon RE2 OS=Arabidopsis thaliana GN=RE2 PE=4 SV=1	gi|1012334068|gb|KYP45441.1| Retrovirus-related Pol polyprotein from transposon TNT 1-94 [Cajanus cajan]
TRINITY_DN65533_c3_g2	116.57	123.45	115.89	147.1	157.21	153.9	1939	GO:0003746;GO:0005525;GO:0005739;GO:0003924;GO:0070125	K02358	PF03143;PF03144;PF00009	virNOG04003	J	sp|Q43467|EFTU1_SOYBN Elongation factor Tu, chloroplastic OS=Glycine max GN=TUFA PE=3 SV=1	gi|359488736|ref|XP_003633809.1| PREDICTED: elongation factor Tu, chloroplastic-like [Vitis vinifera] &gt;gi|359488738|ref|XP_003633810.1| PREDICTED: elongation factor Tu, chloroplastic-like [Vitis vinifera] &gt;gi|731418890|ref|XP_010660837.1| PREDICTED: elongation factor Tu, chloroplastic-like [Vitis vinifera]
TRINITY_DN63845_c6_g1	0	35.9	0	0	0	2.4	372	-	-	-	-	-	-	-
TRINITY_DN86795_c0_g1	4.23	0	0	0	2.47	0	338	-	-	-	-	-	-	-
TRINITY_DN69873_c5_g5	0.43	12.36	0.24	0.18	0.2	0.21	659	-	-	-	-	-	-	-
TRINITY_DN64757_c2_g1	5.87	6.76	5.41	5.97	5.93	6.06	1832	-	-	-	virNOG04871	S	sp|Q9LMU1|EGY3_ARATH Probable zinc metallopeptidase EGY3, chloroplastic OS=Arabidopsis thaliana GN=EGY3 PE=1 SV=1	gi|672124673|ref|XP_008785731.1| PREDICTED: probable zinc metallopeptidase EGY3, chloroplastic [Phoenix dactylifera]
TRINITY_DN72906_c10_g2	15.95	16.63	2.65	12.96	17.62	11.05	306	GO:0005488	-	PF05699	virNOG27042;NOG60713;KOG1121	SL	-	gi|595851112|ref|XP_007210049.1| hypothetical protein PRUPE_ppa017735mg, partial [Prunus persica] &gt;gi|462405784|gb|EMJ11248.1| hypothetical protein PRUPE_ppa017735mg, partial [Prunus persica]
TRINITY_DN71236_c1_g2	16.89	20.49	20.86	15.48	17.67	15.2	810	-	-	PF05911	virNOG09680	S	sp|O65649|FPP5_ARATH Filament-like plant protein 5 OS=Arabidopsis thaliana GN=FPP5 PE=2 SV=2	gi|694995925|ref|XP_009391141.1| PREDICTED: filament-like plant protein 4 [Musa acuminata subsp. malaccensis] &gt;gi|694995927|ref|XP_009391146.1| PREDICTED: filament-like plant protein 4 [Musa acuminata subsp. malaccensis] &gt;gi|694995929|ref|XP_009391154.1| PREDICTED: filament-like plant protein 4 [Musa acuminata subsp. malaccensis]
TRINITY_DN63693_c2_g2	0	1.74	0	0	0	0	317	-	-	-	-	-	-	-
TRINITY_DN37684_c0_g1	0	0	0	0	0	0	270	-	-	-	-	-	-	-
TRINITY_DN67651_c0_g4	11.96	8.02	8.69	12.04	10.62	12.18	1910	-	K17508	PF13672	COG0631;virNOG00136	T	sp|Q9SUK9|P2C55_ARATH Probable protein phosphatase 2C 55 OS=Arabidopsis thaliana GN=At4g16580 PE=2 SV=2	gi|743791499|ref|XP_010923448.1| PREDICTED: probable protein phosphatase 2C 55 [Elaeis guineensis]
TRINITY_DN72450_c1_g2	0	29.2	0	0	0	0	222	-	-	-	-	-	-	-
TRINITY_DN68396_c2_g1	0.37	0.53	0.77	0.33	0.18	0.29	1104	-	-	-	-	-	-	-
TRINITY_DN63108_c3_g2	5.82	7.07	5.47	5.23	5.61	3.84	1308	-	-	-	-	-	-	gi|743876668|ref|XP_010907637.1| PREDICTED: uncharacterized protein LOC105034259 [Elaeis guineensis]
TRINITY_DN66172_c3_g1	4.58	12.45	2.57	3.38	5.47	4.69	5144	-	-	-	-	-	-	-
TRINITY_DN60459_c2_g2	0.75	1.14	0.66	3.96	5.87	2.8	919	-	-	-	virNOG15253	K	sp|Q700W2|SPL9_ARATH Squamosa promoter-binding-like protein 9 OS=Arabidopsis thaliana GN=SPL9 PE=2 SV=2	gi|695061465|ref|XP_009419165.1| PREDICTED: squamosa promoter-binding-like protein 14 isoform X1 [Musa acuminata subsp. malaccensis]
TRINITY_DN70626_c8_g1	0	0	0	0	0	0	245	-	-	-	-	-	-	-
TRINITY_DN59355_c0_g3	1.93	0.9	3.35	1.19	2.87	1.38	574	-	-	-	-	-	-	-
TRINITY_DN56777_c4_g1	0	0.89	0	0	0	0	616	-	-	-	-	-	-	-
TRINITY_DN89816_c0_g1	0	0	0	0	0	3.39	354	-	-	-	-	-	-	-
TRINITY_DN63213_c3_g3	0	0.95	0	1.75	0	0	460	-	-	-	-	-	-	-
TRINITY_DN61604_c2_g2	0	0	0	0	0	0	326	-	-	-	-	-	-	-
TRINITY_DN70100_c0_g5	0	0	0	0	0	0	285	-	-	-	-	-	-	-
TRINITY_DN27507_c0_g1	0	0	0	0	0	0	213	-	-	-	-	-	-	-
TRINITY_DN60547_c10_g4	0	0	0	0	0	0	201	-	-	-	-	-	-	-
TRINITY_DN59378_c0_g1	0	0	1.44	0.38	0	0	467	-	-	-	-	-	-	-
TRINITY_DN57960_c1_g1	0	0	0	0	7.19	0	294	-	-	-	-	-	-	-
TRINITY_DN38027_c0_g1	0	0	0	0	0	0	234	-	-	-	-	-	-	-
TRINITY_DN59845_c6_g1	0	0	0	2.19	0	0	296	-	-	-	virNOG30025;virNOG04867;virNOG10401;virNOG08824;virNOG03186	ASJR	-	gi|1012363131|gb|KYP74314.1| Retrovirus-related Pol polyprotein from transposon TNT 1-94 [Cajanus cajan]
TRINITY_DN87599_c0_g1	0	0	0	0	0	11.36	232	-	-	-	-	-	-	-
TRINITY_DN64956_c14_g1	0	0	0	0	5.17	0	256	-	-	-	-	-	-	-
TRINITY_DN36958_c0_g1	2.86	0	0	0	2.5	0	337	-	-	-	-	-	-	-
TRINITY_DN72963_c31_g1	0	0	0	0	0	0	262	-	-	-	-	-	-	-
TRINITY_DN70793_c0_g1	458.95	608.64	526.53	246.42	251.17	318.73	640	-	-	-	virNOG07493	S	-	gi|1035914959|gb|OAY44552.1| hypothetical protein MANES_08G160300 [Manihot esculenta]
TRINITY_DN64239_c4_g1	0	0.76	0	7.85	0	0	385	-	-	-	-	-	-	-
TRINITY_DN41991_c1_g1	0	6.13	0	0	0	0	307	-	-	-	-	-	-	-
TRINITY_DN21786_c0_g1	0	0	0	0	4.6	0	322	GO:0005759;GO:0043022;GO:0005743;GO:0005525;GO:0045727;GO:0003924	K03596	PF06421	virNOG00516;virNOG07294	J	sp|A1JKK1|LEPA_YERE8 Elongation factor 4 OS=Yersinia enterocolitica serotype O:8 / biotype 1B (strain NCTC 13174 / 8081) GN=lepA PE=3 SV=1	gi|1023966475|gb|KZV14850.1| hypothetical protein F511_08490 [Dorcoceras hygrometricum]
TRINITY_DN56063_c6_g2	6.17	9.3	10.11	8.8	6.19	7.45	766	-	K02365	-	virNOG28736;virNOG07273	D	-	gi|743880930|ref|XP_010908769.1| PREDICTED: separase [Elaeis guineensis]
TRINITY_DN67136_c0_g1	0	2.14	0	0	0	0	353	-	-	-	-	-	-	-
TRINITY_DN65073_c2_g3	0.77	0	0	0	0	1.53	392	-	-	-	-	-	-	-
TRINITY_DN60522_c8_g2	2.69	7.21	5.79	7.67	6.06	3.89	494	GO:0007165	K04536	-	virNOG04773	T	sp|B8AP31|GBB_ORYSI Guanine nucleotide-binding protein subunit beta OS=Oryza sativa subsp. indica GN=RGBB PE=2 SV=1	gi|672120416|ref|XP_008783473.1| PREDICTED: guanine nucleotide-binding protein subunit beta [Phoenix dactylifera]
TRINITY_DN60503_c1_g3	0.69	20.6	0.27	0.46	0.99	0.45	1165	GO:0005488	-	PF14223	-	-	sp|P10978|POLX_TOBAC Retrovirus-related Pol polyprotein from transposon TNT 1-94 OS=Nicotiana tabacum PE=2 SV=1	gi|727578178|ref|XP_010461758.1| PREDICTED: uncharacterized protein LOC104742444 isoform X1 [Camelina sativa]
TRINITY_DN95112_c0_g1	2.03	0.95	1.1	0	0	1.02	446	-	-	-	virNOG02388;virNOG05142;virNOG02772;virNOG01179;virNOG01480	STRBL	sp|Q9ZT94|POLR2_ARATH Retrovirus-related Pol polyprotein from transposon RE2 OS=Arabidopsis thaliana GN=RE2 PE=4 SV=1	gi|1012340315|gb|KYP51533.1| Copia protein [Cajanus cajan]
TRINITY_DN67417_c0_g1	6.09	3.08	3.43	3.59	2.31	3.34	667	-	-	-	-	-	-	-
TRINITY_DN63607_c6_g3	0.97	0.73	1.81	1.74	3.77	2.11	1373	-	-	-	-	-	-	-
TRINITY_DN40840_c0_g4	0	0.41	0	0.19	0	0.45	642	-	-	-	virNOG19602;KOG0017;virNOG08281	R	sp|P10978|POLX_TOBAC Retrovirus-related Pol polyprotein from transposon TNT 1-94 OS=Nicotiana tabacum PE=2 SV=1	gi|731330663|ref|XP_010676254.1| PREDICTED: uncharacterized protein LOC104892119 [Beta vulgaris subsp. vulgaris]
TRINITY_DN58172_c6_g1	0	0	0	0	0	0	203	-	-	-	-	-	-	-
TRINITY_DN28782_c0_g1	0	0	0	0	0	0	201	-	-	-	-	-	-	-
TRINITY_DN58729_c0_g2	199.15	198.51	202.84	187.71	191.85	202.37	1208	GO:0055085;GO:0016820;GO:0016471;GO:0015992	K02152	PF03179	virNOG21992	C	sp|O82702|VATG1_TOBAC V-type proton ATPase subunit G 1 OS=Nicotiana tabacum GN=VATG1 PE=3 SV=1	gi|703141607|ref|XP_010107544.1| V-type proton ATPase subunit G [Morus notabilis] &gt;gi|587929051|gb|EXC16226.1| V-type proton ATPase subunit G [Morus notabilis]
TRINITY_DN70540_c0_g1	215.75	206.72	209.91	140.67	141.22	142	2422	GO:0016757	-	PF00201	virNOG07165	CG	sp|Q9AT54|SCGT_TOBAC Scopoletin glucosyltransferase OS=Nicotiana tabacum GN=TOGT1 PE=1 SV=1	gi|665848662|gb|AIF79773.1| UDP-glucose-dependent flavonoid glucosyltransferase UGT703B1 [Crocus sativus]
TRINITY_DN67848_c1_g1	0	0	0	0	0	0	267	-	-	-	-	-	-	-
TRINITY_DN12044_c0_g1	0	0	0	0	0	0	202	-	-	-	-	-	-	-
TRINITY_DN84546_c0_g1	0	8.38	0	0	0	0	269	-	-	-	-	-	-	-
TRINITY_DN71150_c0_g4	2.5	2.64	1.48	1.66	1.17	1.64	844	-	-	-	-	-	-	-
TRINITY_DN46341_c0_g1	0	1.24	0	0	0	0	341	-	-	-	-	-	-	-
TRINITY_DN51874_c0_g1	4.07	5.57	0	0	0	0	313	GO:0003964;GO:0006278	-	-	COG2801;virNOG15679;virNOG30511	RL	sp|Q99315|YG31B_YEAST Transposon Ty3-G Gag-Pol polyprotein OS=Saccharomyces cerevisiae (strain ATCC 204508 / S288c) GN=TY3B-G PE=1 SV=3	gi|549823394|gb|AGX45504.1| reverse transcriptase, partial [Prunus salicina]
TRINITY_DN47252_c0_g1	0.26	0.5	1.12	0.69	0.49	0	584	-	-	-	-	-	-	-
TRINITY_DN72620_c2_g1	18.11	16.67	16.59	18.09	30.15	33.8	3316	-	K16280	PF07002	virNOG06248	O	sp|Q9SS90|RGLG1_ARATH E3 ubiquitin-protein ligase RGLG1 OS=Arabidopsis thaliana GN=RGLG1 PE=1 SV=1	gi|672203400|ref|XP_008778633.1| PREDICTED: E3 ubiquitin-protein ligase RGLG2-like isoform X1 [Phoenix dactylifera] &gt;gi|672203404|ref|XP_008778635.1| PREDICTED: E3 ubiquitin-protein ligase RGLG2-like isoform X1 [Phoenix dactylifera] &gt;gi|672203408|ref|XP_008778636.1| PREDICTED: E3 ubiquitin-protein ligase RGLG2-like isoform X1 [Phoenix dactylifera] &gt;gi|672203412|ref|XP_008778637.1| PREDIC…
TRINITY_DN63622_c5_g1	0	0	0	0	0	0	231	-	-	-	-	-	-	-
TRINITY_DN62023_c3_g2	188.73	191.12	186.3	341.87	361.89	368.7	4726	-	K01115	PF00614	virNOG16189	I	sp|P93400|PLDA1_TOBAC Phospholipase D alpha 1 OS=Nicotiana tabacum GN=PLD1 PE=2 SV=2	gi|743857253|ref|XP_010942074.1| PREDICTED: phospholipase D alpha 1-like [Elaeis guineensis]
TRINITY_DN56588_c5_g2	0.96	0.66	0.82	1.09	0.92	1.08	1154	-	-	-	-	-	-	-
TRINITY_DN77486_c0_g1	0	20.11	0	0	0	0	234	-	-	-	-	-	-	-
TRINITY_DN65777_c3_g3	1.39	2.55	0	1.15	0	0	339	-	-	-	-	-	-	-
TRINITY_DN64194_c1_g7	2.39	2.58	3.03	3.45	3.23	1.84	769	-	-	-	-	-	-	-
TRINITY_DN52081_c0_g1	4.44	4.58	3.89	4.68	5.55	4.24	1824	GO:0005488;GO:0016491	-	PF00067	virNOG01057;virNOG00331	Q	sp|A6YIH8|C7D55_HYOMU Premnaspirodiene oxygenase OS=Hyoscyamus muticus GN=CYP71D55 PE=1 SV=1	gi|672180687|ref|XP_008810543.1| PREDICTED: premnaspirodiene oxygenase-like [Phoenix dactylifera]
TRINITY_DN93938_c0_g1	0	0	0	0	4.47	0	346	-	-	-	-	-	-	-
TRINITY_DN62061_c3_g1	19.54	17.21	67.89	1.78	12.65	2.32	801	-	-	-	-	-	-	-
TRINITY_DN64523_c2_g3	0.13	0.48	1.2	0.34	0.49	0.79	884	-	-	-	-	-	-	-
TRINITY_DN66663_c3_g4	0	0	23.15	0	0	0	240	-	-	-	-	-	-	-
TRINITY_DN69307_c1_g2	173.69	175.49	180.44	141.72	133.82	148.06	1329	-	K00021	-	virNOG07933;COG1257	I	sp|O24594|HMDH_MAIZE 3-hydroxy-3-methylglutaryl-coenzyme A reductase OS=Zea mays GN=HMGR PE=3 SV=1	gi|330689863|gb|AEC33260.1| 3-hydroxy-3-methylglutaryl-coenzyme A reductase [Vanda hybrid cultivar]
TRINITY_DN63625_c1_g7	555.82	511.38	483.58	636.32	589.25	658.27	382	GO:0016020;GO:0005874;GO:0005794;GO:0007017;GO:0005525;GO:0005200;GO:0003924	K07375	PF03953	virNOG01709;virNOG28920	Z	sp|Q56YW9|TBB2_ARATH Tubulin beta-2 chain OS=Arabidopsis thaliana GN=TUBB2 PE=2 SV=2	gi|357444013|ref|XP_003592284.1| tubulin beta-1 chain [Medicago truncatula] &gt;gi|355481332|gb|AES62535.1| tubulin beta-1 chain [Medicago truncatula]
TRINITY_DN57149_c7_g1	6.95	10.79	8.23	13.34	8.45	6.37	427	-	-	-	-	-	-	-
TRINITY_DN51608_c0_g2	0	0	0	0	0	0	241	-	-	-	virNOG00150	E	-	-
TRINITY_DN86162_c0_g1	0	0	0	3.4	0	0	273	-	-	-	-	-	-	-
TRINITY_DN63672_c3_g2	0.65	1.24	0.68	0.17	0.36	0.48	1101	-	-	-	-	-	-	gi|584596155|gb|AHJ11132.1| gag protease polyprotein, partial [Aloe vera]
TRINITY_DN59192_c0_g3	8.25	7.55	7.2	7.49	9.35	6.52	876	-	-	PF00069	KOG1187;virNOG04329	T	sp|F4HQ17|LRL14_ARATH LEAF RUST 10 DISEASE-RESISTANCE LOCUS RECEPTOR-LIKE PROTEIN KINASE-like 1.4 OS=Arabidopsis thaliana GN=LRK10L-1.4 PE=2 SV=2	gi|672178097|ref|XP_008809170.1| PREDICTED: LOW QUALITY PROTEIN: probable serine/threonine-protein kinase At1g18390 [Phoenix dactylifera]
TRINITY_DN66351_c2_g2	12.38	9.28	9.39	8.81	10.48	8.46	1475	GO:0004553;GO:0030247;GO:0046658	-	PF07983	virNOG18151;virNOG06943	R	sp|Q9M069|E137_ARATH Glucan endo-1,3-beta-glucosidase 7 OS=Arabidopsis thaliana GN=At4g34480 PE=1 SV=2	gi|695019025|ref|XP_009396495.1| PREDICTED: glucan endo-1,3-beta-glucosidase 3-like [Musa acuminata subsp. malaccensis]
TRINITY_DN60971_c7_g2	0.89	1.01	32.57	0	0.28	0.91	550	-	-	-	-	-	-	-
TRINITY_DN53129_c0_g1	4.28	4.51	2.27	2.52	3.37	3.41	613	GO:0046872;GO:0030001	-	PF00403	virNOG20510;virNOG16967	P	sp|Q9LF57|HIP21_ARATH Heavy metal-associated isoprenylated plant protein 21 OS=Arabidopsis thaliana GN=HIPP21 PE=1 SV=1	gi|743772086|ref|XP_010916340.1| PREDICTED: heavy metal-associated isoprenylated plant protein 26 [Elaeis guineensis]
TRINITY_DN69591_c1_g2	0	0	0	0	0	0	337	-	-	-	-	-	-	-
TRINITY_DN67838_c12_g3	1.21	0.56	0	0.52	0.55	0	421	-	-	-	-	-	-	-
TRINITY_DN69076_c1_g3	35.86	10.05	19.42	11.15	0	10.68	295	-	-	-	-	-	-	-
TRINITY_DN57225_c1_g5	16.45	0	15.03	31.24	69.48	26.31	299	-	-	-	-	-	-	-
TRINITY_DN45052_c0_g1	0	0.45	0	0	0	0.96	455	GO:0016021	-	-	virNOG12220	S	sp|Q9SYB0|TAUE2_ARATH Sulfite exporter TauE/SafE family protein 2 OS=Arabidopsis thaliana GN=At1g61740 PE=2 SV=1	gi|728820092|gb|KHG03566.1| hypothetical protein F383_09733 [Gossypium arboreum]
TRINITY_DN71779_c5_g1	0	0	0	0	0	0	208	-	-	-	-	-	-	-
TRINITY_DN59131_c7_g1	0	0	11.86	0	0	0	266	-	-	-	-	-	-	-
TRINITY_DN61940_c4_g6	1.88	1.59	1.51	0.89	1.91	1.41	3081	-	-	-	-	-	-	-
TRINITY_DN70168_c3_g2	1.31	1.74	2.8	1.45	0.25	0.41	868	-	-	-	-	-	-	-
TRINITY_DN72597_c6_g1	6.26	6.34	2.43	1.27	11.25	3.03	657	-	-	-	-	-	-	-
TRINITY_DN69167_c3_g3	0	0.15	0	0	0.15	0.49	774	-	-	-	-	-	-	-
TRINITY_DN69032_c11_g1	0	0	0	0	0	0	226	-	-	-	-	-	-	-
TRINITY_DN33793_c0_g1	0	0	0	0	0	0	223	-	-	-	virNOG04352;virNOG06686	TR	sp|Q9C7V5|PP104_ARATH Putative pentatricopeptide repeat-containing protein At1g64310 OS=Arabidopsis thaliana GN=PCMP-E65 PE=3 SV=1	gi|672138251|ref|XP_008792876.1| PREDICTED: putative pentatricopeptide repeat-containing protein At1g64310 [Phoenix dactylifera]
TRINITY_DN94915_c0_g1	1.15	0.44	2.2	1.62	1.09	1.41	624	-	-	-	-	-	-	-
TRINITY_DN64564_c1_g2	0	1.46	0	0	0	0	329	-	-	-	-	-	-	-
TRINITY_DN64676_c3_g1	0.62	0.89	0.31	1.12	0.28	0.64	803	-	-	-	-	-	-	-
TRINITY_DN58768_c3_g1	6.07	0	0	0	0	0	263	-	-	-	-	-	-	-
TRINITY_DN59922_c2_g2	51.24	52.74	50.51	49.6	45.83	50.53	2896	-	-	PF07714	virNOG08497	T	sp|Q9LTC0|PBL19_ARATH Probable serine/threonine-protein kinase PBL19 OS=Arabidopsis thaliana GN=PBL19 PE=1 SV=1	gi|743835157|ref|XP_010935733.1| PREDICTED: probable receptor-like protein kinase At5g47070 isoform X1 [Elaeis guineensis]
TRINITY_DN49966_c0_g1	0	0.52	0.61	0.96	0	1.13	431	-	-	-	-	-	-	-
TRINITY_DN6217_c0_g1	0	0	0	0	0	0	289	-	-	-	-	-	-	-
TRINITY_DN50149_c0_g1	5	5.32	5.13	4.94	4.34	5.12	1858	-	K13065	PF02458	virNOG11935;virNOG03060;euNOG23183;euNOG01568	SR	sp|Q8GSM7|HST_TOBAC Shikimate O-hydroxycinnamoyltransferase OS=Nicotiana tabacum GN=HST PE=1 SV=1	gi|743857191|ref|XP_010942060.1| PREDICTED: shikimate O-hydroxycinnamoyltransferase-like [Elaeis guineensis]
TRINITY_DN68585_c0_g1	25.28	35.81	6.6	20.44	14.37	8.16	294	-	-	-	-	-	-	-
TRINITY_DN61351_c3_g1	17.14	12.48	11.27	9.66	10.59	17.33	622	-	-	-	-	-	-	-
TRINITY_DN63805_c2_g1	0.69	1.28	1.52	0.58	0	0.69	405	-	-	-	-	-	-	-
TRINITY_DN68780_c6_g4	1.97	0	0	0	1.7	0	315	-	-	-	-	-	-	-
TRINITY_DN58622_c0_g1	3.94	1.49	1.55	2.41	1.61	3.05	1737	-	K15032	PF02536	virNOG10994;virNOG11006;virNOG12166;virNOG15876;virNOG13501	K	sp|Q9C6A1|MTEFE_ARATH Transcription termination factor MTERF15, mitochondrial OS=Arabidopsis thaliana GN=MTERF15 PE=2 SV=1	gi|672162424|ref|XP_008801028.1| PREDICTED: uncharacterized protein LOC103715237 [Phoenix dactylifera]
TRINITY_DN62481_c6_g1	1.46	11.37	1.82	2.64	2.39	4.8	1667	-	K14638	PF00854	virNOG06012;NOG18661	EU	sp|Q0WP01|PTR9_ARATH Protein NRT1/ PTR FAMILY 5.10 OS=Arabidopsis thaliana GN=NPF5.10 PE=2 SV=1	gi|743763423|ref|XP_010911895.1| PREDICTED: protein NRT1/ PTR FAMILY 5.10-like [Elaeis guineensis]
TRINITY_DN52536_c0_g2	0	0	0	0	1.43	0	327	-	-	-	-	-	-	-
TRINITY_DN66169_c2_g1	7.52	9.58	9.15	11.9	13.01	11.67	1973	GO:0055085;GO:0016021	-	PF03547	virNOG02711	S	sp|Q9LZN2|PILS6_ARATH Protein PIN-LIKES 6 OS=Arabidopsis thaliana GN=PILS6 PE=2 SV=1	gi|743782720|ref|XP_010921215.1| PREDICTED: uncharacterized protein LOC105044867 isoform X1 [Elaeis guineensis] &gt;gi|743782723|ref|XP_010921216.1| PREDICTED: uncharacterized protein LOC105044867 isoform X1 [Elaeis guineensis] &gt;gi|743782726|ref|XP_010921217.1| PREDICTED: uncharacterized protein LOC105044867 isoform X1 [Elaeis guineensis] &gt;gi|743782729|ref|XP_010921218.1| PREDICTED: unchara…
TRINITY_DN67303_c1_g1	0	0.8	0.91	0.5	0.27	0	563	-	-	-	-	-	-	-
TRINITY_DN49009_c0_g1	7.88	0	3.63	5.62	0	0	324	-	-	-	-	-	-	-
TRINITY_DN59385_c0_g1	0	3.68	1.52	1.1	2.35	0	342	GO:1901363;GO:0097159;GO:0044260;GO:0046872;GO:0044238	-	-	-	-	-	gi|567920188|ref|XP_006452100.1| hypothetical protein CICLE_v10010285mg, partial [Citrus clementina] &gt;gi|557555326|gb|ESR65340.1| hypothetical protein CICLE_v10010285mg, partial [Citrus clementina]
TRINITY_DN50230_c0_g1	1.48	0.44	0.65	0.59	0.41	0.24	666	-	-	-	-	-	-	-
TRINITY_DN64468_c0_g1	724.03	726.09	693.14	771.39	851.7	820.92	1546	-	K11296	-	virNOG20791;virNOG36121	RB	sp|P40619|HMGL_IPONI HMG1/2-like protein OS=Ipomoea nil PE=2 SV=1	gi|729736|sp|P40619.1|HMGL_IPONI RecName: Full=HMG1/2-like protein
TRINITY_DN17794_c0_g1	0	0.88	0	0	0.85	0	371	-	-	-	-	-	-	-
TRINITY_DN61620_c2_g6	0	0	0	0	0	0	306	-	-	-	-	-	-	-
TRINITY_DN58787_c2_g2	16.53	12.16	16.44	17.24	17.14	20.78	721	GO:0002098;GO:0032447;GO:0034227;GO:0005829	K12161	-	virNOG22228	O	sp|Q7GBC8|URM1_ORYSI Ubiquitin-related modifier 1 homolog OS=Oryza sativa subsp. indica GN=URM1 PE=3 SV=1	gi|225453871|ref|XP_002278537.1| PREDICTED: ubiquitin-related modifier 1 homolog 2 [Vitis vinifera] &gt;gi|296089135|emb|CBI38838.3| unnamed protein product [Vitis vinifera]
TRINITY_DN58429_c1_g2	4.35	1.33	3.3	0	1.27	1.42	336	-	K16903	-	virNOG08683	E	-	gi|743886982|ref|XP_010910279.1| PREDICTED: L-tryptophan--pyruvate aminotransferase 1-like isoform X1 [Elaeis guineensis]
TRINITY_DN70148_c2_g1	5.92	12.82	7.81	11.32	9.1	9.57	2792	-	K05387	PF00497;PF00060;PF01094	virNOG05153	P	sp|Q9SDQ4|GLR37_ARATH Glutamate receptor 3.7 OS=Arabidopsis thaliana GN=GLR3.7 PE=2 SV=2	gi|672183939|ref|XP_008812267.1| PREDICTED: glutamate receptor 3.7 isoform X1 [Phoenix dactylifera] &gt;gi|672183941|ref|XP_008812268.1| PREDICTED: glutamate receptor 3.7 isoform X1 [Phoenix dactylifera]
TRINITY_DN77548_c0_g1	0	1.1	0	0	0.54	0	424	-	-	-	-	-	-	-
TRINITY_DN69767_c3_g1	0	0	0	0	0	0	203	-	-	-	-	-	-	-
TRINITY_DN70633_c0_g1	0	0	0	0	0	0	201	-	-	-	-	-	-	-
TRINITY_DN63844_c1_g5	2.13	22.43	2.28	1.07	1.14	11.65	545	-	-	-	-	-	-	-
TRINITY_DN59558_c1_g1	0.97	1.38	0.52	0.43	0.23	0.99	607	-	-	-	-	-	-	-
TRINITY_DN84340_c0_g1	0	0.73	0	0.66	0.71	3.9	390	-	-	-	-	-	-	-
TRINITY_DN63398_c5_g8	0	2.02	0	0	0	0	399	-	-	-	-	-	-	-
TRINITY_DN66986_c1_g3	36.97	28.88	28.85	29.47	41.31	23.65	2050	GO:0006886;GO:0008536;GO:0005622	K18752	-	virNOG00882	U	sp|B8ARW2|TNPO1_ORYSI Transportin-1 OS=Oryza sativa subsp. indica GN=OsI_18044 PE=2 SV=1	gi|720052734|ref|XP_010272508.1| PREDICTED: transportin-1-like [Nelumbo nucifera] &gt;gi|720052740|ref|XP_010272509.1| PREDICTED: transportin-1-like [Nelumbo nucifera]
TRINITY_DN58499_c4_g1	1.02	1.91	0.56	0.44	0	0.51	445	-	-	-	virNOG00819;strNOG06976;KOG0631;virNOG10401;virNOG01480	ADRGB	sp|Q94HW2|POLR1_ARATH Retrovirus-related Pol polyprotein from transposon RE1 OS=Arabidopsis thaliana GN=RE1 PE=2 SV=1	gi|147856506|emb|CAN80763.1| hypothetical protein VITISV_017069 [Vitis vinifera]
TRINITY_DN68464_c0_g1	1.14	0.87	0.48	0	0	0	626	-	-	-	-	-	-	-
TRINITY_DN68032_c7_g1	0.72	0.67	2.38	3.04	1.3	1.43	400	-	-	-	-	-	-	-
TRINITY_DN86740_c0_g1	0	2.97	0	0	0	6.32	328	-	-	-	-	-	-	-
TRINITY_DN75956_c0_g1	0	0	15.47	0	0	0	255	-	-	-	-	-	-	-
TRINITY_DN70484_c0_g1	32.77	31.38	35.94	29.37	28.3	35.33	2499	-	-	PF05057	virNOG06533	R	-	gi|672163861|ref|XP_008801790.1| PREDICTED: putative lipase YOR059C isoform X1 [Phoenix dactylifera]
TRINITY_DN69847_c11_g1	0	0	0	0	0	0	227	-	-	-	COG2801;NOG96461;NOG138354;virNOG25350	SRL	-	gi|985428749|ref|XP_015382782.1| PREDICTED: uncharacterized protein LOC107175659 [Citrus sinensis]
TRINITY_DN90388_c0_g1	18.29	0	0	0	0	0	241	-	-	-	-	-	-	-
TRINITY_DN53479_c2_g4	1.48	0	0	0	0	0	397	-	-	-	NOG179010;NOG102280;NOG78272;NOG157887	S	sp|Q8WTZ3|YS049_HUMAN Zinc finger protein ENSP00000375192 OS=Homo sapiens PE=2 SV=1	-
TRINITY_DN58828_c6_g6	30.02	31.06	30.09	37.5	67.36	46.66	314	GO:0006167;GO:0016310;GO:0006166;GO:0004001	K00856	-	COG0524;virNOG01893	FG	sp|Q9LZG0|ADK2_ARATH Adenosine kinase 2 OS=Arabidopsis thaliana GN=ADK2 PE=1 SV=1	gi|1027852057|ref|NP_001313189.1| adenosine kinase 2 [Nicotiana tabacum] &gt;gi|698460910|ref|XP_009781654.1| PREDICTED: adenosine kinase 2 [Nicotiana sylvestris] &gt;gi|51949802|gb|AAU14833.1| adenosine kinase isoform 2S [Nicotiana tabacum]
TRINITY_DN61216_c0_g1	0.35	0.73	0.86	0.75	0.63	0.43	1568	-	-	-	-	-	-	-
TRINITY_DN69185_c3_g1	1.18	0.55	1.94	1.01	0	0	424	-	-	-	-	-	-	-
TRINITY_DN57081_c11_g1	0.77	0.58	0	0	0.44	0	784	-	-	-	-	-	-	gi|697152459|ref|XP_009630466.1| PREDICTED: uncharacterized protein LOC104120414 [Nicotiana tomentosiformis]
TRINITY_DN90560_c0_g1	0	0	0	0	6.21	0	280	-	-	-	-	-	-	-
TRINITY_DN53098_c4_g1	13.15	5.38	6.92	3.22	2.95	2.49	496	-	-	-	-	-	-	-
TRINITY_DN62318_c2_g1	0	6.53	0	0	0	0	250	-	-	-	NOG19016;virNOG03127;virNOG28673	RK	sp|F4JL28|EBS_ARATH Chromatin remodeling protein EBS OS=Arabidopsis thaliana GN=EBS PE=1 SV=1	gi|695062669|ref|XP_009419812.1| PREDICTED: protein polybromo-1-like [Musa acuminata subsp. malaccensis] &gt;gi|695062671|ref|XP_009419813.1| PREDICTED: protein polybromo-1-like [Musa acuminata subsp. malaccensis]
TRINITY_DN69396_c6_g1	0.76	0.61	0.8	1.09	1.1	0.92	1468	-	-	-	-	-	-	-
TRINITY_DN60152_c0_g3	0	0	0	0	0	0	201	-	-	-	-	-	-	-
TRINITY_DN58297_c2_g8	0	0	0	0	0	0	253	-	-	-	-	-	-	-
TRINITY_DN69905_c0_g1	0	1.75	0	0	0	0	371	-	-	-	-	-	-	-
TRINITY_DN62521_c3_g5	0.33	2.15	1.39	1.99	1.52	1.33	529	-	-	-	virNOG23365	R	sp|Q93Y00|BH007_ARATH Transcription factor bHLH7 OS=Arabidopsis thaliana GN=BHLH7 PE=1 SV=1	gi|672181103|ref|XP_008810758.1| PREDICTED: transcription factor bHLH82-like [Phoenix dactylifera]
TRINITY_DN37005_c0_g1	0.25	0.71	0.53	0.22	0	0.51	597	-	-	-	-	-	-	-
TRINITY_DN68813_c0_g1	0.9	0.88	1.68	0.67	0.7	0.32	1598	-	-	-	-	-	-	-
TRINITY_DN66867_c2_g1	0	0	0	0	0	0	218	-	-	-	-	-	-	-
TRINITY_DN93540_c0_g1	0	0	0	0	10.07	0	276	-	-	-	-	-	-	-
TRINITY_DN69333_c3_g1	0	0	0	0	0	0	345	-	-	-	-	-	-	gi|672190754|ref|XP_008775332.1| PREDICTED: probable LRR receptor-like serine/threonine-protein kinase At4g08850 [Phoenix dactylifera]
TRINITY_DN65519_c4_g6	0	1.89	0	0	0	4.01	343	-	-	-	virNOG06348;virNOG09866;virNOG10401;KOG0017	ATR	sp|Q94HW2|POLR1_ARATH Retrovirus-related Pol polyprotein from transposon RE1 OS=Arabidopsis thaliana GN=RE1 PE=2 SV=1	gi|113205327|gb|ABI34342.1| Polyprotein, putative [Solanum demissum]
TRINITY_DN60974_c5_g1	7.99	10.61	11.55	6.06	5.11	6.77	2556	-	-	PF13516	virNOG09788	R	sp|P10775|RINI_PIG Ribonuclease inhibitor OS=Sus scrofa GN=RNH1 PE=1 SV=1	gi|672131829|ref|XP_008789480.1| PREDICTED: uncharacterized protein LOC103706967 isoform X1 [Phoenix dactylifera]
TRINITY_DN43988_c0_g1	1.36	0.42	0	0	0.84	0.91	464	-	-	-	-	-	-	-
TRINITY_DN41235_c0_g1	1.03	0	0	0	0.95	0	443	-	-	-	-	-	-	-
TRINITY_DN39563_c0_g1	0	0	0	0	1.09	0.6	422	-	-	-	-	-	-	-
TRINITY_DN55663_c4_g1	24.48	13.64	14.8	18.12	5.59	13.54	552	-	-	-	-	-	-	-
TRINITY_DN93390_c0_g1	0.72	0.69	0.57	0.32	0.34	0.93	712	-	-	-	virNOG37760	R	-	gi|40644190|emb|CAC95126.1| gag-pol polyprotein [Populus deltoides]
TRINITY_DN64599_c5_g1	0	0	0	0	0	0	242	-	-	-	-	-	-	-
TRINITY_DN56014_c1_g2	0	33.46	0	0	29.98	0	218	-	-	-	-	-	-	-
TRINITY_DN36021_c0_g1	0	0	0	0	0	0	207	-	-	-	-	-	-	-
TRINITY_DN51222_c0_g1	0	0	0	0	0	0	238	GO:0015074;GO:0008270;GO:0003676	K05387	-	KOG1075;KOG0017	R	sp|P10978|POLX_TOBAC Retrovirus-related Pol polyprotein from transposon TNT 1-94 OS=Nicotiana tabacum PE=2 SV=1	gi|729425401|ref|XP_010559036.1| PREDICTED: LOW QUALITY PROTEIN: F-box/FBD/LRR-repeat protein At1g16930-like [Tarenaya hassleriana]
TRINITY_DN64273_c1_g3	187.83	181.95	193.63	126.9	123.47	133.59	1544	-	-	-	virNOG11171	R	sp|Q10S70|EXLA1_ORYSJ Expansin-like A1 OS=Oryza sativa subsp. japonica GN=EXLA1 PE=2 SV=1	gi|743864075|ref|XP_010943941.1| PREDICTED: expansin-like A2 [Elaeis guineensis]
TRINITY_DN59200_c2_g1	1.01	5.33	6.29	4.2	1.65	1.64	815	-	-	-	-	-	-	-
TRINITY_DN68332_c6_g3	1.95	1.83	2.07	1.09	1.31	1.5	1546	-	-	-	-	-	-	-
TRINITY_DN70850_c0_g2	7.46	8.18	7.27	5.9	6.55	6.3	3337	GO:0055085;GO:0006811	-	PF11834;PF12796	virNOG06873;virNOG19495	P	sp|Q38998|AKT1_ARATH Potassium channel AKT1 OS=Arabidopsis thaliana GN=AKT1 PE=1 SV=2	gi|672113158|ref|XP_008809491.1| PREDICTED: potassium channel AKT1-like isoform X1 [Phoenix dactylifera]
TRINITY_DN69387_c3_g1	0.35	0.25	0.27	0.23	0.42	0.36	1155	-	-	-	-	-	-	-
TRINITY_DN63968_c3_g1	5.76	5.37	0.99	1.9	2.15	0.71	868	-	-	-	-	-	-	-
TRINITY_DN56786_c3_g1	100.61	105.38	89.21	103.64	106.28	101.77	1059	-	K01115	-	virNOG30025;virNOG08824;virNOG10401;strNOG24294;virNOG03186	ASKR	sp|Q7XLX6|S1FA2_ORYSJ DNA-binding protein S1FA2 OS=Oryza sativa subsp. japonica GN=S1FA2 PE=3 SV=2	gi|590692641|ref|XP_007044112.1| Cysteine-rich RLK (RECEPTOR-like protein kinase) 8 [Theobroma cacao] &gt;gi|508708047|gb|EOX99943.1| Cysteine-rich RLK (RECEPTOR-like protein kinase) 8 [Theobroma cacao]
TRINITY_DN58832_c7_g2	3.96	31.24	5.92	0	3.29	6.11	430	-	-	-	-	-	-	-
TRINITY_DN41420_c0_g1	1.43	1.08	2.45	0	0	0	560	-	-	-	-	-	-	-
TRINITY_DN62571_c1_g2	2.03	6.87	2.43	0	0.42	3.57	464	-	-	-	-	-	-	-
TRINITY_DN55612_c0_g1	5.57	4.72	5	6.62	5.58	7.04	2717	GO:0006508;GO:0016021;GO:0004190	-	PF14543	virNOG04915	O	sp|Q9LS40|ASPG1_ARATH Protein ASPARTIC PROTEASE IN GUARD CELL 1 OS=Arabidopsis thaliana GN=ASPG1 PE=1 SV=1	gi|1035937454|gb|OAY65241.1| Aspartic proteinase-like protein 2 [Ananas comosus]
TRINITY_DN75393_c0_g1	0	0	33.38	0	0	0	228	-	-	-	-	-	-	-
TRINITY_DN17387_c0_g1	0.72	0.1	0.32	0.09	0.4	0.43	1020	-	-	-	virNOG00992	S	sp|Q9CAA7|PUB42_ARATH Putative U-box domain-containing protein 42 OS=Arabidopsis thaliana GN=PUB42 PE=2 SV=1	gi|672130851|ref|XP_008788969.1| PREDICTED: putative U-box domain-containing protein 42 [Phoenix dactylifera]
TRINITY_DN92330_c0_g1	0	12.85	0	0	0	0	268	-	-	-	-	-	-	-
TRINITY_DN13674_c0_g1	0	1.38	0	2.48	0	1.47	333	-	-	-	-	-	-	-
TRINITY_DN61699_c2_g1	0.92	0.37	0.56	0.82	0.33	0.41	724	-	-	-	-	-	-	-
TRINITY_DN55345_c0_g1	5.19	4.41	5.61	5.25	5.83	6.09	3817	-	-	PF00628;PF16135	virNOG09441;virNOG00970	JR	sp|F4IXE7|IDM1_ARATH Increased DNA methylation 1 OS=Arabidopsis thaliana GN=IDM1 PE=1 SV=1	gi|743774742|ref|XP_010917733.1| PREDICTED: uncharacterized protein LOC105042291 [Elaeis guineensis]
TRINITY_DN93470_c0_g1	0	0	0	0	55.12	0	202	-	-	-	-	-	-	-
TRINITY_DN61275_c2_g1	0	1.33	45.01	1.22	0.35	1.43	495	-	-	-	-	-	-	-
TRINITY_DN71849_c0_g4	2.16	5.85	2.32	1.1	3.84	0.92	555	-	-	-	-	-	-	-
TRINITY_DN70895_c1_g3	2.13	1.95	2.48	3.47	0	0	310	-	-	-	-	-	-	-
TRINITY_DN47942_c0_g1	0	0.73	0.84	0	1.09	0	491	-	-	-	-	-	-	-
TRINITY_DN30902_c0_g1	2.85	0	0	0	0	0	401	-	-	-	-	-	-	-
TRINITY_DN16999_c0_g1	0	0	0	6.46	0	0	297	-	-	-	-	-	-	-
TRINITY_DN71246_c3_g7	0.79	0	0	0	0.71	0	390	-	-	-	-	-	-	-
TRINITY_DN56955_c1_g3	21.22	19.05	21.8	24.14	24.81	22.54	2051	-	K08900	PF00004	virNOG04647	O	sp|F4IJ77|AATP4_ARATH AAA-ATPase At2g46620 OS=Arabidopsis thaliana GN=At2g46620 PE=2 SV=1	gi|672167967|ref|XP_008803962.1| PREDICTED: uncharacterized protein LOC103717381 [Phoenix dactylifera]
TRINITY_DN39956_c0_g1	0.54	0.38	0.14	0.48	0.51	0.42	855	GO:0008152;GO:0003824	K12657	PF00171	virNOG08000;COG0014	E	sp|B2VHM6|PROA_ERWT9 Gamma-glutamyl phosphate reductase OS=Erwinia tasmaniensis (strain DSM 17950 / CIP 109463 / Et1/99) GN=proA PE=3 SV=1	gi|1024031421|gb|KZV42173.1| glutamate-5-semialdehyde dehydrogenase, partial [Dorcoceras hygrometricum]
TRINITY_DN72723_c7_g6	1.21	0.76	1.06	1.25	0.19	0.41	670	-	-	-	-	-	-	-
TRINITY_DN61209_c1_g1	0	11.68	0	0	0	0	229	-	-	-	-	-	-	-
TRINITY_DN16972_c0_g1	0	0.56	0.63	0.52	0.84	0.3	551	-	-	-	-	-	-	-
TRINITY_DN56038_c1_g2	1.69	1.19	0.46	1.1	1.56	6.65	476	-	-	-	-	-	-	-
TRINITY_DN88668_c0_g1	0	1.08	1.33	0	0	0	352	-	-	-	-	-	-	-
TRINITY_DN45065_c0_g2	0	0	0	0	0	0	241	-	-	-	-	-	sp|P0AFE2|NUOJ_ECO57 NADH-quinone oxidoreductase subunit J OS=Escherichia coli O157:H7 GN=nuoJ PE=3 SV=1	-
TRINITY_DN13624_c0_g1	23.7	0	0	0	0	0	232	-	-	-	KOG0017;virNOG13581	R	-	gi|657953633|ref|XP_008363695.1| PREDICTED: uncharacterized protein LOC103427419 [Malus domestica]
TRINITY_DN35243_c0_g1	0	7.56	4.68	0	0	0	340	-	-	-	-	-	-	-
TRINITY_DN73376_c0_g1	0	9.15	0	0	0	0	265	-	-	-	-	-	-	-
TRINITY_DN77155_c0_g1	0	10.06	41.46	0	0	0	234	GO:0004553;GO:0005975	K01183	-	KOG4701;virNOG08992	G	sp|P19172|CHIA_ARATH Acidic endochitinase OS=Arabidopsis thaliana GN=CHIB1 PE=2 SV=2	gi|672136513|ref|XP_008791958.1| PREDICTED: hevamine-A-like [Phoenix dactylifera]
TRINITY_DN64135_c4_g4	69.86	1.05	0.4	0	0	0	501	-	-	-	-	-	-	-
TRINITY_DN56226_c5_g4	1.32	0	0	7.63	3.48	0	343	-	-	-	-	-	-	-
TRINITY_DN66084_c0_g3	0.87	0.66	0	0.15	0	0.54	727	-	-	-	-	-	-	-
TRINITY_DN87000_c0_g1	4	0	0	0	0	0	314	-	-	-	-	-	-	-
TRINITY_DN68891_c2_g3	0	0	0	0	0	0	236	-	-	-	-	-	-	-
TRINITY_DN47339_c0_g1	6.91	0	0	0	0	0	283	-	-	-	-	-	-	-
TRINITY_DN36459_c0_g1	0	0	0	0	0	0	216	-	-	-	-	-	-	-
TRINITY_DN72192_c0_g1	4.78	6.56	4.31	1.89	4.28	3.91	612	-	-	PF08137	virNOG25310;virNOG24200	S	-	gi|695056041|ref|XP_009416226.1| PREDICTED: uncharacterized protein LOC103996896 [Musa acuminata subsp. malaccensis]
TRINITY_DN68898_c1_g9	0	0.78	0	2.12	2.26	0	383	-	-	-	-	-	-	-
TRINITY_DN60020_c3_g2	1.99	2.02	4.26	1.37	1.86	3.92	629	-	-	PF00249	virNOG09221;virNOG10338;virNOG20279	K	sp|Q9FDW1|MYB44_ARATH Transcription factor MYB44 OS=Arabidopsis thaliana GN=MYB44 PE=1 SV=1	gi|743781169|ref|XP_010920799.1| PREDICTED: transcription factor MYB44-like [Elaeis guineensis]
TRINITY_DN67215_c2_g9	0	0	0	0	0	0	266	GO:0097159;GO:1901363	-	-	poaNOG22480;KOG0017;COG1245	R	sp|Q94HW2|POLR1_ARATH Retrovirus-related Pol polyprotein from transposon RE1 OS=Arabidopsis thaliana GN=RE1 PE=2 SV=1	gi|255677790|dbj|BAH93941.1| Os07g0500000 [Oryza sativa Japonica Group]
TRINITY_DN59602_c1_g1	1.3	1.81	0.71	0	0	0	412	-	-	-	-	-	-	-
TRINITY_DN6809_c0_g1	0	0	0	0	0	0	290	-	-	-	-	-	-	-
TRINITY_DN62390_c1_g3	0	0	1.31	0	0.54	0	423	-	-	-	-	-	-	-
TRINITY_DN70789_c4_g1	0	0	0	0	0	0	289	-	-	-	-	-	-	-
TRINITY_DN66793_c5_g2	2.64	0.74	0	1.34	0.71	2.88	594	-	-	-	-	-	-	-
TRINITY_DN56659_c5_g1	0	0	0	0	0	0	204	-	-	-	-	-	-	-
TRINITY_DN60714_c0_g2	2.01	1.18	1.7	1.22	1.36	0.88	1516	-	-	-	-	-	-	-
TRINITY_DN59608_c1_g1	0.16	0.45	0.16	0.42	0.38	0.41	1249	-	-	-	-	-	-	-
TRINITY_DN44850_c0_g1	0	0	0	0.71	0	0	382	-	-	-	-	-	-	gi|223524116|gb|EEF27325.1| conserved hypothetical protein [Ricinus communis]
TRINITY_DN71586_c1_g2	128.36	149.7	140.12	124.23	112.71	104.93	736	GO:0005634;GO:0003677;GO:0006334;GO:0000786	K11275	-	strNOG24604;virNOG23581	B	sp|P23444|H1_MAIZE Histone H1 OS=Zea mays PE=2 SV=2	gi|743870412|ref|XP_010906036.1| PREDICTED: histone H1-like [Elaeis guineensis]
TRINITY_DN59538_c8_g3	16.26	0	0	3.26	3.43	0	275	-	-	-	-	-	-	-
TRINITY_DN58924_c7_g2	0.32	0.46	0.75	0.57	0.84	0.91	1231	-	-	-	-	-	-	-
TRINITY_DN12862_c0_g2	0	3.93	0	13.88	0	0	272	-	-	-	-	-	-	-
TRINITY_DN51507_c0_g1	0	0.38	0.86	0.35	0.37	0	486	-	-	-	-	-	-	-
TRINITY_DN56052_c3_g6	1.52	0.77	0.66	0.56	0.34	0.74	1128	-	-	-	-	-	-	-
TRINITY_DN52538_c0_g1	11.29	11.64	6.42	10.25	4.94	4.14	368	-	-	-	virNOG02170	R	sp|F4J7T3|EAF1A_ARATH Chromatin modification-related protein EAF1 A OS=Arabidopsis thaliana GN=EAF1A PE=1 SV=1	gi|1035950299|gb|OAY73563.1| Chromatin modification-related protein EAF1 A [Ananas comosus]
TRINITY_DN56117_c15_g1	0	0	0	0	0	0	257	-	-	-	-	-	-	-
TRINITY_DN48782_c0_g1	0	0	0	2.35	0	0	337	-	-	-	-	-	-	-
TRINITY_DN85000_c0_g1	0	0	0	17.09	0	0	235	-	-	-	-	-	-	-
TRINITY_DN61637_c1_g4	4.77	4.67	4.5	7.11	8.08	5.7	907	-	-	-	virNOG07061;virNOG00709	K	sp|Q9XEC3|WRK42_ARATH WRKY transcription factor 42 OS=Arabidopsis thaliana GN=WRKY42 PE=1 SV=1	gi|1012360536|gb|KYP71720.1| putative WRKY transcription factor 42 [Cajanus cajan]
TRINITY_DN58590_c6_g1	10.04	2.78	1.12	0.84	0.89	1.98	366	-	-	-	-	-	-	-
TRINITY_DN50862_c0_g1	0.63	0.31	0.83	2.13	1.65	1.19	1587	-	-	PF02036	-	-	sp|P63419|YHBS_ECO57 Uncharacterized N-acetyltransferase YhbS OS=Escherichia coli O157:H7 GN=yhbS PE=3 SV=1	gi|303283478|ref|XP_003061030.1| predicted protein [Micromonas pusilla CCMP1545] &gt;gi|226457381|gb|EEH54680.1| predicted protein [Micromonas pusilla CCMP1545]
TRINITY_DN61186_c4_g3	0.88	0.67	0.37	0	0.5	0.54	725	-	-	-	-	-	-	-
TRINITY_DN6924_c0_g1	0	0	4.41	0	0	0	317	-	-	-	-	-	-	-
TRINITY_DN50610_c0_g1	0.13	0.49	0.27	0.23	0	0.27	875	-	-	-	-	-	-	-
TRINITY_DN68124_c0_g1	0	0	0	0	0.5	0.55	434	-	-	-	-	-	-	-
TRINITY_DN64222_c6_g1	3.24	0	0	0	0	0	328	-	-	-	-	-	-	-
TRINITY_DN37429_c0_g2	5.94	0	0	0	0	0	291	-	-	-	-	-	-	-
TRINITY_DN85986_c0_g1	0	0	63.9	0	0	0	210	-	-	-	-	-	-	-
TRINITY_DN68603_c2_g8	0	0	0	0	0	0	258	-	-	-	-	-	-	-
TRINITY_DN90531_c0_g1	0	0	9.09	0	0	0	278	-	-	-	-	-	-	-
TRINITY_DN46861_c0_g1	0.78	0.98	1.38	0.69	0.98	0.27	587	-	-	-	KOG1075	R	-	gi|222631037|gb|EEE63169.1| hypothetical protein OsJ_17978 [Oryza sativa Japonica Group]
TRINITY_DN63323_c7_g2	10.57	9.59	9.45	8.16	8.94	9.34	1017	-	K20353	PF12931;PF12932	virNOG07711	K	sp|Q9FGK9|MAG5_ARATH Protein transport protein SEC16A homolog OS=Arabidopsis thaliana GN=MAG5 PE=1 SV=1	gi|672146005|ref|XP_008796939.1| PREDICTED: uncharacterized protein LOC103712242 isoform X1 [Phoenix dactylifera]
TRINITY_DN44774_c0_g1	0	0.5	0	1.85	0.49	0	437	-	-	-	-	-	-	-
TRINITY_DN39944_c0_g2	0	0	0	12.68	0	0	246	-	-	-	-	-	-	-
TRINITY_DN60746_c0_g3	1.07	0	1.21	4.47	0.95	2.11	360	-	-	PF07526	virNOG15227	K	sp|Q9FWS9|BLH3_ARATH BEL1-like homeodomain protein 3 OS=Arabidopsis thaliana GN=BLH3 PE=1 SV=1	gi|743759517|ref|XP_010932651.1| PREDICTED: BEL1-like homeodomain protein 11 [Elaeis guineensis] &gt;gi|743759519|ref|XP_010932659.1| PREDICTED: BEL1-like homeodomain protein 11 [Elaeis guineensis]
TRINITY_DN59210_c4_g1	4.81	6.8	6.95	6.17	5.06	4.74	2012	GO:0016829;GO:0046872	-	PF03936;PF01397	virNOG00163	R	sp|B3TPQ7|ATESY_MAGGA Alpha-terpineol synthase, chloroplastic OS=Magnolia grandiflora PE=1 SV=1	gi|672191052|ref|XP_008775412.1| PREDICTED: terpene synthase 10-like [Phoenix dactylifera]
TRINITY_DN67300_c1_g1	36.09	32.32	0	14.08	0	17.23	219	-	-	-	-	-	-	-
TRINITY_DN65481_c0_g1	13.44	12.72	14.29	14.88	14.45	16.47	3334	GO:0003824	K06617	PF05691	virNOG00128	R	sp|Q5VQG4|RFS_ORYSJ Galactinol--sucrose galactosyltransferase OS=Oryza sativa subsp. japonica GN=RFS PE=1 SV=1	gi|743880169|ref|XP_010908579.1| PREDICTED: galactinol--sucrose galactosyltransferase [Elaeis guineensis]
TRINITY_DN59732_c1_g1	1.44	0.64	4.02	0.88	3.44	7.1	943	-	-	-	KOG1075;NOG140921;virNOG05590	R	-	gi|1035939546|gb|OAY66433.1| LINE-1 retrotransposable element ORF2 protein [Ananas comosus]
TRINITY_DN44631_c0_g3	0	0	0	0	0	0	290	-	-	-	COG0609	P	-	-
TRINITY_DN72370_c2_g2	4.96	5.04	3.91	5.38	4.39	5.53	1765	-	-	-	virNOG05575	KB	-	gi|672128221|ref|XP_008787592.1| PREDICTED: uncharacterized protein LOC103705599 [Phoenix dactylifera] &gt;gi|672128223|ref|XP_008787593.1| PREDICTED: uncharacterized protein LOC103705599 [Phoenix dactylifera]
TRINITY_DN58730_c1_g1	9.8	6.9	15.86	12.05	11.71	11.58	1028	-	K19329	PF00106	virNOG00303	Q	sp|A2RVM0|TIC32_ARATH Short-chain dehydrogenase TIC 32, chloroplastic OS=Arabidopsis thaliana GN=TIC32 PE=2 SV=1	gi|743816821|ref|XP_010930752.1| PREDICTED: short-chain dehydrogenase TIC 32, chloroplastic-like isoform X1 [Elaeis guineensis] &gt;gi|743816825|ref|XP_010930754.1| PREDICTED: short-chain dehydrogenase TIC 32, chloroplastic-like isoform X1 [Elaeis guineensis]
TRINITY_DN60006_c1_g1	0	0	0	0	0	0	218	-	-	-	NOG00986;KOG0017	RL	-	gi|1025370986|ref|XP_016514693.1| PREDICTED: uncharacterized protein LOC107831444 [Nicotiana tabacum]
TRINITY_DN91589_c0_g1	0	6.87	0	0	6.27	0	248	-	-	-	-	-	-	-
TRINITY_DN65799_c0_g1	0	0	0	4.42	0	0	342	-	-	-	-	-	-	-
TRINITY_DN67408_c6_g2	0	0	0	0	4.61	0	261	-	-	-	-	-	-	-
TRINITY_DN44465_c0_g1	0	1.59	0	0	0	3.39	323	-	-	-	-	-	-	-
TRINITY_DN65951_c0_g1	3.88	4	4.42	2.51	2.88	2.32	2536	-	-	-	virNOG39468	R	-	gi|923901910|ref|XP_013721272.1| PREDICTED: uncharacterized protein LOC106425095 [Brassica napus]
TRINITY_DN13136_c0_g1	0	0	0	0	0	0	226	-	-	-	-	-	-	-
TRINITY_DN68516_c1_g4	0.55	0	0	0	0	0	435	-	-	-	-	-	-	-
TRINITY_DN47333_c0_g1	0.43	0.82	0.94	0	0	0.44	471	-	-	-	-	-	-	-
TRINITY_DN94542_c0_g1	0	0	3.49	2.4	0	0	291	-	-	-	-	-	-	-
TRINITY_DN65084_c3_g1	0	0	0	0	0	0	266	-	-	-	-	-	-	-
TRINITY_DN72511_c2_g5	0	0	1.1	0.87	0.47	0.51	446	-	-	-	-	-	-	-
TRINITY_DN67245_c1_g1	0	4.23	5.4	0	0	0	305	-	-	-	-	-	-	-
TRINITY_DN76639_c0_g1	0	0	0	0	0	0	209	-	-	-	-	-	-	-
TRINITY_DN67556_c0_g2	9.97	9.17	10.16	10.16	10.35	12.04	1119	-	K15376	PF03453	virNOG02681	H	sp|Q39054|CNX1_ARATH Molybdopterin biosynthesis protein CNX1 OS=Arabidopsis thaliana GN=CNX1 PE=1 SV=2	gi|695073325|ref|XP_009383824.1| PREDICTED: molybdopterin biosynthesis protein CNX1 [Musa acuminata subsp. malaccensis]
TRINITY_DN62887_c7_g2	2.84	1.79	0.34	0.83	0.89	1.29	536	GO:0006139;GO:0005488	K01191	-	NOG109340;virNOG08281	SR	sp|P92512|M710_ARATH Uncharacterized mitochondrial protein AtMg00710 OS=Arabidopsis thaliana GN=AtMg00710 PE=4 SV=1	gi|147769855|emb|CAN61272.1| hypothetical protein VITISV_039063 [Vitis vinifera]
TRINITY_DN71853_c0_g2	0	2.26	0	0	0	0	301	-	-	-	-	-	-	-
TRINITY_DN67104_c5_g1	0	0	0	0	14.01	0	220	-	-	-	-	-	-	-
TRINITY_DN50950_c0_g1	11.8	12.57	9.22	11.38	10.2	13.76	797	GO:0015074;GO:0042393;GO:0007346;GO:0042023;GO:0045737;GO:0005737;GO:0061575;GO:0019005;GO:0019901;GO:0045893;GO:0000307;GO:0004693;GO:0005634;GO:0003676;GO:0043130;GO:0051301	K02219	-	virNOG23454	D	sp|O23249|CKS1_ARATH Cyclin-dependent kinases regulatory subunit 1 OS=Arabidopsis thaliana GN=CKS1 PE=1 SV=1	gi|117165994|dbj|BAF36296.1| hypothetical protein [Ipomoea trifida]
TRINITY_DN26739_c0_g1	0	0	0	0	0	0	204	-	-	-	-	-	-	-
TRINITY_DN881_c0_g1	0	0	0	0	0.85	0	371	-	-	-	-	-	-	-
TRINITY_DN40373_c0_g1	0	6.45	2.75	0	2.02	0	304	-	-	-	virNOG12234	P	sp|Q9FG72|OPT1_ARATH Oligopeptide transporter 1 OS=Arabidopsis thaliana GN=OPT1 PE=2 SV=1	gi|697183951|ref|XP_009600998.1| PREDICTED: oligopeptide transporter 1-like [Nicotiana tomentosiformis]
TRINITY_DN67543_c0_g2	12.95	10.66	12.25	20.1	17.35	17.58	811	-	-	PF03767	virNOG15121	R	sp|P27061|PPA1_SOLLC Acid phosphatase 1 OS=Solanum lycopersicum GN=APS1 PE=2 SV=1	gi|743799580|ref|XP_010925513.1| PREDICTED: acid phosphatase 1-like isoform X1 [Elaeis guineensis]
TRINITY_DN56989_c6_g1	0	2.7	1.57	0	1.33	0.97	454	GO:0015074;GO:0005634;GO:0008270;GO:0003676	-	-	COG2801	L	sp|Q8I7P9|POL5_DROME Retrovirus-related Pol polyprotein from transposon opus OS=Drosophila melanogaster GN=pol PE=3 SV=1	gi|672206794|ref|XP_008779530.1| PREDICTED: uncharacterized protein LOC103699270, partial [Phoenix dactylifera]
TRINITY_DN46556_c0_g1	0	0	0	1.62	2.59	0	369	-	-	-	-	-	-	-
TRINITY_DN68519_c1_g1	3.5	7.5	3.95	18.32	6.18	5.72	353	-	-	-	virNOG09297;KOG2370	T	sp|F4I2J8|CATIN_ARATH Cactin OS=Arabidopsis thaliana GN=CTN PE=1 SV=1	gi|695000529|ref|XP_009412211.1| PREDICTED: cactin [Musa acuminata subsp. malaccensis]
TRINITY_DN69146_c8_g2	0	0.74	0.88	0	0.71	0	389	-	-	-	COG2801;NOG160234	SL	-	gi|764548656|ref|XP_011459837.1| PREDICTED: uncharacterized protein LOC105350124 [Fragaria vesca subsp. vesca]
TRINITY_DN12100_c0_g1	0.16	0.46	0	2.28	2.75	2.81	764	-	-	PF04391	-	-	sp|P33218|YEBE_ECOLI Inner membrane protein YebE OS=Escherichia coli (strain K12) GN=yebE PE=1 SV=2	-
TRINITY_DN72958_c15_g1	8.78	8.56	7.49	6	6.36	5.12	6065	-	-	PF03732;PF00078;PF00665;PF08284	virNOG15679;virNOG27333	R	sp|P0CT41|TF212_SCHPO Transposon Tf2-12 polyprotein OS=Schizosaccharomyces pombe (strain 972 / ATCC 24843) GN=Tf2-12 PE=3 SV=1	gi|242117542|dbj|BAH80025.1| putative retrotransposon protein [Oryza sativa Indica Group]
TRINITY_DN57290_c0_g1	0.66	0	2.9	0	3.63	1.32	410	-	-	-	-	-	-	-
TRINITY_DN62909_c6_g1	0	0	0	0	0	1.56	329	-	-	-	-	-	-	-
TRINITY_DN69985_c2_g7	0	0	0	0	0	2.16	358	-	-	-	-	-	-	-
TRINITY_DN70581_c3_g1	0	13.43	5.93	0	0	0	266	-	-	-	-	-	-	-
TRINITY_DN58240_c2_g2	0.25	0.94	0.39	0.44	0	0.89	904	-	-	-	-	-	-	-
TRINITY_DN83088_c0_g1	0	0	0	0	1.3	1.45	334	-	-	-	-	-	-	-
TRINITY_DN58914_c2_g1	0	0	0	0	0	0	254	-	-	-	-	-	-	-
TRINITY_DN53681_c0_g1	3.74	2.1	1.88	3.72	2.29	2.5	641	-	-	-	-	-	-	-
TRINITY_DN62572_c2_g1	1.44	0	2.38	12.16	0	0.71	400	-	-	-	-	-	-	-
TRINITY_DN67282_c10_g5	2.35	0.88	0	0	0.43	1.42	458	-	-	-	-	-	-	-
TRINITY_DN61305_c3_g1	1.46	0.46	0.53	3.77	2.24	2.94	452	-	-	-	-	-	-	-
TRINITY_DN61058_c7_g1	4.34	4.37	5.17	1.98	0.82	3.76	776	-	-	-	-	-	-	-
TRINITY_DN59743_c12_g3	0	0	0	0	0	0	242	-	-	-	-	-	-	-
TRINITY_DN70111_c6_g3	3.51	3.41	4.28	2.34	1.95	2.03	3276	-	-	-	-	-	-	-
TRINITY_DN70223_c4_g1	2.91	12.86	23.63	0	4.55	11.28	297	-	-	-	-	-	-	-
TRINITY_DN45223_c0_g1	0.43	0.55	0.75	0.13	0.14	0	819	-	-	-	-	-	-	-
TRINITY_DN453_c0_g1	0	0	0	0	0	0	220	-	-	-	-	-	-	-
TRINITY_DN55784_c5_g1	0	0	2.63	0	0	0	353	-	-	-	-	-	-	-
TRINITY_DN13208_c0_g2	0	0	0	0	3.36	0	276	-	-	-	-	-	-	-
TRINITY_DN2845_c0_g1	0.87	0.41	0.47	0.37	0	0.87	472	-	-	-	-	-	-	-
TRINITY_DN60895_c5_g1	4.08	1.42	1.94	1.3	1.21	1.77	1093	-	-	-	virNOG08409	R	-	-
TRINITY_DN72492_c2_g5	0	0	0	0	0	0	280	GO:0046872	K03363	-	virNOG35173;virNOG10663;virNOG27057	R	sp|P10978|POLX_TOBAC Retrovirus-related Pol polyprotein from transposon TNT 1-94 OS=Nicotiana tabacum PE=2 SV=1	gi|133711804|gb|ABO36622.1| copia LTR rider [Solanum lycopersicum] &gt;gi|133711819|gb|ABO36636.1| copia LTR rider [Solanum lycopersicum]
TRINITY_DN74233_c0_g1	0	0	0	31.26	0	0	216	-	-	-	-	-	-	-
TRINITY_DN67770_c7_g1	0	8.72	11.91	0	0	0	239	-	-	-	-	-	-	-
TRINITY_DN65596_c2_g2	9.98	9.67	8.87	11.47	7.23	8.33	621	GO:0006886;GO:0005622;GO:0016192	K20181	-	virNOG04815	U	sp|P59015|VPS18_DANRE Vacuolar protein sorting-associated protein 18 homolog OS=Danio rerio GN=vps18 PE=2 SV=2	gi|976908716|gb|KVH95927.1| hypothetical protein Ccrd_002012, partial [Cynara cardunculus var. scolymus]
TRINITY_DN3384_c0_g1	0	0	43.77	0	0	0	220	-	-	-	-	-	-	-
TRINITY_DN74403_c0_g1	0	0	0	0	21.74	0	228	-	-	-	-	-	-	-
TRINITY_DN48520_c0_g1	0.39	0.18	0.82	0.35	0.92	0.4	682	-	-	-	-	-	-	-
TRINITY_DN39927_c0_g1	0	0	3.12	0	0	0	297	-	-	-	-	-	-	-
TRINITY_DN66160_c0_g7	0	3.14	0	0	0	0	355	-	-	-	virNOG02956	S	sp|Q9M393|OFT28_ARATH O-fucosyltransferase 28 OS=Arabidopsis thaliana GN=OFUT28 PE=2 SV=1	gi|604313304|gb|EYU26635.1| hypothetical protein MIMGU_mgv1a002737mg [Erythranthe guttata]
TRINITY_DN72225_c1_g1	1.24	0.88	0	0.27	0	0	541	-	-	-	-	-	-	-
TRINITY_DN72968_c44_g1	0	0	0	0	0	0	230	-	-	-	-	-	-	-
TRINITY_DN72664_c3_g1	14.84	3.2	26.26	14.67	13.24	15.88	1043	-	-	-	-	-	-	-
TRINITY_DN69534_c0_g1	1.08	0.3	1.5	1.44	1.83	0.32	536	-	-	-	-	-	-	-
TRINITY_DN57263_c2_g2	0.43	0.53	1.75	0.44	0.47	0.45	1512	-	-	-	-	-	-	-
TRINITY_DN64781_c2_g2	0.47	0.4	0.68	0.16	0.11	0.37	1551	-	-	-	-	-	-	-
TRINITY_DN66491_c6_g1	0	0	0	6.35	0	0	298	-	-	-	-	-	-	-
TRINITY_DN53534_c1_g2	0	0	0	0	0	0	311	-	-	-	COG2801;virNOG30511	RL	sp|Q99315|YG31B_YEAST Transposon Ty3-G Gag-Pol polyprotein OS=Saccharomyces cerevisiae (strain ATCC 204508 / S288c) GN=TY3B-G PE=1 SV=3	gi|720096654|ref|XP_010247056.1| PREDICTED: uncharacterized protein LOC104590196 [Nelumbo nucifera]
TRINITY_DN68001_c4_g1	0	0	0	0	0	0	209	-	-	-	-	-	-	-
TRINITY_DN71015_c1_g3	0	0	0.75	0	0	2.04	406	-	-	-	-	-	-	-
TRINITY_DN80708_c0_g1	0	0	7.73	0	0	0	255	-	-	-	-	-	-	-
TRINITY_DN72842_c7_g1	0	0	0	2.73	0	0	339	-	-	-	-	-	-	-
TRINITY_DN10658_c0_g1	0	22.66	0	0	0	0	230	-	-	-	-	-	-	-
TRINITY_DN68368_c0_g1	0	0	0	0	0	0	225	-	-	-	-	-	-	-
TRINITY_DN59620_c6_g1	4.11	4.32	11.03	0.44	8.4	5.04	444	-	-	-	-	-	-	-
TRINITY_DN64702_c1_g5	9.64	9.08	9.19	8.77	7.27	7.55	2730	GO:0005524;GO:0004672;GO:0006468	K08869	PF03109	virNOG05415	R	sp|Q9MA15|AB1K3_ARATH Protein ACTIVITY OF BC1 COMPLEX KINASE 3, chloroplastic OS=Arabidopsis thaliana GN=ABC1K3 PE=1 SV=1	gi|700257437|gb|AIU50325.1| ABC1-like kinase, partial [Yucca filamentosa]
TRINITY_DN67200_c3_g3	93.05	21.54	58.06	19.76	27.38	16.84	538	GO:0015035;GO:0009817;GO:0005829;GO:0055114	-	-	virNOG12765	R	-	gi|743760637|ref|XP_010938036.1| PREDICTED: uncharacterized protein LOC105057218 [Elaeis guineensis]
TRINITY_DN79879_c0_g1	0	0	5.8	0	0	0	301	-	-	-	-	-	-	-
TRINITY_DN89470_c0_g1	0	1.47	2.85	0	0.48	0	441	-	-	-	-	-	-	-
TRINITY_DN67570_c9_g1	0	0	0	0	0	0	231	-	-	-	-	-	-	-
TRINITY_DN64243_c2_g1	1.4	2.1	1.18	1.71	2.62	1.98	569	-	-	-	-	-	-	-
TRINITY_DN58555_c1_g1	0	1.26	0	0	0	0.34	522	-	-	-	-	-	-	-
TRINITY_DN48247_c0_g1	1.1	0	0	0.91	0.97	2.16	358	-	-	-	-	-	-	-
TRINITY_DN66961_c1_g2	1.93	0.36	0.42	0	0.36	0.78	493	-	-	-	-	-	-	-
TRINITY_DN58796_c3_g3	0.36	0.23	0.88	0.11	0.11	0	921	-	-	-	-	-	-	-
TRINITY_DN62838_c5_g4	4.13	0	4.79	0	5.34	0	312	-	-	-	-	-	-	-
TRINITY_DN71153_c1_g2	0.29	1.39	0.63	0.26	0	1.5	553	-	-	-	-	-	-	-
TRINITY_DN70502_c2_g6	137.22	117.24	138.45	161.3	190.24	196.47	789	GO:0005874;GO:0007017;GO:0005525;GO:0005200;GO:0005737;GO:0003924	K07375	-	virNOG01709;COG5023;virNOG27941	Z	sp|P33632|TBB3_ANEPH Tubulin beta-3 chain (Fragment) OS=Anemia phyllitidis GN=TUBB3 PE=2 SV=1	gi|296502|emb|CAA48931.1| beta tubulin 3, partial [Anemia phyllitidis]
TRINITY_DN57086_c1_g3	2.48	1	1.52	2.47	0.33	3.24	510	-	K00766	-	virNOG00170;COG0547	E	sp|Q02166|TRPD_ARATH Anthranilate phosphoribosyltransferase, chloroplastic OS=Arabidopsis thaliana GN=PAT1 PE=2 SV=1	gi|573931777|ref|XP_006650997.1| PREDICTED: anthranilate phosphoribosyltransferase, chloroplastic, partial [Oryza brachyantha]
TRINITY_DN42625_c0_g1	0	0	0	0.73	0	1.73	379	-	-	-	-	-	sp|P76261|ADRB_ECOLI Putative cyclic-di-GMP phosphodiesterase AdrB OS=Escherichia coli (strain K12) GN=adrB PE=2 SV=2	-
TRINITY_DN13358_c0_g1	0	0	31.3	0	0	0	230	-	-	-	-	-	-	-
TRINITY_DN63588_c1_g1	4.63	3.85	10.46	8.07	9.33	4.17	497	GO:0016301;GO:0009987	-	-	COG0515	T	sp|O81833|SD11_ARATH G-type lectin S-receptor-like serine/threonine-protein kinase SD1-1 OS=Arabidopsis thaliana GN=SD11 PE=1 SV=1	gi|743758650|ref|XP_010927977.1| PREDICTED: G-type lectin S-receptor-like serine/threonine-protein kinase At4g27290 [Elaeis guineensis]
TRINITY_DN57830_c7_g6	3.53	3.13	3.27	2.53	3.33	6.71	638	-	-	-	-	-	-	-
TRINITY_DN74721_c0_g1	0	0	18.98	0	0	0	276	-	-	-	-	-	-	-
TRINITY_DN65688_c6_g3	1.03	7.55	7.01	2.86	1.64	3.04	686	-	-	-	virNOG31300;virNOG35686;virNOG08824;virNOG13794;virNOG03186	SMR	-	gi|147833373|emb|CAN66243.1| hypothetical protein VITISV_015916 [Vitis vinifera]
TRINITY_DN55370_c3_g10	1.04	0.59	1.99	2.58	1.98	0.64	657	-	-	-	-	-	-	-
TRINITY_DN88502_c0_g1	0	0	0	4.34	0	0	322	-	-	-	-	-	-	-
TRINITY_DN65497_c9_g1	0	0	0	8.08	0	0	237	-	-	-	-	-	-	-
TRINITY_DN61047_c4_g2	0	6.69	0	0	0	0	253	-	-	-	-	-	-	-
TRINITY_DN62075_c0_g1	22.46	23.22	21.02	12.14	10.63	11.74	1504	GO:0005488	-	PF00010	virNOG04643	K	sp|Q9T072|BH025_ARATH Transcription factor bHLH25 OS=Arabidopsis thaliana GN=BHLH25 PE=2 SV=2	gi|695046952|ref|XP_009411335.1| PREDICTED: transcription factor bHLH18-like [Musa acuminata subsp. malaccensis]
TRINITY_DN78540_c0_g1	0.38	0.36	0.41	1.33	0	1.56	494	-	-	-	-	-	-	-
TRINITY_DN56304_c1_g1	3.54	2.37	4.71	2.14	3.7	4.66	913	-	-	PF15459	virNOG06539	S	-	gi|695073696|ref|XP_009384023.1| PREDICTED: ribosomal RNA-processing protein 14-C-like [Musa acuminata subsp. malaccensis]
TRINITY_DN53346_c0_g1	0	0.09	0.3	0.77	0.18	0.39	1081	-	-	-	-	-	-	-
TRINITY_DN34239_c0_g1	0	0	0	0	0	0	205	-	-	-	-	-	-	-
TRINITY_DN88659_c0_g1	0	0	0	0	0	0	210	-	-	-	-	-	-	-
TRINITY_DN94796_c0_g1	0.35	1.32	1.13	0.61	0.33	0.36	512	-	-	-	-	-	-	-
TRINITY_DN69924_c0_g1	0	10.74	0	0	0.59	0	412	-	-	-	virNOG31300;virNOG35686;KOG0017;virNOG03186	SR	-	gi|734329414|gb|KHN06274.1| Retrovirus-related Pol polyprotein from transposon TNT 1-94, partial [Glycine soja]
TRINITY_DN7917_c0_g1	0.3	0.19	0.21	0.18	0.87	0.21	1036	-	-	-	-	-	-	-
TRINITY_DN64418_c4_g5	4.13	0	0	0	0	0	312	-	-	-	-	-	-	-
TRINITY_DN64899_c0_g3	4.67	3.87	6.34	6.43	5.74	7.61	794	-	-	-	-	-	-	-
TRINITY_DN54007_c0_g1	0.22	1.26	0.46	0.39	0.32	0.23	977	-	-	-	-	-	-	-
TRINITY_DN70247_c0_g1	11.6	13.8	13.61	10.66	6.06	9.69	2399	-	-	-	-	-	-	-
TRINITY_DN39691_c0_g2	0	0	0	0	0	0	201	-	-	-	-	-	-	-
TRINITY_DN96101_c0_g1	0	0	0	12.66	0	0	288	-	-	-	KOG1075;virNOG30644;virNOG33029;virNOG35070	R	-	gi|475588678|gb|EMT20946.1| hypothetical protein F775_24766 [Aegilops tauschii]
TRINITY_DN62268_c0_g1	0	0	0	0	0	0	256	-	-	-	-	-	-	-
TRINITY_DN53293_c0_g3	0.23	0.58	0.95	0.14	0.44	0.32	1277	-	-	-	-	-	-	-
TRINITY_DN75931_c0_g1	16.28	0	0	0	0	0	222	-	-	-	-	-	-	-
TRINITY_DN65268_c0_g3	3.23	3.28	3.15	1.89	2.36	2.44	2930	-	-	-	-	-	-	-
TRINITY_DN62235_c4_g3	2.36	3.34	3.07	7.46	7.9	7.36	1085	GO:0016021	K07297	PF03006	virNOG15412	T	sp|Q9SZG0|HHP4_ARATH Heptahelical transmembrane protein 4 OS=Arabidopsis thaliana GN=HHP4 PE=2 SV=1	gi|743860924|ref|XP_010943141.1| PREDICTED: heptahelical transmembrane protein 4-like [Elaeis guineensis]
TRINITY_DN72173_c3_g3	32.48	17.81	100.22	40.15	40.69	47.16	1185	-	K20456	PF15413	virNOG12459	T	sp|Q8L751|ORP1C_ARATH Oxysterol-binding protein-related protein 1C OS=Arabidopsis thaliana GN=ORP1C PE=2 SV=1	gi|720095593|ref|XP_010246725.1| PREDICTED: oxysterol-binding protein-related protein 1C-like isoform X3 [Nelumbo nucifera]
TRINITY_DN60331_c2_g2	0	0	9.53	6.18	0	0	247	-	-	-	-	-	-	-
TRINITY_DN6413_c0_g1	3.22	1.98	1.21	1.79	0	0	360	-	-	-	-	-	-	-
TRINITY_DN63717_c8_g3	0	0	0	0	0	0	210	-	-	-	-	-	-	-
TRINITY_DN57358_c6_g1	22.42	0	0	17.42	0	0	213	-	-	-	-	-	-	-
TRINITY_DN43125_c0_g1	0.99	0	1.11	0	0	0	367	-	-	-	-	-	-	-
TRINITY_DN2336_c0_g1	0.35	0	0	0	0.99	0.72	511	-	K12450	PF16363	COG1088;COG1609;virNOG01464	MKG	sp|P26391|RMLB_SALTY dTDP-glucose 4,6-dehydratase OS=Salmonella typhimurium (strain LT2 / SGSC1412 / ATCC 700720) GN=rfbB PE=1 SV=1	gi|951076125|ref|XP_014493174.1| PREDICTED: dTDP-glucose 4,6-dehydratase-like, partial [Vigna radiata var. radiata]
TRINITY_DN68324_c1_g4	0	0	0	0	0	0	271	-	-	-	-	-	-	-
TRINITY_DN60123_c1_g1	0	0	0	0	0	0	305	-	-	-	-	-	-	-
TRINITY_DN56911_c2_g4	0	0	0	0	0	0	258	-	-	-	virNOG04559	R	-	gi|734418005|gb|KHN39313.1| Serine/threonine-protein phosphatase 7 long form like [Glycine soja]
TRINITY_DN65702_c0_g2	1.48	1.71	1.73	0.39	7.75	0.59	1999	-	-	-	-	-	-	-
TRINITY_DN66345_c0_g4	0.56	0.93	0.59	0.37	0.4	0.58	832	-	-	-	-	-	-	-
TRINITY_DN63720_c5_g1	22.07	29.06	20.98	62.39	21.91	29.92	1335	GO:0016740	K02493	PF13847	virNOG06056	R	sp|P74003|PRMC_SYNY3 Release factor glutamine methyltransferase OS=Synechocystis sp. (strain PCC 6803 / Kazusa) GN=prmC PE=3 SV=1	gi|672145718|ref|XP_008796786.1| PREDICTED: hemK methyltransferase family member 1 [Phoenix dactylifera]
TRINITY_DN70172_c3_g8	0	0.41	0	0.76	0.41	0.89	469	-	-	-	-	-	-	-
TRINITY_DN69645_c0_g2	3.81	3.46	3.52	1.24	2.31	3.29	617	-	-	-	-	-	-	-
TRINITY_DN59866_c0_g1	5.89	7.02	4.69	3.9	4.76	6.44	1633	GO:0006886;GO:0005484;GO:0061025;GO:0005622;GO:0016021;GO:0016192	K08489	PF05739	virNOG00657	U	sp|Q9SUJ1|SYP43_ARATH Syntaxin-43 OS=Arabidopsis thaliana GN=SYP43 PE=2 SV=2	gi|721751168|gb|AIX10970.1| syntaxin [Ornithogalum longebracteatum]
TRINITY_DN59621_c2_g2	3.35	3.53	3.86	4.37	3.9	4.15	1573	-	-	PF00656	KOG1546;virNOG17883;virNOG26501;virNOG10982	OD	sp|Q7XJE6|MCA1_ARATH Metacaspase-1 OS=Arabidopsis thaliana GN=AMC1 PE=1 SV=1	gi|802700515|ref|XP_012083740.1| PREDICTED: metacaspase-1 [Jatropha curcas] &gt;gi|643717267|gb|KDP28893.1| hypothetical protein JCGZ_14664 [Jatropha curcas]
TRINITY_DN72133_c7_g1	0	0	0	0	0	0	214	-	-	-	-	-	-	-
TRINITY_DN69576_c7_g3	3.19	1.44	4.01	2.58	0	0.8	387	-	-	-	-	-	-	-
TRINITY_DN35765_c0_g1	0	0	0	0	0	0	246	-	-	-	-	-	-	-
TRINITY_DN63923_c1_g1	9.29	10.36	10.05	9.93	9.81	6.25	468	-	-	-	-	-	-	-
TRINITY_DN48115_c1_g1	0	0	0	0	0	0	374	-	-	-	-	-	-	-
TRINITY_DN64364_c2_g1	3.85	40.67	1.7	0	5.74	1.4	367	-	-	-	-	-	-	-
TRINITY_DN59078_c5_g1	0.12	0.35	0.13	0.44	0.47	0.25	905	-	-	-	virNOG02940;strNOG06976;virNOG10401;virNOG01480;virNOG11216	ASDRB	-	gi|674232236|gb|KFK25001.1| hypothetical protein AALP_AA8G053500, partial [Arabis alpina]
TRINITY_DN64318_c2_g1	0	0	0	0	8.45	4.86	265	-	-	-	-	-	-	-
TRINITY_DN66363_c4_g1	0	0	0	0	0	0	289	-	-	-	-	-	-	-
TRINITY_DN42768_c0_g2	0	0	0	0	0	0	246	-	-	-	-	-	sp|P03905|NU4M_HUMAN NADH-ubiquinone oxidoreductase chain 4 OS=Homo sapiens GN=MT-ND4 PE=1 SV=1	-
TRINITY_DN58817_c2_g2	0	0	0	0	0	2.93	367	-	-	-	-	-	-	-
TRINITY_DN27794_c0_g1	0	0	0	0	0	0	213	-	-	-	-	-	-	-
TRINITY_DN69040_c1_g2	0.77	1.44	0.41	0.33	0.71	0.39	494	-	-	-	-	-	-	-
TRINITY_DN71574_c3_g1	3.38	4.58	6.28	4.5	4.09	6.87	576	GO:0016758	K07432	-	virNOG18958;COG5017	SR	-	gi|695024784|ref|XP_009399620.1| PREDICTED: UDP-N-acetylglucosamine transferase subunit ALG13 homolog [Musa acuminata subsp. malaccensis] &gt;gi|695024786|ref|XP_009399621.1| PREDICTED: UDP-N-acetylglucosamine transferase subunit ALG13 homolog [Musa acuminata subsp. malaccensis]
TRINITY_DN58170_c1_g3	0	0	0	0	0	4.36	270	-	-	-	-	-	-	-
TRINITY_DN66200_c1_g3	0.34	0.32	2.19	2.37	0	2.08	519	-	-	-	-	-	-	-
TRINITY_DN54624_c0_g1	109.94	128.39	124.04	105.11	101.09	100.4	698	-	K17867	-	virNOG21822;euNOG19226	S	-	gi|672183926|ref|XP_008812261.1| PREDICTED: uncharacterized protein LOC103723198 isoform X2 [Phoenix dactylifera] &gt;gi|672183928|ref|XP_008812262.1| PREDICTED: uncharacterized protein LOC103723198 isoform X2 [Phoenix dactylifera] &gt;gi|672183930|ref|XP_008812263.1| PREDICTED: uncharacterized protein LOC103723198 isoform X2 [Phoenix dactylifera]
TRINITY_DN62405_c2_g1	3.65	4.29	5.69	4.11	18.97	6.12	1329	-	-	-	-	-	-	-
TRINITY_DN64540_c3_g1	0	1.08	0	0	0	0	352	-	-	PF00098	-	-	-	-
TRINITY_DN56865_c8_g1	0.71	1.04	0.99	0.22	0.39	0.57	1590	-	-	-	-	-	-	-
TRINITY_DN55017_c0_g1	29.33	28.01	25.18	27.86	26.74	31.83	1191	-	K14293	PF13513	virNOG09128	YU	sp|Q9FJD4|IMB1_ARATH Importin subunit beta-1 OS=Arabidopsis thaliana GN=KPNB1 PE=1 SV=1	gi|743755621|ref|XP_010912456.1| PREDICTED: importin subunit beta-1-like [Elaeis guineensis]
TRINITY_DN30285_c0_g1	1.92	0.89	0	0	0	0	370	GO:0016020;GO:0044710;GO:0005488;GO:0016491	-	-	virNOG11095	C	sp|P0ABJ0|CYOB_ECO57 Cytochrome bo(3) ubiquinol oxidase subunit 1 OS=Escherichia coli O157:H7 GN=cyoB PE=3 SV=1	gi|902099388|gb|KNA03478.1| hypothetical protein SOVF_208820 [Spinacia oleracea]
TRINITY_DN94884_c0_g1	0	0	2.38	0	0	1.43	400	-	-	-	-	-	-	-
TRINITY_DN60629_c7_g1	0	0	0	0	0	0	206	-	-	-	-	-	-	-
TRINITY_DN70227_c3_g5	0	0.52	0	0.48	0.77	1.68	572	-	-	-	-	-	-	-
TRINITY_DN68072_c9_g1	0	1.48	0.57	0.45	0	0	440	-	-	-	-	-	-	-
TRINITY_DN61803_c6_g2	0	0.98	1.68	0	0.48	1.05	444	-	-	-	-	-	-	-
TRINITY_DN60735_c8_g1	0	0	0	0	0	53.97	207	-	-	-	-	-	-	-
TRINITY_DN59169_c2_g1	0	0	0	0	0	0	203	-	-	-	-	-	-	-
TRINITY_DN7238_c0_g1	0	0	1.37	4	2.13	1.19	350	-	-	-	-	-	-	-
TRINITY_DN69258_c0_g1	0	0	0	0	0	0	264	-	-	-	-	-	-	-
TRINITY_DN55428_c0_g1	6.88	4.86	7.75	15.23	13.58	14.64	769	-	-	PF03195	virNOG18381	S	sp|Q9M2J7|LBD29_ARATH LOB domain-containing protein 29 OS=Arabidopsis thaliana GN=LBD29 PE=2 SV=1	gi|743835607|ref|XP_010935865.1| PREDICTED: LOB domain-containing protein 29-like [Elaeis guineensis]
TRINITY_DN51764_c0_g1	2.66	0	2.2	0.57	3.62	2.66	409	-	-	-	-	-	-	-
TRINITY_DN48082_c0_g1	0.86	0.4	0.93	0	0.4	0	473	-	-	-	-	-	-	-
TRINITY_DN17820_c0_g1	0	0	0	0	0	0	211	-	-	-	-	-	-	-
TRINITY_DN52729_c0_g1	2.17	1.63	0	3.38	2.81	0.88	471	-	-	-	-	-	-	-
TRINITY_DN90584_c0_g1	0	9.79	0	0	0	0	262	-	-	-	-	-	-	-
TRINITY_DN63366_c0_g1	10.12	10.36	11.56	3.96	6.62	4.68	1107	-	-	-	-	-	-	-
TRINITY_DN51333_c0_g3	0	0	0	0	0	0	266	-	-	-	-	-	-	-
TRINITY_DN51400_c1_g1	0.49	3.05	0.26	0	0.97	0.25	607	-	-	-	-	-	-	-
TRINITY_DN50289_c0_g1	0	0	0	2	1.07	1.19	350	-	-	-	-	-	-	-
TRINITY_DN70057_c4_g4	41.62	12.69	62.08	8.04	66.99	9.05	1389	-	-	-	virNOG12956;NOG129514;COG0515	T	sp|F4JEQ2|PBL23_ARATH Probable serine/threonine-protein kinase PBL23 OS=Arabidopsis thaliana GN=PBL23 PE=2 SV=1	gi|1035956186|gb|OAY77849.1| putative receptor-like protein kinase [Ananas comosus]
TRINITY_DN72316_c5_g1	11.28	14.1	2.08	0.34	0.61	0.13	881	-	-	-	-	-	-	-
TRINITY_DN78423_c0_g1	0	18.99	0	0	0	0	236	GO:0006413;GO:0003743;GO:0003746;GO:0005525;GO:0006414;GO:0009507;GO:0003924	K02355	-	virNOG04493	J	sp|B7GYM8|EFG_ACIB3 Elongation factor G OS=Acinetobacter baumannii (strain AB307-0294) GN=fusA PE=3 SV=1	gi|694448280|ref|XP_009350076.1| PREDICTED: elongation factor G-2, chloroplastic-like [Pyrus x bretschneideri]
TRINITY_DN71024_c1_g7	0	0	0.89	0	0.79	0	656	-	-	-	-	-	-	-
TRINITY_DN94104_c0_g1	0	0	0	9.59	0	0	291	-	-	-	-	-	-	-
TRINITY_DN67181_c5_g1	5.89	4.11	9.01	10.37	6.3	15.05	1534	-	-	-	virNOG21449	S	-	gi|657989706|ref|XP_008387066.1| PREDICTED: uncharacterized protein LOC103449521 [Malus domestica] &gt;gi|657989708|ref|XP_008387067.1| PREDICTED: uncharacterized protein LOC103449521 [Malus domestica] &gt;gi|657989710|ref|XP_008387069.1| PREDICTED: uncharacterized protein LOC103449521 [Malus domestica]
TRINITY_DN58160_c1_g6	0.91	0	0.58	1.41	0	0.74	709	-	-	-	-	-	-	gi|502129824|ref|XP_004500437.1| PREDICTED: uncharacterized protein LOC101500968 [Cicer arietinum]
TRINITY_DN63143_c2_g1	150.78	149.2	145.21	139.19	139.78	140.14	1755	-	K00968	-	virNOG04485	I	sp|Q9ZV56|CCT1_ARATH Choline-phosphate cytidylyltransferase 1 OS=Arabidopsis thaliana GN=CCT1 PE=1 SV=1	gi|1035936537|gb|OAY64812.1| Choline-phosphate cytidylyltransferase 1 [Ananas comosus]
TRINITY_DN94351_c0_g1	0	24.85	0	0	0	0	227	GO:0003676	K11593	-	KOG1041;virNOG03786	J	sp|Q6EU14|AGO1A_ORYSJ Protein argonaute 1A OS=Oryza sativa subsp. japonica GN=AGO1A PE=2 SV=1	gi|413950281|gb|AFW82930.1| 12-oxo-phytodienoic acid reductase [Zea mays]
TRINITY_DN58974_c10_g1	0	0	0	0	0	0	259	-	-	-	-	-	-	-
TRINITY_DN61710_c1_g3	0	0	0	0	0	0	255	-	-	-	-	-	-	-
TRINITY_DN62334_c2_g1	47.68	51.58	55.33	57.98	58.53	48.04	1369	-	K01809	PF01238	virNOG02977	G	sp|Q9FZH5|MPI2_ARATH Mannose-6-phosphate isomerase 2 OS=Arabidopsis thaliana GN=PMI2 PE=1 SV=1	gi|743800604|ref|XP_010926023.1| PREDICTED: mannose-6-phosphate isomerase 2-like [Elaeis guineensis]
TRINITY_DN68118_c4_g7	0.38	1.8	1.24	0.67	0	1.56	494	-	-	-	-	-	-	-
TRINITY_DN68745_c0_g3	1.1	0	4.94	0.91	3.89	1.08	358	-	-	-	-	-	-	-
TRINITY_DN26857_c0_g1	0	0	0	0	0	0	256	-	-	-	-	-	-	-
TRINITY_DN74858_c0_g1	0	0	0	0	0	0	220	-	K10875	-	-	-	-	gi|743778906|ref|XP_010919917.1| PREDICTED: SNF2 domain-containing protein CLASSY 3-like [Elaeis guineensis]
TRINITY_DN67441_c1_g3	0	0	0	0	11.21	0	227	-	-	-	-	-	-	-
TRINITY_DN69611_c2_g1	1785.27	1876.82	1420.51	1998.48	1988.29	1912.62	1198	-	-	-	-	-	-	-
TRINITY_DN40892_c0_g1	0.86	0.82	0.66	0.49	0.53	0.57	1246	-	-	-	-	-	-	-
TRINITY_DN60446_c2_g1	0	2.42	0	0	1.16	0	343	-	-	-	-	-	-	-
TRINITY_DN82426_c0_g1	0	0	0	0	19.88	0	231	-	-	-	KOG1075;NOG07078;virNOG31804;virNOG01327	SR	-	gi|1012361413|gb|KYP72596.1| Putative ribonuclease H protein At1g65750 family [Cajanus cajan]
TRINITY_DN69085_c2_g2	0	4.23	0	3.76	0	0	305	-	-	-	-	-	-	-
TRINITY_DN44102_c0_g2	0	0	0	0	0	0	215	-	-	-	-	-	-	-
TRINITY_DN42839_c0_g1	0	0	0	3.54	0	0	271	-	-	-	-	-	-	-
TRINITY_DN95421_c0_g1	0	0	0	0	0	0	275	-	-	-	-	-	-	-
TRINITY_DN57841_c4_g4	0	0	0	0.66	0	0	391	-	-	-	-	-	-	-
TRINITY_DN76017_c0_g1	0	0	0	0	0	53.97	207	-	-	-	-	-	-	-
TRINITY_DN72781_c3_g4	1.26	1.6	1.67	0.45	0.97	1.57	1185	-	-	-	-	-	-	-
TRINITY_DN64279_c3_g1	1.05	0	0.57	0.45	0.96	1.58	441	-	-	-	-	-	-	-
TRINITY_DN63159_c6_g2	0.31	1.16	1.98	0.81	1.73	0.94	542	-	-	-	-	-	-	-
TRINITY_DN56359_c0_g3	3.32	3.6	3.94	4.06	4.59	4.15	982	-	K11877	PF10178	virNOG20877	S	sp|Q9BT73|PSMG3_HUMAN Proteasome assembly chaperone 3 OS=Homo sapiens GN=PSMG3 PE=1 SV=1	gi|743771932|ref|XP_010916259.1| PREDICTED: uncharacterized protein LOC105041132 [Elaeis guineensis]
TRINITY_DN70578_c1_g7	2.4	4.53	4.79	0.3	1.28	0	517	-	-	-	-	-	-	-
TRINITY_DN66156_c0_g1	31.53	27.79	35.96	45.06	48.45	47.37	1830	GO:0006486;GO:0016021;GO:0008378;GO:0000139	-	PF13334;PF01762	virNOG10076	G	sp|Q6NQB7|B3GT7_ARATH Beta-1,3-galactosyltransferase 7 OS=Arabidopsis thaliana GN=B3GALT7 PE=2 SV=1	gi|743772499|ref|XP_010916559.1| PREDICTED: beta-1,3-galactosyltransferase 7-like [Elaeis guineensis]
TRINITY_DN61502_c3_g3	0	0	0	0	0	0	237	-	-	-	-	-	-	-
TRINITY_DN94526_c0_g1	0	0	0	0	35.74	0	213	-	-	-	-	-	-	-
TRINITY_DN66627_c5_g3	9.06	2.77	10.35	8.68	3.8	1.47	433	-	-	-	-	-	-	-
TRINITY_DN15596_c0_g1	0	0	0	0	0	0	230	-	-	-	-	-	-	-
TRINITY_DN57565_c8_g6	2.03	11.14	2.35	3.31	0	3.95	313	-	-	-	-	-	-	-
TRINITY_DN75508_c0_g1	0	1.25	1.48	0	0	0	408	-	-	-	-	-	-	-
TRINITY_DN58743_c3_g4	5.96	4.29	7.06	5.45	5.49	3.9	712	-	-	-	virNOG03371	S	-	gi|672162438|ref|XP_008801035.1| PREDICTED: uncharacterized protein LOC103715244 isoform X1 [Phoenix dactylifera]
TRINITY_DN65010_c3_g7	0	1.74	0	0	0	0	317	-	-	-	-	-	-	-
TRINITY_DN87941_c0_g1	0	0	0	0	13.56	0	221	-	-	-	-	-	-	-
TRINITY_DN60473_c0_g1	14.26	4.95	6.22	5.62	5.19	6.17	813	-	-	-	virNOG18956;virNOG07822	R	-	gi|672132367|ref|XP_008789767.1| PREDICTED: uncharacterized protein LOC103707158 [Phoenix dactylifera]
TRINITY_DN2586_c0_g1	0	0	0.5	0	1.69	0.92	462	-	-	-	-	-	sp|O32182|YUSP_BACSU Uncharacterized MFS-type transporter YusP OS=Bacillus subtilis (strain 168) GN=yusP PE=3 SV=1	gi|1009179158|ref|XP_015870927.1| PREDICTED: uncharacterized protein LOC107408081 [Ziziphus jujuba]
TRINITY_DN80293_c0_g1	0	0	0	0	2.32	0	343	-	-	-	-	-	-	-
TRINITY_DN57156_c2_g4	0	1.6	0	0	0	0	380	-	-	-	-	-	-	-
TRINITY_DN72757_c9_g2	0	0	0	0	33.27	0	215	-	-	-	-	-	-	-
TRINITY_DN59553_c6_g1	0	0	0	0	0	0	244	-	-	-	-	-	-	-
TRINITY_DN58908_c4_g2	2.7	8.26	1.52	3.87	5.66	6.18	581	-	-	-	-	-	-	-
TRINITY_DN67816_c2_g4	5.76	7.42	5.2	2.87	0	2.26	354	-	-	-	-	-	-	-
TRINITY_DN60634_c3_g5	0	0	0	0	0	0	369	-	-	-	-	-	-	-
TRINITY_DN35869_c0_g1	0	0	0	0	0	0	233	-	-	-	-	-	-	-
TRINITY_DN61394_c2_g2	3.04	3.47	5.92	3.43	3.31	2.72	828	GO:0009535;GO:0016021	-	-	virNOG23618	S	-	gi|590580188|ref|XP_007013999.1| Uncharacterized protein isoform 1 [Theobroma cacao] &gt;gi|590580192|ref|XP_007014000.1| Uncharacterized protein isoform 1 [Theobroma cacao] &gt;gi|508784362|gb|EOY31618.1| Uncharacterized protein isoform 1 [Theobroma cacao] &gt;gi|508784363|gb|EOY31619.1| Uncharacterized protein isoform 1 [Theobroma cacao]
TRINITY_DN65697_c3_g3	0	0	0	0.33	2.29	0	496	-	-	-	-	-	-	-
TRINITY_DN63919_c0_g1	0.49	3.09	1.64	3.8	3.43	3.59	603	GO:0003677;GO:0005634;GO:0046982;GO:0000786	K11253	-	COG2036	B	sp|P59226|H32_ARATH Histone H3.2 OS=Arabidopsis thaliana GN=HTR2 PE=1 SV=2	gi|659122996|ref|XP_008461433.1| PREDICTED: histone H3.v1-like [Cucumis melo]
TRINITY_DN69565_c1_g3	0.82	0.41	0	1.14	0.64	0.6	812	GO:0019375;GO:0043234;GO:0016021;GO:0005741;GO:0050665	K18158	-	virNOG00489	S	sp|Q8GUK1|DGS1_ARATH Protein DGS1, mitochondrial OS=Arabidopsis thaliana GN=DGS1 PE=1 SV=1	gi|255564462|ref|XP_002523227.1| PREDICTED: nuclear control of ATPase protein 2 [Ricinus communis] &gt;gi|223537523|gb|EEF39148.1| conserved hypothetical protein [Ricinus communis]
TRINITY_DN56719_c2_g1	0	0	0	0	0	0	251	-	-	-	-	-	-	-
TRINITY_DN56574_c0_g1	10.84	0	0	0	0	0	235	-	-	-	COG2801;virNOG33456	RL	-	gi|1012316870|gb|KYP31116.1| Retrotransposable element Tf2 [Cajanus cajan]
TRINITY_DN70553_c1_g3	16.41	15.46	17.02	15.46	13.86	15.07	4006	-	K14328	PF03467	virNOG13230	A	sp|Q9FVW4|RENT3_ARATH Regulator of nonsense transcripts UPF3 OS=Arabidopsis thaliana GN=UPF3 PE=1 SV=1	gi|672166013|ref|XP_008802925.1| PREDICTED: regulator of nonsense transcripts UPF3-like isoform X2 [Phoenix dactylifera]
TRINITY_DN67038_c4_g8	0	0	2.15	0	0	0	370	-	-	-	-	-	-	-
TRINITY_DN65941_c5_g1	0	0	0	0	0	0	275	-	-	-	-	-	-	-
TRINITY_DN65717_c15_g6	0	0	0	0	43.15	0	208	-	-	-	-	-	-	-
TRINITY_DN53297_c0_g1	2.42	2.49	2.35	1.61	1.15	1.87	669	-	-	-	-	-	-	-
TRINITY_DN49773_c0_g1	0	0	0	0	1.58	0	320	-	-	-	-	-	-	-
TRINITY_DN47947_c0_g1	0	0	0	0	0	0	250	-	-	-	-	-	-	-
TRINITY_DN25196_c0_g1	0	0	0	1.27	0	0	331	-	-	-	-	-	-	-
TRINITY_DN71553_c1_g1	0	31.23	0	0	0	0	220	-	-	-	-	-	-	-
TRINITY_DN84094_c0_g1	8.48	0	0	0	0	0	273	-	-	-	-	-	sp|A0QZ13|LNT_MYCS2 Apolipoprotein N-acyltransferase OS=Mycobacterium smegmatis (strain ATCC 700084 / mc(2)155) GN=lnt PE=1 SV=2	-
TRINITY_DN60617_c2_g8	0.35	1.33	0.36	0.61	1.67	0.19	751	-	-	-	virNOG06711	R	-	gi|695077558|ref|XP_009386125.1| PREDICTED: Down syndrome critical region protein 3 homolog [Musa acuminata subsp. malaccensis]
TRINITY_DN93065_c0_g1	0	0	15.87	0	0	0	254	-	-	-	-	-	-	-
TRINITY_DN66463_c0_g2	0	3.02	0	0	0	0	285	-	-	-	-	-	-	-
TRINITY_DN69520_c0_g2	0	0	0	0.73	0.39	0.43	476	-	-	-	-	-	-	-
TRINITY_DN94011_c0_g1	0	0	0	0	0	5.34	295	-	-	-	-	-	-	-
TRINITY_DN15837_c0_g1	0	0	0	11.33	0	9.11	268	-	-	-	-	-	-	-
TRINITY_DN77136_c0_g1	0	0	1.31	1.02	0	2.98	423	-	-	-	-	-	-	-
TRINITY_DN58558_c3_g2	0	0	0	0	3.72	4.27	271	-	-	-	virNOG10114;virNOG04559	R	sp|Q9LNG5|PPP7L_ARATH Serine/threonine-protein phosphatase 7 long form homolog OS=Arabidopsis thaliana GN=MAIL3 PE=2 SV=1	gi|743765946|ref|XP_010913200.1| PREDICTED: serine/threonine-protein phosphatase 7 long form homolog isoform X1 [Elaeis guineensis]
TRINITY_DN33934_c0_g1	0	0	0	0	0	0	266	-	-	-	-	-	-	-
TRINITY_DN58496_c3_g1	12.56	5.71	3.71	10.13	0	15.18	288	-	K08730	-	virNOG11280	I	sp|F4HXY7|PSS1_ARATH CDP-diacylglycerol--serine O-phosphatidyltransferase 1 OS=Arabidopsis thaliana GN=PSS1 PE=1 SV=1	gi|672172395|ref|XP_008806286.1| PREDICTED: CDP-diacylglycerol--serine O-phosphatidyltransferase 1-like [Phoenix dactylifera]
TRINITY_DN55299_c1_g3	0	0	4.77	0	0	0	361	-	-	-	-	-	-	-
TRINITY_DN50113_c0_g1	0.58	0.37	0.82	0.17	0	0	683	-	-	-	COG2801;virNOG15679	RL	sp|Q99315|YG31B_YEAST Transposon Ty3-G Gag-Pol polyprotein OS=Saccharomyces cerevisiae (strain ATCC 204508 / S288c) GN=TY3B-G PE=1 SV=3	gi|596229119|ref|XP_007224256.1| hypothetical protein PRUPE_ppa018408mg, partial [Prunus persica] &gt;gi|462421192|gb|EMJ25455.1| hypothetical protein PRUPE_ppa018408mg, partial [Prunus persica]
TRINITY_DN4359_c0_g1	0	0	0	0	0	0	219	-	-	-	-	-	-	-
TRINITY_DN57959_c2_g7	0	5.37	14.36	0	4.94	0	258	-	-	-	-	-	-	-
TRINITY_DN64029_c3_g2	0	0.62	0.73	0.57	0	0.66	409	-	-	-	-	-	-	-
TRINITY_DN57616_c2_g10	0.81	0.55	0.6	0.62	0	0	946	-	-	-	-	-	-	-
TRINITY_DN72674_c2_g3	0	0.56	3.26	0	0	0	423	-	-	-	-	-	-	-
TRINITY_DN66962_c2_g1	2.82	44.74	7.34	1.25	0.67	2.07	422	-	-	-	-	-	-	-
TRINITY_DN27456_c0_g1	0	0	0	0	0	0	207	-	-	-	-	-	-	-
TRINITY_DN61191_c1_g2	0.77	0.52	0.78	1.53	2.33	2.23	1946	-	K10751	-	virNOG11926	B	sp|Q6ZD63|FAS2_ORYSJ Chromatin assembly factor 1 subunit FAS2 homolog OS=Oryza sativa subsp. japonica GN=FAS2 PE=2 SV=1	gi|672158483|ref|XP_008798986.1| PREDICTED: chromatin assembly factor 1 subunit FAS2 homolog isoform X1 [Phoenix dactylifera]
TRINITY_DN12044_c0_g2	0	0	0	0	0	0	234	-	-	-	-	-	-	-
TRINITY_DN68701_c2_g1	0.27	1.55	1.46	2.17	0.77	0.56	572	-	-	-	-	-	-	-
TRINITY_DN68979_c6_g3	6.78	3.08	0	5.46	2.87	0	284	-	-	-	-	-	-	-
TRINITY_DN60540_c3_g4	19.58	15.43	16.97	16.05	18.59	20.34	703	GO:0043269;GO:0005509;GO:0000325	K13448	-	virNOG18448	T	sp|Q9M8U1|CML18_ARATH Probable calcium-binding protein CML18 OS=Arabidopsis thaliana GN=CML18 PE=1 SV=1	gi|661877635|emb|CDP18538.1| unnamed protein product [Coffea canephora]
TRINITY_DN57872_c2_g1	11.31	0	6.84	0	0	0	260	-	-	-	-	-	-	-
TRINITY_DN79339_c0_g1	0	0	0	0	76.01	0	204	-	-	-	-	-	-	-
TRINITY_DN65352_c5_g4	0	0	0	0	0	0	262	-	-	-	-	-	-	-
TRINITY_DN58967_c2_g5	2.94	0	0	0	0	0	335	GO:0046872	-	-	COG2801;virNOG30511;NOG138354;virNOG25350	RL	-	gi|672190754|ref|XP_008775332.1| PREDICTED: probable LRR receptor-like serine/threonine-protein kinase At4g08850 [Phoenix dactylifera]
TRINITY_DN67380_c0_g2	0.57	1.62	1.33	2.03	2.52	13.04	1349	-	K08472	PF03094	virNOG06805;virNOG06480	S	sp|O49621|MLO1_ARATH MLO-like protein 1 OS=Arabidopsis thaliana GN=MLO1 PE=1 SV=1	gi|743876256|ref|XP_010907544.1| PREDICTED: LOW QUALITY PROTEIN: MLO-like protein 1 [Elaeis guineensis]
TRINITY_DN62856_c4_g7	0.46	0.44	0.25	0.41	0	0.71	621	GO:0016310;GO:0016301	K14156	-	NOG165672;virNOG04838	SI	sp|Q9SZ92|CK3_ARATH Probable choline kinase 3 OS=Arabidopsis thaliana GN=At4g09760 PE=2 SV=1	gi|326523101|dbj|BAJ88591.1| predicted protein [Hordeum vulgare subsp. vulgare]
TRINITY_DN48903_c0_g1	0	0.17	0.37	0.31	0.33	0.54	728	-	-	-	-	-	-	-
TRINITY_DN89678_c0_g1	0	0	0	0	0	12.07	230	-	-	-	-	-	-	-
TRINITY_DN76369_c0_g1	0	3.93	0	0	0	16.71	272	-	-	-	-	-	-	-
TRINITY_DN52643_c0_g1	1.54	3.46	2.08	0.66	0.5	1.04	1652	-	-	-	-	-	-	-
TRINITY_DN57851_c3_g2	0	0	0	0	0	6.95	281	-	-	-	-	-	-	-
TRINITY_DN50541_c0_g1	0.79	0	1	0.29	0.88	0.64	764	-	-	-	-	-	-	-
TRINITY_DN21878_c0_g1	0	0	0	0	0	0	215	GO:0016020;GO:0046872;GO:0044237	-	-	virNOG31300;KOG0017	R	sp|Q94HW2|POLR1_ARATH Retrovirus-related Pol polyprotein from transposon RE1 OS=Arabidopsis thaliana GN=RE1 PE=2 SV=1	gi|1012340441|gb|KYP51658.1| Retrovirus-related Pol polyprotein from transposon TNT 1-94 [Cajanus cajan]
TRINITY_DN86405_c0_g1	0	1.36	1.62	0.62	0	2.18	398	-	-	-	-	-	-	-
TRINITY_DN64151_c0_g1	0	0	0	0	0	0	227	GO:0004674;GO:0005524;GO:0006468	-	-	virNOG03910	T	sp|Q9ZUZ2|CAMK3_ARATH CDPK-related kinase 3 OS=Arabidopsis thaliana GN=CRK3 PE=1 SV=1	gi|1313909|dbj|BAA12692.1| CDPK-related protein kinase [Zea mays]
TRINITY_DN59883_c8_g2	0	0	0	0	0	0	265	-	-	-	-	-	-	-
TRINITY_DN67927_c0_g1	660.47	510.52	507.91	571.97	614.93	590.94	955	-	-	-	-	-	-	-
TRINITY_DN79502_c0_g1	1.09	0	2.37	0.93	0.99	0	436	-	-	-	-	-	-	-
TRINITY_DN66820_c0_g1	0.54	0.17	0	0.48	0	1.12	712	-	-	-	-	-	-	-
TRINITY_DN61517_c10_g1	0	0	0	0	0	0	244	-	-	-	-	-	-	-
TRINITY_DN65110_c9_g2	0.6	0.77	1.22	0.48	0.94	1.08	1054	-	-	-	-	-	-	-
TRINITY_DN81805_c0_g1	1.06	0.49	0.57	0.45	0	1.06	440	-	-	-	-	-	-	-
TRINITY_DN74482_c0_g1	8.13	0	0	0	0	0	313	-	-	-	-	-	-	-
TRINITY_DN56994_c0_g1	3.75	3.49	4.37	2.08	2.45	2.17	776	-	K00814	-	COG0436;virNOG07867	E	sp|F4I7I0|ALAT1_ARATH Alanine aminotransferase 1, mitochondrial OS=Arabidopsis thaliana GN=ALAAT1 PE=1 SV=1	gi|388503676|gb|AFK39904.1| unknown [Medicago truncatula]
TRINITY_DN71820_c0_g5	0.27	0.35	0.29	0.9	1.05	0.57	1111	GO:0004674;GO:0005524;GO:0016021;GO:0006468	K04730	-	virNOG00061	T	sp|C0LGU1|Y5374_ARATH Probable LRR receptor-like serine/threonine-protein kinase At5g37450 OS=Arabidopsis thaliana GN=At5g37450 PE=2 SV=1	gi|764599542|ref|XP_011466400.1| PREDICTED: probable LRR receptor-like serine/threonine-protein kinase At1g06840 [Fragaria vesca subsp. vesca]
TRINITY_DN25480_c0_g1	0	0.37	1.72	0.35	0.37	0	487	-	-	-	-	-	-	-
TRINITY_DN69700_c1_g3	0.96	0	0.69	0	0	0	532	-	-	-	-	-	-	-
TRINITY_DN55759_c1_g1	3.18	3.88	2.21	4.37	3.41	3.54	922	GO:0004252;GO:0006508	-	PF05922	virNOG11199	O	sp|Q9ZSB1|SBT3A_ARATH Subtilisin-like protease SBT3.10 OS=Arabidopsis thaliana GN=SBT3.10 PE=3 SV=2	gi|743810736|ref|XP_010928976.1| PREDICTED: subtilisin-like protease SBT3.5 [Elaeis guineensis]
TRINITY_DN71602_c8_g1	0	0	0	0	0	0	223	-	-	-	-	-	-	-
TRINITY_DN72233_c2_g2	0	2.11	5.4	0	0	0	305	-	-	-	-	-	-	-
TRINITY_DN50494_c0_g1	1.53	0.83	0.46	0.19	0	0.45	641	-	-	-	-	-	-	-
TRINITY_DN9396_c0_g1	0	0	0	0	2.26	0	383	-	-	-	-	-	-	-
TRINITY_DN33708_c0_g1	0	2.62	1.63	0	0	0	337	-	-	-	-	-	-	-
TRINITY_DN82837_c0_g1	0	10.67	0	0	0	0	232	-	-	-	-	-	-	-
TRINITY_DN65886_c0_g8	0	0	0	0	0	0	223	-	-	-	-	-	-	-
TRINITY_DN61172_c8_g2	0	0	0	0	0	0	220	-	-	-	-	-	-	-
TRINITY_DN73906_c0_g1	0.87	1.6	0.96	0	0	1.71	380	-	-	-	-	-	-	-
TRINITY_DN71359_c10_g1	2.31	5.85	3.26	2.42	2.14	1.26	1437	-	-	-	COG2801;virNOG30511;virNOG33612	RL	sp|Q99315|YG31B_YEAST Transposon Ty3-G Gag-Pol polyprotein OS=Saccharomyces cerevisiae (strain ATCC 204508 / S288c) GN=TY3B-G PE=1 SV=3	gi|1027087701|ref|XP_016652770.1| PREDICTED: uncharacterized protein LOC107882067, partial [Prunus mume]
TRINITY_DN71279_c1_g1	0	0	0	0	0	0	261	-	-	-	-	-	-	-
TRINITY_DN31958_c0_g1	3.63	0	0	0	0	0	399	-	-	-	-	-	-	-
TRINITY_DN62529_c4_g1	0	0	0	0	0	0	202	-	-	-	-	-	-	-
TRINITY_DN70081_c0_g5	63.84	55.82	39.22	45.98	60.89	56.95	399	GO:0001671;GO:0032781;GO:0051087	-	-	virNOG18454	S	-	gi|695007844|ref|XP_009390484.1| PREDICTED: uncharacterized protein LOC103976869 [Musa acuminata subsp. malaccensis]
TRINITY_DN68646_c0_g2	1.07	4.94	0	0	0.95	0	360	-	-	-	-	-	-	-
TRINITY_DN1525_c0_g1	0	30.17	0	0	0	0	234	-	-	-	-	-	-	-
TRINITY_DN84641_c0_g1	0	0	0	0	0	0	209	-	-	-	-	-	-	-
TRINITY_DN60844_c3_g1	7.05	3.21	0	5.68	2.99	3.41	282	-	-	-	-	-	-	-
TRINITY_DN60575_c1_g1	0	0	5.4	0	0	2.25	305	-	-	-	-	-	-	-
TRINITY_DN62168_c8_g1	3.08	1.66	1.96	1.23	0.68	0.79	1569	-	-	-	-	-	-	-
TRINITY_DN55168_c0_g1	6.84	6.43	6.75	5.83	4.78	8.34	940	-	-	PF09353	virNOG09782	S	-	gi|743759303|ref|XP_010931385.1| PREDICTED: uncharacterized protein LOC105052310 [Elaeis guineensis]
TRINITY_DN38060_c0_g1	0	0	0	3.01	0.64	0	401	GO:0000166;GO:0043138;GO:0005622;GO:0006259;GO:0008026	K10899	PF00271	virNOG10983	L	sp|P40724|RECQ_SALTY ATP-dependent DNA helicase RecQ OS=Salmonella typhimurium (strain LT2 / SGSC1412 / ATCC 700720) GN=recQ PE=3 SV=3	gi|743847576|ref|XP_011028013.1| PREDICTED: mediator of RNA polymerase II transcription subunit 34 [Populus euphratica]
TRINITY_DN64428_c1_g2	0	0	0	0	0	0	219	-	-	-	-	-	-	-
TRINITY_DN49895_c0_g1	0.72	0.51	1.14	1.11	0.34	0.37	715	-	-	-	-	-	-	-
TRINITY_DN70719_c2_g4	7.49	4.38	1.77	1.9	3.8	1.66	555	-	-	-	-	-	-	-
TRINITY_DN63640_c1_g1	0	0	0.92	0.69	0	0.82	385	-	-	-	-	-	-	-
TRINITY_DN49857_c0_g1	23	0	0	0	0	0	233	-	-	-	-	-	-	-
TRINITY_DN33797_c0_g1	0	0	0	0	0	3.15	286	-	-	-	-	-	-	-
TRINITY_DN71120_c2_g2	18.21	18.21	19.44	19.31	19.45	20.41	4125	-	K11000	PF04652;PF02364;PF14288	virNOG05233	M	sp|Q9LXT9|CALS3_ARATH Callose synthase 3 OS=Arabidopsis thaliana GN=CALS3 PE=3 SV=3	gi|672113766|ref|XP_008812531.1| PREDICTED: callose synthase 3-like [Phoenix dactylifera]
TRINITY_DN83476_c0_g1	0	0	0	9.24	0	5.58	259	-	-	-	-	-	-	-
TRINITY_DN62303_c2_g1	0	0	0	31.26	0	19.15	241	-	-	-	-	-	-	-
TRINITY_DN59667_c6_g2	22.23	15.43	16.24	17.36	14.79	13.08	721	GO:0005634;GO:0032786;GO:0008270	K15171	PF06093	virNOG20875	K	sp|Q94C60|SPT42_ARATH Transcription elongation factor SPT4 homolog 2 OS=Arabidopsis thaliana GN=At5g63670 PE=3 SV=1	gi|1035958010|gb|OAY79338.1| Transcription elongation factor SPT 2 [Ananas comosus]
TRINITY_DN64849_c4_g3	1.29	0.35	0.58	0.49	0.35	0.38	704	-	-	-	-	-	-	-
TRINITY_DN81524_c0_g1	0	0	0	77.64	0	0	203	-	-	-	-	-	-	-
TRINITY_DN65733_c5_g3	0.7	1.37	0.64	0.26	0.27	0	739	-	-	-	-	-	-	-
TRINITY_DN63952_c7_g5	0	0	0	0	8.36	0	302	-	-	-	-	-	-	-
TRINITY_DN69626_c0_g1	6.51	7.9	8.99	5.92	7.47	8.73	1633	GO:0008236	-	PF05922	virNOG01263	O	sp|Q9FIF8|SBT43_ARATH Subtilisin-like protease SBT4.3 OS=Arabidopsis thaliana GN=SBT4.3 PE=3 SV=1	gi|1035908924|gb|OAY38519.1| hypothetical protein MANES_10G021600 [Manihot esculenta]
TRINITY_DN68223_c1_g1	1.68	2.24	2	0.4	0.96	1.16	964	-	-	-	-	-	-	-
TRINITY_DN65491_c0_g1	0	0	0	1.24	0.88	0.48	455	-	-	-	-	-	-	-
TRINITY_DN68505_c0_g2	1.35	0.97	2	0.66	0.22	0.35	1615	GO:0006097;GO:0046912;GO:0004451;GO:0009514	K01637	PF00463	virNOG11106	C	sp|P17069|ACEA_GOSHI Isocitrate lyase OS=Gossypium hirsutum PE=2 SV=1	gi|1035905549|gb|OAY35147.1| hypothetical protein MANES_12G076000 [Manihot esculenta]
TRINITY_DN61727_c1_g9	0.15	0.14	0.16	0.68	0.43	0.78	789	GO:0016021;GO:0003333;GO:0005886;GO:0015171	-	-	virNOG08317;KOG1303	E	sp|Q9FF99|AAP7_ARATH Probable amino acid permease 7 OS=Arabidopsis thaliana GN=AAP7 PE=2 SV=1	gi|672145226|ref|XP_008796526.1| PREDICTED: probable amino acid permease 7 [Phoenix dactylifera]
TRINITY_DN60443_c4_g1	3.03	2.6	3.72	9.96	8.53	10.26	795	-	-	-	-	-	-	-
TRINITY_DN68740_c5_g1	9.97	13.49	11.03	11.41	14.98	13.23	1479	GO:0016787;GO:0005525	-	-	virNOG02015	R	sp|Q8W4I6|BPG2_ARATH GTP-binding protein BRASSINAZOLE INSENSITIVE PALE GREEN 2, chloroplastic OS=Arabidopsis thaliana GN=BPG2 PE=1 SV=1	gi|672113253|ref|XP_008809997.1| PREDICTED: uncharacterized protein LOC103721520 [Phoenix dactylifera]
TRINITY_DN72582_c2_g2	2.05	1.92	3.89	1.06	1.14	2.48	482	-	-	-	-	-	-	-
TRINITY_DN47003_c0_g1	12.14	0	0	0	0	0	257	-	-	-	-	-	-	-
TRINITY_DN57001_c4_g1	0	0	0	0	52.83	0	203	-	-	-	-	-	-	-
TRINITY_DN95867_c0_g1	0	18.61	0	0	0	0	215	-	-	-	-	-	-	-
TRINITY_DN69578_c1_g1	1.32	1.23	0	0	0.6	0	410	-	-	-	-	-	-	-
TRINITY_DN72490_c2_g1	0	50.51	0	0	0	0	254	-	-	-	-	-	-	-
TRINITY_DN85966_c0_g1	0	0	0	25.64	0	0	235	GO:0016021	-	-	virNOG09040	S	-	gi|731399559|ref|XP_010653658.1| PREDICTED: uncharacterized protein LOC100246460 [Vitis vinifera] &gt;gi|297741708|emb|CBI32840.3| unnamed protein product [Vitis vinifera]
TRINITY_DN76575_c0_g1	0	0	0	0	0	0	230	-	-	-	-	-	-	-
TRINITY_DN72306_c2_g5	0	0	0	0	2.31	0	296	-	-	-	-	-	-	gi|1035952509|gb|OAY74950.1| hypothetical protein ACMD2_00694 [Ananas comosus]
TRINITY_DN7834_c0_g2	0.71	1.32	0	0	0	0.71	401	-	-	-	-	-	-	-
TRINITY_DN53937_c0_g1	5.79	0	0	0	4.83	0	259	-	-	-	virNOG19883;NOG145402;virNOG10010	S	-	gi|695020793|ref|XP_009397461.1| PREDICTED: uncharacterized protein LOC103982295 [Musa acuminata subsp. malaccensis]
TRINITY_DN67345_c1_g1	8.87	8	7.89	9.99	9.8	13.76	1653	-	-	PF09353	virNOG02341	S	sp|Q8H0W0|LPA3_ARATH Protein LOW PSII ACCUMULATION 3, chloroplastic OS=Arabidopsis thaliana GN=LPA3 PE=1 SV=1	gi|672113806|ref|XP_008812712.1| PREDICTED: protein LOW PSII ACCUMULATION 3, chloroplastic isoform X1 [Phoenix dactylifera]
TRINITY_DN69512_c1_g4	0	9.59	0	0	0	0	351	-	-	-	-	-	-	-
TRINITY_DN43003_c0_g1	19.34	0	0	0	0	0	239	-	-	-	-	-	-	-
TRINITY_DN72799_c4_g1	9.14	8.31	10.62	2.61	2.77	3.48	899	GO:0005488	-	-	KOG0017;virNOG37570;COG1245	SR	sp|P10978|POLX_TOBAC Retrovirus-related Pol polyprotein from transposon TNT 1-94 OS=Nicotiana tabacum PE=2 SV=1	gi|40644190|emb|CAC95126.1| gag-pol polyprotein [Populus deltoides]
TRINITY_DN59209_c6_g1	0.63	1.18	0.33	0.55	0	0	538	-	-	-	-	-	-	-
TRINITY_DN58333_c2_g1	37.37	0	0	0	0	0	218	-	-	-	-	-	-	-
TRINITY_DN52579_c0_g1	2.67	3.22	3.61	2.78	3.66	4.47	607	-	-	-	virNOG00541	S	-	gi|672144304|ref|XP_008796051.1| PREDICTED: myosin-11-like [Phoenix dactylifera]
TRINITY_DN49589_c0_g1	0	0	0	0	23.85	0	225	-	-	-	-	-	-	-
TRINITY_DN44524_c0_g1	0	0	0	0	0	0	201	-	-	-	-	-	-	-
TRINITY_DN70762_c1_g1	237.06	91.52	218.52	177.46	185.8	165.37	265	-	-	-	-	-	-	-
TRINITY_DN70055_c0_g1	0	0.61	0	0.56	0	0	411	-	-	-	-	-	-	-
TRINITY_DN55336_c1_g1	0	0	0	18.08	0	0	212	-	-	-	-	-	-	-
TRINITY_DN70870_c0_g1	11.02	0	0	0	0	2.14	308	-	-	-	-	-	-	-
TRINITY_DN67664_c4_g3	0.32	0.19	1.47	2.39	1.52	2.74	1183	GO:0005524;GO:0016021;GO:0009570	-	-	virNOG35393;virNOG28303	OR	sp|A6MMQ1|YCF2_DIOEL Protein Ycf2 OS=Dioscorea elephantipes GN=ycf2-A PE=3 SV=1	gi|372480551|gb|AEX93958.1| hypothetical chloroplast RF21 (chloroplast) [Eucharis x grandiflora]
TRINITY_DN67165_c0_g1	2.77	3.63	5.14	4.35	2.81	2.62	3286	-	-	PF13177;PF12169	virNOG00898	O	sp|O64728|STI_ARATH Protein STICHEL OS=Arabidopsis thaliana GN=STI PE=1 SV=2	gi|672117555|ref|XP_008781968.1| PREDICTED: protein STICHEL [Phoenix dactylifera] &gt;gi|672117557|ref|XP_008781969.1| PREDICTED: protein STICHEL [Phoenix dactylifera]
TRINITY_DN57253_c2_g4	10.93	14.94	9.56	8.64	9.81	9.34	4221	-	-	-	virNOG09670	S	sp|Q9LUG9|MD33A_ARATH Mediator of RNA polymerase II transcription subunit 33A OS=Arabidopsis thaliana GN=MED33A PE=1 SV=1	gi|743782806|ref|XP_010921239.1| PREDICTED: mediator of RNA polymerase II transcription subunit 33A-like isoform X2 [Elaeis guineensis]
TRINITY_DN61140_c3_g6	0	0	0	0	0	0	265	-	-	-	-	-	-	-
TRINITY_DN61631_c6_g3	0	0	0	0	0	0	218	-	-	-	-	-	-	-
TRINITY_DN59272_c2_g1	0	0.95	4.44	0.44	0.47	0	445	-	-	-	-	-	-	-
TRINITY_DN63353_c3_g1	0	13.05	0	0	0	0	250	-	-	-	-	-	-	-
TRINITY_DN58299_c0_g1	0	2.63	0	0	0	1.88	371	-	-	-	-	-	-	-
TRINITY_DN83511_c0_g1	0	0	0	0	16.3	0	238	-	-	-	-	-	-	-
TRINITY_DN69939_c0_g4	0.78	0.36	1.25	0.67	0	0.39	492	-	-	-	-	-	-	-
TRINITY_DN58002_c0_g1	1.81	1.4	1.72	1.1	1.68	0.85	1813	-	-	-	-	-	-	-
TRINITY_DN45497_c0_g2	0	0	0	0	0	0	223	-	-	-	-	-	-	-
TRINITY_DN73453_c0_g1	0.93	0.86	0	0	0.83	5.51	373	-	K02962	-	virNOG19512	J	sp|P49215|RS17_SOLLC 40S ribosomal protein S17 OS=Solanum lycopersicum GN=RPS17 PE=2 SV=3	gi|823247875|ref|XP_012456604.1| PREDICTED: 40S ribosomal protein S17-like [Gossypium raimondii] &gt;gi|1028978158|ref|XP_016732509.1| PREDICTED: 40S ribosomal protein S17-like [Gossypium hirsutum] &gt;gi|1029076663|ref|XP_016698562.1| PREDICTED: 40S ribosomal protein S17-like [Gossypium hirsutum] &gt;gi|763803957|gb|KJB70895.1| hypothetical protein B456_011G094800 [Gossypium raimondii]
TRINITY_DN60024_c1_g1	0.53	1.01	1.1	0.74	0.78	0.54	1505	-	-	-	-	-	-	-
TRINITY_DN68086_c3_g1	3.62	3.75	4.78	10.92	2.97	4.61	565	-	-	-	-	-	-	-
TRINITY_DN68008_c1_g1	0	1.23	0.35	0	0.3	0.66	529	-	-	-	-	-	-	-
TRINITY_DN48382_c0_g1	1.61	0.91	0.69	0	0.9	0.33	532	-	-	-	-	-	-	-
TRINITY_DN67590_c6_g3	0.38	0.36	0.26	0.67	0.51	0.42	891	-	-	-	-	-	-	-
TRINITY_DN92361_c0_g1	11.5	0	0	0	18.75	0	233	-	-	-	-	-	-	-
TRINITY_DN68686_c2_g4	0	0	0	0	0	0	253	-	-	-	-	-	-	-
TRINITY_DN65505_c3_g2	0.54	2.53	2.37	0	0.5	0.54	436	-	-	-	virNOG23401;virNOG23216;KOG0724	K	sp|Q9SIJ5|RADL2_ARATH Protein RADIALIS-like 2 OS=Arabidopsis thaliana GN=RL2 PE=2 SV=1	gi|672144077|ref|XP_008795931.1| PREDICTED: protein RADIALIS-like 3 [Phoenix dactylifera]
TRINITY_DN60796_c3_g8	0	0	0	21.94	0	0	207	-	-	-	-	-	-	-
TRINITY_DN53967_c0_g1	1.21	0.56	0	24.57	20.06	25.34	421	-	-	-	-	-	-	-
TRINITY_DN63217_c1_g1	133.33	126.48	134.35	125.02	122.18	122.9	1202	-	-	PF03765	virNOG02766;KOG1471	I	sp|Q56Z59|PATL3_ARATH Patellin-3 OS=Arabidopsis thaliana GN=PATL3 PE=1 SV=2	gi|695045749|ref|XP_009410675.1| PREDICTED: patellin-3-like [Musa acuminata subsp. malaccensis]
TRINITY_DN58401_c4_g3	0	0.93	2.41	0.32	0.8	0.16	782	-	-	-	-	-	-	-
TRINITY_DN60050_c6_g1	0	0	0	0	0	0	203	-	-	-	-	-	-	-
TRINITY_DN34547_c0_g1	0	0	0	0	0	0	207	-	-	-	-	-	-	-
TRINITY_DN59304_c2_g1	0	0	1.61	0	0	0	338	-	K01191	-	COG2801;virNOG15679	RL	-	gi|672134568|ref|XP_008790936.1| PREDICTED: uncharacterized protein LOC103707976 [Phoenix dactylifera]
TRINITY_DN68154_c0_g1	6.15	4.02	55.57	36.45	18.41	5.96	323	-	-	-	-	-	-	-
TRINITY_DN63131_c2_g1	0	0.65	0	2.69	0	1.23	428	-	-	-	-	-	-	-
TRINITY_DN60232_c6_g4	1	1.53	1.47	0.63	1.05	0.31	1043	-	-	-	virNOG40250;KOG0017;virNOG08281	R	sp|P10978|POLX_TOBAC Retrovirus-related Pol polyprotein from transposon TNT 1-94 OS=Nicotiana tabacum PE=2 SV=1	gi|1012337233|gb|KYP48513.1| Retrovirus-related Pol polyprotein from transposon TNT 1-94 [Cajanus cajan]
TRINITY_DN57785_c1_g1	0	0	0	0	0	0	211	-	-	-	-	-	-	-
TRINITY_DN78020_c0_g1	0	3.05	1.83	0.69	0	0	385	-	-	-	-	-	-	-
TRINITY_DN57353_c0_g1	0	0	0	0	0	0	233	-	-	-	-	-	-	-
TRINITY_DN63920_c2_g1	94.35	97.09	97.83	105.03	106.8	104.72	1920	-	-	PF07946	virNOG04399	S	sp|Q94CC0|Y5994_ARATH Uncharacterized protein At5g49945 OS=Arabidopsis thaliana GN=At5g49945 PE=2 SV=1	gi|695048030|ref|XP_009411910.1| PREDICTED: uncharacterized protein At5g49945-like [Musa acuminata subsp. malaccensis]
TRINITY_DN57581_c3_g2	0	1.74	0	0	0	0	317	-	-	-	-	-	-	-
TRINITY_DN57981_c1_g3	0	0	3.45	0	0	0	333	-	-	-	-	-	-	-
TRINITY_DN62909_c2_g2	18.04	17.31	20.26	13.83	14.27	13.34	696	-	-	-	virNOG12909	P	-	-
TRINITY_DN59086_c1_g1	110.05	109.66	114.98	88.52	91.88	96.14	2295	-	-	-	virNOG03161	P	sp|Q9C9Z1|ZTP50_ARATH Putative zinc transporter At3g08650 OS=Arabidopsis thaliana GN=At3g08650 PE=2 SV=2	gi|1035959069|gb|OAY80209.1| putative zinc transporter [Ananas comosus]
TRINITY_DN72381_c5_g1	0	0	0	0	0	0	300	-	-	-	virNOG30025;virNOG10401;virNOG08824;virNOG03186	ASR	-	gi|1012352371|gb|KYP63559.1| Retrovirus-related Pol polyprotein from transposon TNT 1-94, partial [Cajanus cajan]
TRINITY_DN69931_c0_g2	1.97	2.4	2.52	2.66	1.7	2.33	605	GO:0006259;GO:0003676	-	-	virNOG35958;KOG0017	R	sp|P04146|COPIA_DROME Copia protein OS=Drosophila melanogaster GN=GIP PE=1 SV=3	gi|3319362|gb|AAC26250.1| contains similarity to reverse transcriptase (Pfam: rvt.hmm, score 19.29) [Arabidopsis thaliana] &gt;gi|7267136|emb|CAB80804.1| putative retrotransposon protein [Arabidopsis thaliana]
TRINITY_DN58713_c4_g1	38.05	23.26	22.39	33.11	34.78	27.57	2706	GO:0016021	-	-	virNOG05814	S	-	gi|743771080|ref|XP_010915827.1| PREDICTED: uncharacterized protein LOC105040822 [Elaeis guineensis]
TRINITY_DN61340_c10_g1	0	6.87	0	24.1	0	0	248	-	-	-	-	-	-	-
TRINITY_DN55796_c2_g2	0	0	0	0	0	0	228	-	-	-	-	-	-	-
TRINITY_DN6546_c0_g1	0	0	0	30.18	0	0	217	-	-	-	-	-	-	-
TRINITY_DN89578_c0_g1	2.71	0	0	0	1.19	0	341	-	-	-	-	-	-	-
TRINITY_DN57084_c5_g10	0	0	0	0	0	0	238	-	-	-	-	-	-	-
TRINITY_DN56586_c11_g1	0	3.93	0	0	0	0	272	-	-	-	-	-	-	-
TRINITY_DN64750_c3_g3	0.18	0.32	0.19	0.62	10.86	10.87	772	-	-	-	-	-	-	-
TRINITY_DN59038_c7_g2	0	0	0.67	1.56	0	0	420	-	-	-	-	-	-	-
TRINITY_DN52764_c0_g1	0	0	0	0	0	0	225	-	-	-	virNOG00879	K	sp|H3K2Y6|MED12_ARATH Mediator of RNA polymerase II transcription subunit 12 OS=Arabidopsis thaliana GN=MED12 PE=1 SV=1	gi|695021675|ref|XP_009397935.1| PREDICTED: mediator of RNA polymerase II transcription subunit 12-like [Musa acuminata subsp. malaccensis]
TRINITY_DN50082_c0_g1	0	0	0	1.82	0	0	307	-	-	-	KOG0017	R	-	gi|1000970507|ref|XP_015573560.1| PREDICTED: uncharacterized protein LOC107261121 [Ricinus communis]
TRINITY_DN25159_c0_g1	0.9	0.84	1.95	0.78	2.49	0.91	465	-	-	-	-	-	-	-
TRINITY_DN79853_c0_g1	0	0	65.66	0	0	0	220	-	-	-	-	-	sp|P94212|NDDD_ALCXX N-acyl-D-aspartate deacylase OS=Alcaligenes xylosoxydans xylosoxydans PE=1 SV=1	-
TRINITY_DN58723_c4_g1	0	1.45	0.42	0	0.72	0	493	-	-	-	-	-	-	-
TRINITY_DN71666_c0_g1	6.93	7.36	9.33	10.62	12.94	7.72	1028	-	K14270	PF00155	virNOG04989;virNOG14666	OT	sp|Q8GYY0|1A112_ARATH Probable aminotransferase ACS12 OS=Arabidopsis thaliana GN=ACS12 PE=2 SV=2	gi|743828664|ref|XP_010933924.1| PREDICTED: probable aminotransferase ACS12 [Elaeis guineensis]
TRINITY_DN68460_c0_g1	0	0	0	8.07	0	0	340	-	-	-	-	-	-	-
TRINITY_DN65725_c3_g1	50.65	66.37	50.2	85.2	122.42	82.61	1242	GO:0004748;GO:0005524;GO:0006260;GO:0055114	K10807	PF02867	virNOG08709	F	sp|Q9SJ20|RIR1_ARATH Ribonucleoside-diphosphate reductase large subunit OS=Arabidopsis thaliana GN=RNR1 PE=1 SV=1	gi|695035812|ref|XP_009405337.1| PREDICTED: ribonucleoside-diphosphate reductase large subunit [Musa acuminata subsp. malaccensis] &gt;gi|40850562|gb|AAR95994.1| putative ribonucleotide reductase large subunit [Musa acuminata]
TRINITY_DN74414_c0_g1	0.77	0.24	0.82	0.68	0.24	0	589	-	-	PF13041	virNOG04707	R	sp|Q940A6|PP325_ARATH Pentatricopeptide repeat-containing protein At4g19440, chloroplastic OS=Arabidopsis thaliana GN=At4g19440 PE=2 SV=2	gi|672160183|ref|XP_008799867.1| PREDICTED: pentatricopeptide repeat-containing protein At4g19440, chloroplastic [Phoenix dactylifera]
TRINITY_DN73610_c0_g1	0	0	11.86	0	0	0	266	-	-	-	-	-	-	-
TRINITY_DN65553_c2_g2	0.28	0.86	0.37	1.72	0.2	0.92	1006	-	-	-	-	-	-	-
TRINITY_DN62418_c2_g3	5.04	0	0	0	0	0	265	-	-	-	-	-	-	-
TRINITY_DN61440_c2_g2	0.87	0.66	1.05	0.65	0.69	0.29	1089	GO:0005488	-	-	virNOG04486	L	sp|P08770|TRA1_MAIZE Putative AC transposase OS=Zea mays PE=2 SV=2	gi|902156079|gb|KNA05978.1| hypothetical protein SOVF_185310, partial [Spinacia oleracea]
TRINITY_DN60187_c0_g2	0	0	0	0	0	0	201	-	-	-	-	-	-	-
TRINITY_DN58871_c7_g1	6.98	10.93	15.87	6.4	8.29	7.47	492	-	-	-	-	-	-	-
TRINITY_DN72666_c2_g1	0	0	0.53	0.42	0.89	0.98	453	GO:0000166;GO:0004672	-	-	virNOG06621;COG4886	ST	-	gi|13489172|gb|AAK27806.1|AC022457_9 putative protein kinase [Oryza sativa Japonica Group]
TRINITY_DN66206_c4_g1	0	0	0	2.63	0	0	391	GO:0015074;GO:0005634;GO:0008270;GO:0003676	-	-	COG2801;virNOG30511	RL	sp|Q99315|YG31B_YEAST Transposon Ty3-G Gag-Pol polyprotein OS=Saccharomyces cerevisiae (strain ATCC 204508 / S288c) GN=TY3B-G PE=1 SV=3	gi|720024723|ref|XP_010263723.1| PREDICTED: uncharacterized protein LOC104601919 [Nelumbo nucifera]
TRINITY_DN63792_c5_g2	2.21	3	2.79	1.58	2.61	1.87	911	GO:0008152;GO:0044699;GO:0043168;GO:0000166;GO:0050896;GO:0009987;GO:0016668;GO:0050662	-	-	NOG205863;virNOG25178;virNOG10869	SRE	-	gi|731334482|ref|XP_010678248.1| PREDICTED: uncharacterized protein LOC104893812, partial [Beta vulgaris subsp. vulgaris]
TRINITY_DN59106_c4_g2	0	0	0	0	0	0	280	-	-	-	-	-	-	-
TRINITY_DN73908_c0_g1	0	3.54	0	0	0	0	277	-	-	-	-	-	-	-
TRINITY_DN70516_c1_g1	182.44	152.3	201.57	301.62	251.52	213.2	921	-	-	-	-	-	-	-
TRINITY_DN64983_c0_g1	0	2.58	0	0.4	0	0	462	-	-	-	-	-	-	-
TRINITY_DN71676_c2_g2	0	0	0	0	0	25.66	228	-	-	-	virNOG06869;virNOG29440	S	-	gi|460398822|ref|XP_004244950.1| PREDICTED: U-box domain-containing protein 3-like [Solanum lycopersicum]
TRINITY_DN77691_c0_g1	9.4	0	11.58	0	0	0	240	-	-	-	-	-	-	-
TRINITY_DN62143_c5_g1	0.55	1.3	0.29	0.24	0.52	0	570	-	-	-	-	-	-	-
TRINITY_DN64097_c2_g3	0	0.42	1	0	0.42	0.93	465	-	-	-	-	-	-	-
TRINITY_DN89203_c0_g1	0.84	0	0	0.49	1.58	1.14	566	-	K00873	-	virNOG02106;COG1737	KG	sp|P46118|HEXR_ECOLI HTH-type transcriptional regulator HexR OS=Escherichia coli (strain K12) GN=hexR PE=3 SV=2	gi|1026763645|gb|OAE24625.1| hypothetical protein AXG93_4080s1050 [Marchantia polymorpha subsp. polymorpha]
TRINITY_DN60322_c1_g1	0	0	1.25	3.69	0.98	0	357	-	K13162	-	virNOG01583;virNOG04944	A	sp|Q9SR13|FLK_ARATH Flowering locus K homology domain OS=Arabidopsis thaliana GN=FLK PE=1 SV=1	gi|567922474|ref|XP_006453243.1| hypothetical protein CICLE_v10008200mg [Citrus clementina] &gt;gi|568840641|ref|XP_006474274.1| PREDICTED: RNA-binding KH domain-containing protein PEPPER [Citrus sinensis] &gt;gi|557556469|gb|ESR66483.1| hypothetical protein CICLE_v10008200mg [Citrus clementina]
TRINITY_DN56055_c6_g2	0	0	0	0	0	0	210	GO:0005488	-	-	COG2801	L	-	gi|729470380|ref|XP_010527366.1| PREDICTED: uncharacterized protein LOC104804721 [Tarenaya hassleriana]
TRINITY_DN13067_c0_g1	0	0	0	0	0	0	267	-	-	-	-	-	-	-
TRINITY_DN77719_c0_g1	0	0	0	0	0	0	213	-	-	-	-	-	-	-
TRINITY_DN65585_c0_g1	0	0	0	0	0.73	0	386	-	-	-	-	-	-	-
TRINITY_DN64611_c7_g2	0	0.81	0.93	0.74	1.99	1.74	473	-	-	-	-	-	-	-
TRINITY_DN17078_c0_g1	0.32	0.45	0.33	0.57	0.3	0.49	768	-	-	-	-	-	-	-
TRINITY_DN67917_c3_g1	143.28	60.36	6.82	1.93	3.75	24.66	565	-	-	-	-	-	-	-
TRINITY_DN66092_c10_g1	0	3.29	1.35	0	2.11	0	351	-	-	-	-	-	-	-
TRINITY_DN63032_c3_g1	0.34	0.21	0.35	0.2	0.75	0.35	964	GO:0046872	K02350	-	KOG0017;virNOG05193	R	sp|P10978|POLX_TOBAC Retrovirus-related Pol polyprotein from transposon TNT 1-94 OS=Nicotiana tabacum PE=2 SV=1	gi|1024049921|gb|KZV50107.1| hypothetical protein F511_31489, partial [Dorcoceras hygrometricum]
TRINITY_DN62766_c2_g3	0.9	0.4	0.64	0.35	0.62	0.23	672	-	-	-	-	-	-	-
TRINITY_DN57548_c5_g2	5.65	5.21	4.2	3.15	5.03	9.28	372	-	K14802	PF16212	KOG0206;virNOG05774;COG0474	P	sp|P98204|ALA1_ARATH Phospholipid-transporting ATPase 1 OS=Arabidopsis thaliana GN=ALA1 PE=2 SV=1	gi|672116300|ref|XP_008781308.1| PREDICTED: phospholipid-transporting ATPase 1-like [Phoenix dactylifera]
TRINITY_DN56412_c5_g1	0.26	0.73	0	1.15	0.12	0.27	879	-	-	-	-	-	-	-
TRINITY_DN44205_c0_g2	0	0	0	0	0	0	299	-	-	-	-	-	-	-
TRINITY_DN79261_c0_g1	0	0	0	0	0	0	202	-	-	-	-	-	-	-
TRINITY_DN58167_c2_g1	20.07	16.68	19.44	17.83	21.61	19.49	1933	-	-	PF00069	virNOG04087	T	sp|Q9SJG2|Y2296_ARATH Probable receptor-like protein kinase At2g42960 OS=Arabidopsis thaliana GN=At2g42960 PE=3 SV=1	gi|1035945798|gb|OAY70339.1| putative receptor-like protein kinase, partial [Ananas comosus]
TRINITY_DN60589_c0_g2	1.58	1.76	0.82	1.06	0.95	0.96	1429	GO:0005615;GO:0051603;GO:0004185;GO:0009742;GO:0005773	K16297	PF00450	virNOG00487	O	sp|Q9M099|SCP24_ARATH Serine carboxypeptidase 24 OS=Arabidopsis thaliana GN=SCPL24 PE=1 SV=1	gi|224088300|ref|XP_002308408.1| BRI1 SUPPRESSOR 1 family protein [Populus trichocarpa] &gt;gi|222854384|gb|EEE91931.1| BRI1 SUPPRESSOR 1 family protein [Populus trichocarpa]
TRINITY_DN71545_c2_g1	28.42	20.97	27.84	19.4	14.06	22.08	1245	-	K06067	-	virNOG04555	B	sp|Q8H0W2|HDA9_ARATH Histone deacetylase 9 OS=Arabidopsis thaliana GN=HDA9 PE=1 SV=1	gi|743761051|ref|XP_010940301.1| PREDICTED: histone deacetylase 9 [Elaeis guineensis]
TRINITY_DN60583_c0_g3	0	0	0	0	0	0	222	-	K06890	-	COG0670;virNOG15391	ST	-	gi|672125278|ref|XP_008786053.1| PREDICTED: BI1-like protein [Phoenix dactylifera]
TRINITY_DN73826_c0_g1	0	0	0	0	0	0	203	-	-	-	-	-	-	-
TRINITY_DN63378_c0_g3	0	0	0	0	0	0	235	-	-	-	-	-	-	-
TRINITY_DN61375_c3_g6	7.15	2.54	2.89	2.45	0.69	0.9	1320	-	-	PF03732	virNOG39898;virNOG35018;lilNOG23676;KOG0017	R	-	gi|731384316|ref|XP_010648083.1| PREDICTED: uncharacterized protein LOC104878882 [Vitis vinifera]
TRINITY_DN66261_c1_g1	1.78	2.23	2.33	1.52	1.86	1.41	2185	-	-	-	-	-	-	-
TRINITY_DN57375_c1_g2	12658.3	14150.4	14452.2	17505.6	16717.2	16894.7	221	-	-	-	-	-	-	-
TRINITY_DN72552_c2_g1	148.86	147.19	160.42	121.23	112.32	111.25	1882	-	K04382	-	virNOG00325;virNOG32845	T	sp|Q07100|PP2A3_ARATH Serine/threonine-protein phosphatase PP2A-3 catalytic subunit OS=Arabidopsis thaliana GN=PP2A3 PE=1 SV=2	gi|922074258|gb|ALA55545.1| Protein Phosphatase 2A Catalytic Subunit [Lilium hybrid division VII]
TRINITY_DN73770_c0_g1	0	0.38	0	0.7	0	0.41	483	-	-	-	-	-	-	-
TRINITY_DN62856_c5_g5	0	1.68	1.32	0	0	0	422	-	-	-	-	-	-	-
TRINITY_DN58404_c5_g1	0	1.6	0.96	0.73	0	0.86	380	-	-	-	-	-	-	-
TRINITY_DN68466_c0_g2	1.27	1	1.79	2.06	0.6	0.43	652	-	-	-	-	-	-	-
TRINITY_DN65781_c8_g1	0	0	1.24	0	0	2.16	358	-	-	-	-	-	-	-
TRINITY_DN58465_c1_g2	31.62	33.69	18.87	28.6	32.74	27.71	1006	-	-	-	-	-	-	-
TRINITY_DN55883_c7_g1	0	0	0	0	0	0	253	-	-	-	-	-	-	-
TRINITY_DN92640_c0_g1	0.31	0.87	0.66	0.81	0	0.63	542	-	-	-	-	-	-	-
TRINITY_DN72544_c13_g4	3676.05	3437.89	3971.46	2917.83	2995.36	3216.4	1886	-	-	-	virNOG34746;virNOG20739	S	sp|Q8TGM7|ART2_YEAST Putative uncharacterized protein ART2 OS=Saccharomyces cerevisiae (strain ATCC 204508 / S288c) GN=ART2 PE=5 SV=1	gi|922327157|ref|XP_013442971.1| senescence-associated protein, putative, partial [Medicago truncatula] &gt;gi|657370962|gb|KEH16996.1| senescence-associated protein, putative, partial [Medicago truncatula]
TRINITY_DN6491_c0_g1	0	17.94	0	0.99	0	0	351	-	-	-	-	-	-	-
TRINITY_DN27582_c0_g1	5.2	0	0	0	0	0	412	-	-	-	-	-	-	-
TRINITY_DN62019_c3_g4	0	0	0	0	0	0	259	-	-	-	-	-	-	-
TRINITY_DN55526_c0_g2	21.46	21.26	21.79	20.72	16.55	16.7	2355	-	-	PF13812;PF13041;PF01535	virNOG01529	R	sp|Q8GYL7|PP361_ARATH Pentatricopeptide repeat-containing protein At5g02830, chloroplastic OS=Arabidopsis thaliana GN=At5g02830 PE=2 SV=3	gi|743781701|ref|XP_010920950.1| PREDICTED: LOW QUALITY PROTEIN: pentatricopeptide repeat-containing protein At5g02830, chloroplastic [Elaeis guineensis]
TRINITY_DN72505_c2_g2	0.29	0.82	0.5	0.26	0.09	0.5	1076	GO:0003723;GO:0000166	-	-	virNOG03523	A	sp|O04425|FCA_ARATH Flowering time control protein FCA OS=Arabidopsis thaliana GN=FCA PE=1 SV=3	gi|1035933531|gb|OAY62644.1| Flowering time control protein FCA [Ananas comosus]
TRINITY_DN69067_c3_g3	0	0	0	0	0	0	214	-	-	-	-	-	-	-
TRINITY_DN64389_c4_g3	0	3.55	4.38	4.25	0	0	345	-	-	-	-	-	-	-
TRINITY_DN83346_c0_g1	0	0	0	0	0	63.78	203	-	-	-	-	-	-	-
TRINITY_DN69415_c2_g2	4.32	4.66	5.26	5.07	7.34	5.53	1768	-	K00547	PF02574	virNOG02042	E	sp|Q9FUN0|HMT1_MAIZE Homocysteine S-methyltransferase 1 OS=Zea mays GN=HMT-1 PE=2 SV=1	gi|672165089|ref|XP_008802439.1| PREDICTED: homocysteine S-methyltransferase 1 [Phoenix dactylifera]
TRINITY_DN94851_c0_g1	44.5	0	0	0	0	0	242	-	-	-	-	-	-	-
TRINITY_DN38283_c0_g1	59.15	0	0	0	0	0	206	-	-	-	-	-	-	-
TRINITY_DN95011_c0_g1	0	9.36	0	0	0	0	264	-	-	-	virNOG00819;virNOG09866;virNOG19602;virNOG08824	TR	sp|Q94HW2|POLR1_ARATH Retrovirus-related Pol polyprotein from transposon RE1 OS=Arabidopsis thaliana GN=RE1 PE=2 SV=1	gi|1012352371|gb|KYP63559.1| Retrovirus-related Pol polyprotein from transposon TNT 1-94, partial [Cajanus cajan]
TRINITY_DN18299_c0_g1	0	0.19	0.43	0.71	0.38	0	670	-	-	-	-	-	-	-
TRINITY_DN72393_c3_g2	3.67	6.9	0.42	1.49	0.76	6.26	493	-	-	-	-	-	-	gi|147805299|emb|CAN78267.1| hypothetical protein VITISV_006709 [Vitis vinifera]
TRINITY_DN69112_c2_g1	143.09	142.11	138.57	104.6	100.43	105.48	3262	-	-	PF07223	virNOG05888	S	-	gi|672180086|ref|XP_008810225.1| PREDICTED: ataxin-2 homolog isoform X1 [Phoenix dactylifera]
TRINITY_DN1717_c0_g1	0	1.79	0	0	0	0	369	-	-	-	-	-	-	-
TRINITY_DN66074_c4_g1	2.27	2.23	2.69	2.59	1.87	4.45	1260	-	-	-	-	-	-	-
TRINITY_DN71435_c0_g1	1.3	0	0	1.1	1.18	1.3	412	-	-	-	-	-	-	-
TRINITY_DN38421_c0_g2	0	0	0	0	0	0	223	-	-	-	-	-	-	-
TRINITY_DN42882_c0_g1	0	0	0	0	0	0	209	-	-	-	-	-	-	-
TRINITY_DN17300_c0_g1	3.15	0	0	0	0	0	330	-	-	-	-	-	-	-
TRINITY_DN67003_c1_g1	2.74	2.8	2.61	1.96	1.43	1.78	2250	-	-	-	virNOG10443	S	-	gi|695050660|ref|XP_009413326.1| PREDICTED: uncharacterized protein LOC103994653 [Musa acuminata subsp. malaccensis] &gt;gi|695050662|ref|XP_009413327.1| PREDICTED: uncharacterized protein LOC103994653 [Musa acuminata subsp. malaccensis]
TRINITY_DN79059_c0_g1	0	0	14.71	0	0	0	257	-	-	-	-	-	-	-
TRINITY_DN57023_c8_g1	0	0	0	0	0	0	230	-	-	-	-	-	-	-
TRINITY_DN72158_c0_g1	0	0	0	0	0	0	378	-	-	-	-	-	-	-
TRINITY_DN62609_c3_g1	0	0	0	21.13	0	0	242	-	-	-	-	-	-	-
TRINITY_DN90161_c0_g1	44.23	0	0	0	0	0	225	-	-	-	-	-	-	-
TRINITY_DN60226_c2_g2	0.29	0.55	0.23	0.76	0.96	0.9	1392	-	-	-	-	-	-	-
TRINITY_DN69401_c2_g8	0	0	0	0	0	0	213	-	-	-	-	-	-	-
TRINITY_DN61623_c1_g3	0.89	0.89	1.38	1.07	1.14	0	747	-	K12598	-	virNOG07501;KOG0017;virNOG01948;virNOG01480	QORB	-	gi|1012333719|gb|KYP45103.1| Retrovirus-related Pol polyprotein from transposon TNT 1-94 [Cajanus cajan]
TRINITY_DN57733_c3_g1	19.27	21.76	21.18	23.09	22.21	22.13	1997	GO:0003860	K05605	PF16113	virNOG04004	I	sp|Q8RXN4|HIBC5_ARATH 3-hydroxyisobutyryl-CoA hydrolase-like protein 2, mitochondrial OS=Arabidopsis thaliana GN=At4g31810 PE=1 SV=1	gi|1035942256|gb|OAY68009.1| 3-hydroxyisobutyryl-CoA hydrolase-like protein 2, mitochondrial [Ananas comosus]
TRINITY_DN29050_c0_g1	0	0	0	0	2.6	1.45	334	-	-	-	-	-	-	-
TRINITY_DN64906_c0_g5	13.76	14.43	10.22	5.53	6.49	7.6	858	-	-	-	-	-	-	-
TRINITY_DN61734_c3_g1	0.57	0.63	1.49	0.43	1.09	0.69	1082	-	-	-	-	-	-	-
TRINITY_DN54188_c0_g1	2.58	3.78	2.96	4.42	3.2	4.42	1229	-	-	-	virNOG11039	S	-	gi|743839277|ref|XP_010936956.1| PREDICTED: uncharacterized protein At5g02240 isoform X1 [Elaeis guineensis]
TRINITY_DN44228_c0_g2	0	0	0.85	0	1.38	0	393	-	-	-	-	-	-	-
TRINITY_DN5804_c0_g1	0	0	0	0	0	0	209	-	-	-	-	-	-	-
TRINITY_DN56961_c1_g1	0	0	0	0	0	0	288	-	-	-	-	-	-	-
TRINITY_DN56213_c8_g2	0.99	4.58	0	0	0.88	0	367	-	-	-	-	-	-	-
TRINITY_DN9476_c0_g1	0	0	0	8.55	0	0	235	-	-	-	-	-	-	-
TRINITY_DN68419_c0_g1	0	0	0	0	0	0	206	-	-	-	-	-	-	-
TRINITY_DN20533_c0_g1	0.48	0.45	0	0.41	0.89	0.48	454	-	-	-	-	-	-	-
TRINITY_DN50657_c2_g1	0	0	0.79	0	0	0	400	-	-	-	-	-	-	-
TRINITY_DN55805_c1_g3	1.94	10.63	0	0	1.68	1.88	316	-	-	-	-	-	-	-
TRINITY_DN59713_c2_g6	0	0	0	0.82	0	0	368	-	-	-	-	-	-	-
TRINITY_DN16322_c0_g1	1.27	0.2	0.22	0.19	0	0.44	651	-	-	-	-	-	-	-
TRINITY_DN71118_c0_g3	0	0	5.9	0	0	0	300	GO:0005488	-	-	virNOG20084	S	-	gi|702477276|ref|XP_010032259.1| PREDICTED: uncharacterized protein LOC104421839 [Eucalyptus grandis]
TRINITY_DN69476_c2_g3	5.62	4.33	3.42	5.31	13.83	2.49	417	GO:0016787	K19882	-	NOG03689;virNOG01719	SM	sp|Q66GM8|PAE10_ARATH Pectin acetylesterase 10 OS=Arabidopsis thaliana GN=PAE10 PE=2 SV=1	gi|225432234|ref|XP_002275616.1| PREDICTED: protein notum homolog isoform X1 [Vitis vinifera]
TRINITY_DN36598_c0_g1	0	0.24	0.71	0.76	0.24	0.44	1174	-	-	-	-	-	-	-
TRINITY_DN68308_c2_g1	26.06	25.62	19.22	32.42	28.67	24.02	1254	GO:0016021	-	-	virNOG05773	GE	sp|Q9LRP2|PT317_ARATH Probable sugar phosphate/phosphate translocator At3g17430 OS=Arabidopsis thaliana GN=At3g17430 PE=1 SV=1	gi|763745217|gb|KJB12656.1| hypothetical protein B456_002G032000 [Gossypium raimondii]
TRINITY_DN68731_c3_g1	0	0	0	0	0	0	236	-	-	-	-	-	-	-
TRINITY_DN62417_c3_g2	0	13.24	0	0	0	0	225	-	-	-	-	-	-	-
TRINITY_DN44003_c0_g3	0	0	0	0	0	0	332	-	-	-	-	-	-	-
TRINITY_DN60466_c4_g2	12.34	12.03	17.32	8.25	11.35	10.62	806	-	K01528	PF01031	virNOG08991	U	sp|Q9SE83|DRP2A_ARATH Dynamin-2A OS=Arabidopsis thaliana GN=DRP2A PE=1 SV=2	gi|1035933754|gb|OAY62843.1| Dynamin-2B [Ananas comosus]
TRINITY_DN69013_c2_g1	0	0	3.71	0	5.34	0	288	-	-	-	-	-	-	-
TRINITY_DN63526_c4_g4	0	0	0	0	0	0	229	-	-	-	-	-	-	-
TRINITY_DN4885_c0_g1	0	0	0	0	9.23	0	261	-	-	-	virNOG05394	T	-	gi|695049968|ref|XP_009412943.1| PREDICTED: protein STRUBBELIG-RECEPTOR FAMILY 3-like [Musa acuminata subsp. malaccensis]
TRINITY_DN68475_c2_g1	0	0	0	0	0	0	216	-	K14794	-	-	-	-	gi|702457957|ref|XP_010027409.1| PREDICTED: uncharacterized protein LOC104417910 [Eucalyptus grandis]
TRINITY_DN71710_c3_g1	0	0	0	0	0	0	219	-	-	-	-	-	-	-
TRINITY_DN69978_c0_g1	1.12	17.99	16.6	0.64	16.69	1.2	610	-	-	-	-	-	-	-
TRINITY_DN47650_c0_g1	0	1.69	2.13	0	0	0	319	-	-	-	-	-	-	-
TRINITY_DN72688_c6_g5	0	0	42.25	0	0	0	221	-	-	-	-	-	-	-
TRINITY_DN68416_c4_g1	0	32.97	0	0	0	0	231	-	-	-	-	-	-	-
TRINITY_DN70498_c5_g3	15068.3	14441.3	16443.1	11362.7	11460	12232.4	311	GO:0005524	K03283	PF00012	virNOG03266;KOG0101	O	sp|P09189|HSP7C_PETHY Heat shock cognate 70 kDa protein OS=Petunia hybrida GN=HSP70 PE=2 SV=1	gi|312282377|dbj|BAJ34054.1| unnamed protein product [Eutrema halophilum]
TRINITY_DN55783_c3_g1	4.49	5.26	4.27	4.62	4.47	4.7	2935	GO:0010051;GO:0048366	-	PF01535;PF13041;PF14432	virNOG01257	R	sp|Q9SN39|PP320_ARATH Pentatricopeptide repeat-containing protein DOT4, chloroplastic OS=Arabidopsis thaliana GN=DOT4 PE=2 SV=1	gi|672132941|ref|XP_008790066.1| PREDICTED: pentatricopeptide repeat-containing protein At4g18750, chloroplastic [Phoenix dactylifera]
TRINITY_DN58784_c0_g1	22.4	20.47	16.61	19.47	15.81	22.74	3611	-	-	PF04434;PF03101;PF10551	virNOG08902	S	sp|Q9SSQ4|FRS6_ARATH Protein FAR1-RELATED SEQUENCE 6 OS=Arabidopsis thaliana GN=FRS6 PE=2 SV=1	gi|672129461|ref|XP_008788240.1| PREDICTED: protein FAR1-RELATED SEQUENCE 6-like [Phoenix dactylifera]
TRINITY_DN70935_c4_g2	0	3.93	0	0	0	0	272	-	-	-	-	-	-	-
TRINITY_DN66015_c1_g1	0.78	1.98	3.9	1.15	0.49	0.8	585	-	K11838	-	virNOG02575;virNOG30559	O	-	gi|720086425|ref|XP_010243835.1| PREDICTED: ubiquitin carboxyl-terminal hydrolase 13-like, partial [Nelumbo nucifera]
TRINITY_DN67013_c1_g1	19.43	16.63	23.12	15.74	12.27	13.59	2291	-	-	-	-	-	-	-
TRINITY_DN57175_c3_g2	0	0	0	25.47	0	0	222	-	-	-	-	-	-	-
TRINITY_DN72831_c10_g7	0	0	0	0	0	0	245	-	-	-	-	-	-	-
TRINITY_DN68509_c2_g7	13.83	0	0	0	0	0	227	-	-	-	-	-	-	-
TRINITY_DN72485_c4_g3	0.97	0.74	0.82	0.34	0.18	0.8	684	-	-	-	-	-	-	-
TRINITY_DN66837_c1_g2	9.82	10.27	11.84	11.74	11.29	12.21	1766	-	-	PF07496;PF01429	virNOG05884	KB	sp|Q8LA53|MBD2_ARATH Methyl-CpG-binding domain-containing protein 2 OS=Arabidopsis thaliana GN=MBD2 PE=1 SV=1	gi|672156944|ref|XP_008798160.1| PREDICTED: methyl-CpG-binding domain-containing protein 2-like [Phoenix dactylifera] &gt;gi|672156946|ref|XP_008798161.1| PREDICTED: methyl-CpG-binding domain-containing protein 2-like [Phoenix dactylifera]
TRINITY_DN41698_c0_g1	0	0	0	1.19	1.27	0	403	-	-	-	-	-	-	-
TRINITY_DN72135_c1_g4	0.8	0.57	0.64	0.18	0.38	0.82	672	-	-	-	-	-	-	-
TRINITY_DN64348_c3_g4	0.16	0.23	0.75	0.28	0.86	1.08	1250	-	-	-	-	-	-	-
TRINITY_DN47921_c0_g2	0.17	0	0.18	1.54	0	0.36	728	-	-	-	-	-	-	-
TRINITY_DN57745_c0_g1	10.67	5.44	4.13	7.99	7.34	17.26	771	GO:0006351	-	PF00249	virNOG00619;euNOG44409	SR	sp|Q700D9|MYBF_ARATH Putative Myb family transcription factor At1g14600 OS=Arabidopsis thaliana GN=At1g14600 PE=2 SV=2	gi|743804125|ref|XP_010927106.1| PREDICTED: putative Myb family transcription factor At1g14600 isoform X2 [Elaeis guineensis]
TRINITY_DN87966_c0_g1	5.32	0	0	0	0	2.58	297	-	-	-	-	-	-	-
TRINITY_DN57565_c8_g1	0.73	0.56	0.62	0	0.28	0.15	808	-	-	-	-	-	-	-
TRINITY_DN10358_c0_g1	17.32	0	0	0	0	0	243	-	-	-	-	-	-	-
TRINITY_DN57581_c5_g1	5.42	0	3.18	0	2.31	0	296	-	-	-	-	-	-	-
TRINITY_DN44199_c0_g2	0	0	0	1.15	0	0	339	-	-	-	-	-	-	-
TRINITY_DN54389_c0_g1	4.99	7.86	5.66	6.99	7.36	4.78	885	GO:0046914;GO:0030001;GO:0005737;GO:0046916	-	-	virNOG19717	S	-	gi|695000101|ref|XP_009410248.1| PREDICTED: splicing factor, arginine/serine-rich 19-like [Musa acuminata subsp. malaccensis]
TRINITY_DN64992_c0_g3	0	24.26	0	0	0	0	208	-	-	-	-	-	-	-
TRINITY_DN71073_c6_g1	0	0	0	0	0	0	206	-	-	-	-	-	-	-
TRINITY_DN58116_c0_g1	151.62	270.83	370.83	113.45	152.68	130.66	1175	GO:0003676	K11593	-	KOG1041;virNOG03786;NOG00694	J	sp|Q6EU14|AGO1A_ORYSJ Protein argonaute 1A OS=Oryza sativa subsp. japonica GN=AGO1A PE=2 SV=1	gi|976920056|gb|KVI04804.1| Argonaute/Dicer protein, PAZ [Cynara cardunculus var. scolymus]
TRINITY_DN64368_c0_g1	0	0	0	0	0	0	235	-	-	-	-	-	-	-
TRINITY_DN68020_c0_g3	0	0	0	0	0	0	207	-	-	-	-	-	-	-
TRINITY_DN82260_c0_g1	0	1.14	0	0	0	0	420	-	-	-	-	-	-	-
TRINITY_DN61990_c3_g1	0	1.89	0	0	3.4	0	315	-	-	-	-	-	-	-
TRINITY_DN65054_c1_g2	2.16	0	0	0.92	0.99	0.54	437	-	K10581	-	virNOG05101	O	-	gi|672163289|ref|XP_008801487.1| PREDICTED: probable ubiquitin-conjugating enzyme E2 25 [Phoenix dactylifera]
TRINITY_DN62317_c3_g2	0	0	0	0	1.98	0	398	-	-	-	-	-	-	-
TRINITY_DN52752_c0_g2	76.13	70.08	78.49	69.52	63.81	78.14	469	GO:0016787	K14497	-	KOG0698;virNOG10628	T	sp|Q65XK7|P2C51_ORYSJ Probable protein phosphatase 2C 51 OS=Oryza sativa subsp. japonica GN=Os05g0572700 PE=2 SV=1	gi|1035926781|gb|OAY56368.1| hypothetical protein MANES_02G010500 [Manihot esculenta]
TRINITY_DN7122_c0_g1	0	0	0	0	0	1.8	319	-	-	-	-	-	-	-
TRINITY_DN69688_c1_g1	0	0	0	1.91	0	0	354	GO:0004674;GO:0005524;GO:0016021;GO:0006468	-	PF07714	virNOG05235;euNOG03117	T	sp|O65468|CRK8_ARATH Cysteine-rich receptor-like protein kinase 8 OS=Arabidopsis thaliana GN=CRK8 PE=3 SV=2	gi|672168765|ref|XP_008804396.1| PREDICTED: putative receptor-like protein kinase At4g00960 [Phoenix dactylifera]
TRINITY_DN65611_c3_g2	0	0	0	0	0	0	221	-	-	-	-	-	-	-
TRINITY_DN40597_c0_g2	0	0	0	0	0	0	219	-	-	-	-	-	-	-
TRINITY_DN46219_c0_g1	0	0	3.01	0	0	0	299	-	-	-	-	-	-	-
TRINITY_DN72593_c3_g2	0	0	33.99	15.11	7.92	0	268	-	-	-	-	-	-	-
TRINITY_DN66581_c5_g1	0	62.29	0	0	7.13	0	273	-	-	-	-	-	-	-
TRINITY_DN50022_c0_g2	0	1.17	1.44	0	0	0	346	-	-	-	-	-	-	-
TRINITY_DN58280_c8_g1	0	0	0	0	0	0	223	-	-	-	-	-	-	-
TRINITY_DN68476_c8_g1	0	0	7.36	0	0	0	257	-	-	-	-	-	-	-
TRINITY_DN56140_c2_g2	0	10.99	0	0	9.94	0	231	-	-	-	-	-	-	-
TRINITY_DN65860_c3_g2	0	0	0	0	0	0	205	-	-	-	-	-	-	-
TRINITY_DN57984_c3_g5	0	2	0	0	1.92	2.14	359	-	-	-	-	-	-	-
TRINITY_DN58744_c3_g2	25.54	35.36	26.44	17.56	20.36	20.71	375	-	-	PF00098	-	-	-	gi|147838590|emb|CAN76580.1| hypothetical protein VITISV_025642 [Vitis vinifera]
TRINITY_DN70311_c3_g2	0	0	0	21.94	58	0	222	-	-	-	-	-	-	-
TRINITY_DN46496_c0_g2	0	11.54	0	0	0	0	255	-	-	-	-	-	-	-
TRINITY_DN46375_c0_g1	0	0	0	0	7.43	0	271	-	-	-	-	-	-	-
TRINITY_DN67232_c0_g1	31.71	32.31	31.01	33.56	30.86	29.89	2572	-	-	PF01344	virNOG04620	R	sp|Q9FKJ0|FK132_ARATH F-box/kelch-repeat protein At5g60570 OS=Arabidopsis thaliana GN=At5g60570 PE=2 SV=1	gi|743803412|ref|XP_010926912.1| PREDICTED: F-box/kelch-repeat protein At5g60570-like [Elaeis guineensis] &gt;gi|743803414|ref|XP_010926913.1| PREDICTED: F-box/kelch-repeat protein At5g60570-like [Elaeis guineensis] &gt;gi|743803416|ref|XP_010926914.1| PREDICTED: F-box/kelch-repeat protein At5g60570-like [Elaeis guineensis] &gt;gi|743803420|ref|XP_010926915.1| PREDICTED: F-box/kelch-repeat protei…
TRINITY_DN58862_c2_g3	0.31	0.15	0.33	0.42	0.45	0.16	775	-	-	-	-	-	-	-
TRINITY_DN68860_c11_g1	1.13	0.53	1.24	2.42	1.03	0	430	-	-	-	-	-	-	-
TRINITY_DN63218_c7_g1	0.96	1.07	12.55	0.14	18.54	22.52	764	-	-	-	-	-	-	-
TRINITY_DN70317_c2_g1	4.67	3.13	2.77	1.24	1.92	2.44	1291	-	-	-	-	-	-	-
TRINITY_DN64613_c1_g8	35.1	0	0	0	0	0	202	GO:0015074;GO:0003676	K01303	-	COG2801;virNOG38453;virNOG28873	RL	-	gi|89179406|gb|ABD63142.1| Retrotransposon gag protein [Asparagus officinalis]
TRINITY_DN36870_c0_g1	0.59	1.64	0	0	0.54	0	425	-	-	-	-	-	-	-
TRINITY_DN56683_c4_g4	0	6.69	0	0	0	0	249	-	-	-	-	-	-	-
TRINITY_DN47516_c1_g2	0.58	1.63	0	0	0	0.58	426	-	-	-	-	-	-	-
TRINITY_DN55880_c3_g2	43.31	42.29	44.63	39.11	38.03	36.37	1824	-	K01918	PF02569	virNOG02378	H	sp|Q9FKB3|PANC_ARATH Pantoate--beta-alanine ligase OS=Arabidopsis thaliana GN=At5g48840 PE=1 SV=1	gi|695041524|ref|XP_009408370.1| PREDICTED: pantoate--beta-alanine ligase isoform X1 [Musa acuminata subsp. malaccensis]
TRINITY_DN88762_c0_g1	0	0	2.88	0	0	0	346	-	-	-	-	-	-	-
TRINITY_DN63270_c5_g1	0	0	1.24	0	1.95	1.08	358	-	-	-	-	-	-	-
TRINITY_DN56222_c0_g2	0	0	0	0	0	0	277	GO:0003677	K09422	-	virNOG05184	K	sp|Q8VZQ2|MYB61_ARATH Transcription factor MYB61 OS=Arabidopsis thaliana GN=MYB61 PE=2 SV=1	gi|729297990|ref|XP_010549176.1| PREDICTED: transcription factor MYB86 [Tarenaya hassleriana]
TRINITY_DN67876_c1_g3	4.96	4.74	12.85	2.12	6.93	1.06	434	-	-	-	KOG1075;virNOG09124;virNOG01327	R	-	gi|971571322|ref|XP_015169658.1| PREDICTED: uncharacterized protein LOC107062928 [Solanum tuberosum]
TRINITY_DN56061_c2_g1	39.62	43.14	43.61	39.36	37.61	40.33	1670	-	-	-	virNOG18770	R	-	gi|672144604|ref|XP_008796203.1| PREDICTED: uncharacterized protein LOC103711723 isoform X1 [Phoenix dactylifera]
TRINITY_DN67202_c2_g1	5.79	6.85	7.06	9.5	8.84	10.46	730	GO:0016021;GO:0009536	K03453	-	virNOG01138	P	sp|Q7XVB3|BASS1_ORYSJ Probable sodium/metabolite cotransporter BASS1, chloroplastic OS=Oryza sativa subsp. japonica GN=BASS1 PE=2 SV=2	gi|672132353|ref|XP_008789759.1| PREDICTED: probable sodium/metabolite cotransporter BASS1, chloroplastic [Phoenix dactylifera] &gt;gi|672132355|ref|XP_008789760.1| PREDICTED: probable sodium/metabolite cotransporter BASS1, chloroplastic [Phoenix dactylifera]
TRINITY_DN77861_c0_g1	0	0	2.9	0	0	0	301	-	-	-	-	-	-	-
TRINITY_DN64540_c8_g1	0	25.84	0	0	0	3.92	308	-	-	-	-	-	-	gi|1009140353|ref|XP_015887603.1| PREDICTED: uncharacterized protein LOC107422641 [Ziziphus jujuba]
TRINITY_DN72063_c3_g2	0	0.31	0.71	0.29	0	0.34	526	-	-	-	-	-	-	-
TRINITY_DN68653_c14_g6	2.93	0	0	0	0	0.73	398	-	-	-	-	-	-	-
TRINITY_DN89136_c0_g1	0	0	0	0	0	0	246	GO:0003677;GO:0046872;GO:0006310	-	-	virNOG39628;KOG0017	R	sp|P10978|POLX_TOBAC Retrovirus-related Pol polyprotein from transposon TNT 1-94 OS=Nicotiana tabacum PE=2 SV=1	gi|147777398|emb|CAN67199.1| hypothetical protein VITISV_017217 [Vitis vinifera]
TRINITY_DN70640_c1_g1	0	0	0	15.71	0	0	238	-	-	-	-	-	-	-
TRINITY_DN65085_c1_g2	0.42	1.96	0	0	0.39	0	478	-	-	-	-	-	-	-
TRINITY_DN69207_c0_g1	7.73	3.55	4.38	0	0	2.52	345	-	-	-	-	-	-	-
TRINITY_DN33688_c0_g1	0	0	0	0	0	0	252	-	-	-	-	-	-	-
TRINITY_DN39552_c0_g1	0	0	0	0	0	0	315	-	-	-	-	-	-	-
TRINITY_DN39491_c0_g1	0	0	0	0	12.67	0	265	-	-	-	-	-	-	-
TRINITY_DN57644_c5_g1	0	0	3.62	0	0.95	0	360	-	-	-	-	-	-	-
TRINITY_DN86878_c0_g1	0	0	0	20.04	0	0	244	-	-	-	-	-	-	-
TRINITY_DN63619_c4_g2	0	0	0	0	0.64	0.71	401	GO:0003964;GO:0006278	-	-	NOG109340;strNOG08276;virNOG08281	SR	sp|P10978|POLX_TOBAC Retrovirus-related Pol polyprotein from transposon TNT 1-94 OS=Nicotiana tabacum PE=2 SV=1	gi|831250510|gb|AKM12487.1| reverse transcriptase, partial [Ixora sp. CMAC-2015]
TRINITY_DN55658_c14_g1	0	6.13	0	0	0	0	307	-	-	-	-	-	-	-
TRINITY_DN24163_c0_g1	0	0	0	0	2.82	3.21	285	-	-	-	-	-	-	-
TRINITY_DN923_c0_g1	1.55	0	0	1.3	0	0	392	-	-	-	-	-	-	-
TRINITY_DN826_c0_g1	0	0	0	0	0	0	261	-	-	-	-	-	-	-
TRINITY_DN55092_c0_g1	1.21	0.99	0.78	1.04	1.39	1.14	1590	-	-	PF01535;PF13041	KOG4197;virNOG11059;virNOG08755	R	sp|O82380|PP175_ARATH Pentatricopeptide repeat-containing protein At2g29760, chloroplastic OS=Arabidopsis thaliana GN=PCMP-H33 PE=2 SV=1	gi|743833115|ref|XP_010935172.1| PREDICTED: pentatricopeptide repeat-containing protein At5g66520-like [Elaeis guineensis]
TRINITY_DN43985_c0_g4	0	0	0	0	0	0	322	-	-	-	-	-	-	-
TRINITY_DN90582_c0_g1	0	1.1	0	0.34	0.72	0.39	491	-	-	PF00924	-	-	sp|P39285|MSCM_ECOLI Miniconductance mechanosensitive channel MscM OS=Escherichia coli (strain K12) GN=mscM PE=1 SV=3	-
TRINITY_DN61536_c3_g1	0.43	1.62	0	0.19	0	0	648	-	-	-	-	-	-	-
TRINITY_DN58591_c1_g2	15.7	13.53	16.03	11.64	12.24	12.94	4831	-	-	-	virNOG00065	S	-	gi|672106888|ref|XP_008783515.1| PREDICTED: uncharacterized protein LOC103702712 [Phoenix dactylifera] &gt;gi|672106890|ref|XP_008783587.1| PREDICTED: uncharacterized protein LOC103702712 [Phoenix dactylifera] &gt;gi|672106892|ref|XP_008783665.1| PREDICTED: uncharacterized protein LOC103702712 [Phoenix dactylifera] &gt;gi|672106894|ref|XP_008783753.1| PREDICTED: uncharacterized protein LOC1037027…
TRINITY_DN82753_c0_g1	0	8.2	0	0	0	0	270	-	-	-	-	-	-	-
TRINITY_DN63369_c2_g3	0	0	0	0	0	0	246	-	-	-	-	-	-	-
TRINITY_DN72687_c0_g2	0	0	0.83	0	1.35	2.99	395	-	-	-	-	-	-	-
TRINITY_DN46647_c0_g1	0	7.23	0	6.34	0	0	246	-	-	-	-	-	-	-
TRINITY_DN60646_c1_g2	2.71	0	0	0	2.31	0	296	-	-	-	-	-	-	-
TRINITY_DN84037_c0_g1	0.51	0.16	0.54	0	0.32	0.53	736	-	-	-	-	-	-	-
TRINITY_DN68226_c3_g2	0.59	0.68	1.24	1.27	0	0.12	929	-	-	-	-	-	-	-
TRINITY_DN59324_c0_g1	0	0	0	0	0	0	217	GO:0015074;GO:0008270;GO:0003676	-	-	NOG127737;KOG0017;virNOG08281	R	sp|P10978|POLX_TOBAC Retrovirus-related Pol polyprotein from transposon TNT 1-94 OS=Nicotiana tabacum PE=2 SV=1	gi|147777683|emb|CAN78199.1| hypothetical protein VITISV_041785 [Vitis vinifera]
TRINITY_DN68624_c0_g1	4.1	0	2.26	0	0	0	406	-	-	-	-	-	-	-
TRINITY_DN67497_c2_g4	2.17	1.52	3.55	0.93	0.5	0.54	436	-	-	-	-	-	-	-
TRINITY_DN60023_c7_g4	0	0	0	5.66	0	0	340	-	-	-	-	-	-	-
TRINITY_DN50286_c0_g1	10.57	0	3	4.36	0	2.59	343	-	-	-	-	-	-	-
TRINITY_DN36773_c0_g1	0.5	0.71	0.53	1.09	0.95	1.79	597	-	-	-	virNOG24551	S	sp|Q8VZN1|OFP5_ARATH Transcription repressor OFP5 OS=Arabidopsis thaliana GN=OFP5 PE=1 SV=1	gi|695047075|ref|XP_009411403.1| PREDICTED: transcription repressor OFP5-like [Musa acuminata subsp. malaccensis]
TRINITY_DN43258_c0_g1	0	3.62	4.74	0	6.71	0	276	-	-	-	-	-	-	-
TRINITY_DN19751_c0_g1	0	0	0	0	0	0	217	-	-	-	-	-	-	-
TRINITY_DN70360_c4_g3	2.78	0.63	2.09	1.88	1.76	2.45	865	-	-	-	strNOG11548;virNOG11527	S	sp|Q9LKR8|RAF1_ARATH Rubisco accumulation factor 1.1, chloroplastic OS=Arabidopsis thaliana GN=RAF1.1 PE=1 SV=1	gi|672193131|ref|XP_008775953.1| PREDICTED: LOW QUALITY PROTEIN: rubisco accumulation factor 1, chloroplastic-like [Phoenix dactylifera]
TRINITY_DN68401_c2_g1	1.45	0	0	0	0	0	399	-	-	-	-	-	-	-
TRINITY_DN59824_c2_g2	0	0	0	2.44	0	0	290	-	-	-	-	-	-	-
TRINITY_DN57092_c3_g1	0	0	0	0	0	0	235	-	-	-	-	-	-	gi|697125846|ref|XP_009616949.1| PREDICTED: uncharacterized protein LOC104109376 [Nicotiana tomentosiformis]
TRINITY_DN72735_c1_g1	261.78	396.48	232.93	527.08	311.33	597.86	209	-	-	-	-	-	-	-
TRINITY_DN51502_c0_g1	0.88	1.1	0.62	0.51	0	0	555	-	-	-	-	-	-	-
TRINITY_DN42654_c0_g2	0	3.23	0	0	0	1.72	322	-	-	-	-	-	-	-
TRINITY_DN18988_c0_g1	0	0	0	6.8	0	0	273	-	-	-	NOG06833;virNOG00819;KOG0017	SR	sp|Q94HW2|POLR1_ARATH Retrovirus-related Pol polyprotein from transposon RE1 OS=Arabidopsis thaliana GN=RE1 PE=2 SV=1	gi|697103292|ref|XP_009605462.1| PREDICTED: uncharacterized protein LOC104100012 [Nicotiana tomentosiformis]
TRINITY_DN72858_c5_g2	1.21	0	1.4	2.15	0.64	0	517	-	-	-	virNOG04226	O	-	gi|672159698|ref|XP_008799614.1| PREDICTED: ATP-dependent zinc metalloprotease FtsH [Phoenix dactylifera]
TRINITY_DN65689_c3_g1	0	0	0	0	0	7.69	276	-	-	-	-	-	-	-
TRINITY_DN65305_c1_g1	127.67	128.71	127.38	205.22	202.8	206.2	928	-	K00430	-	virNOG05838	G	sp|A7QEU4|PER5_VITVI Peroxidase 5 OS=Vitis vinifera GN=GSVIVT00037159001 PE=1 SV=2	gi|902138076|gb|KNA04502.1| hypothetical protein SOVF_199090 [Spinacia oleracea]
TRINITY_DN62124_c6_g2	0	6.23	0	2.15	0.95	0.52	443	-	-	-	-	-	-	-
TRINITY_DN10611_c0_g1	0	0	0	5.46	22.99	0	284	-	-	-	-	-	-	-
TRINITY_DN71565_c0_g1	1.03	0.48	0.56	1.33	0	0	443	-	-	-	-	-	-	-
TRINITY_DN47333_c0_g2	5.23	0	0	0	0	0	298	-	-	-	-	-	-	-
TRINITY_DN59546_c3_g3	0	0	0	0	0	0	242	GO:0008270;GO:0003676	-	-	COG2801;virNOG30511	RL	-	gi|1012005102|ref|XP_015941560.1| PREDICTED: uncharacterized protein LOC107467051 [Arachis duranensis]
TRINITY_DN89147_c0_g1	0.48	0	1.05	0.83	0	0	454	-	-	-	-	-	-	-
TRINITY_DN59813_c3_g2	7.89	6.3	7.9	5.55	7.05	5.71	1720	-	-	PF04859	virNOG12074	S	sp|F4KGE8|GIL1_ARATH Protein GRAVITROPIC IN THE LIGHT 1 OS=Arabidopsis thaliana GN=GIL1 PE=2 SV=1	gi|743827912|ref|XP_010933714.1| PREDICTED: uncharacterized protein LOC105054035 [Elaeis guineensis]
TRINITY_DN41149_c0_g1	0	0	0	0	19.3	0	247	-	-	-	-	-	-	-
TRINITY_DN62724_c8_g1	0.71	1.29	0.7	0.27	0	0	721	-	-	-	-	-	-	-
TRINITY_DN59089_c1_g2	27.09	27.66	28.9	49.47	52.09	50.18	2238	-	K05349	PF01915;PF00933	virNOG00808	G	sp|A7LXU3|BGH3B_BACO1 Beta-glucosidase BoGH3B OS=Bacteroides ovatus (strain ATCC 8483 / DSM 1896 / JCM 5824 / NCTC 11153) GN=BACOVA_02659 PE=1 SV=1	gi|743775004|ref|XP_010917875.1| PREDICTED: lysosomal beta glucosidase-like isoform X1 [Elaeis guineensis] &gt;gi|743775006|ref|XP_010917876.1| PREDICTED: lysosomal beta glucosidase-like isoform X1 [Elaeis guineensis]
TRINITY_DN51829_c0_g3	0	0.56	0.66	0	0	0	422	-	-	-	-	-	-	-
TRINITY_DN66913_c0_g4	0	0	0	0	0	0	203	-	-	-	-	-	-	-
TRINITY_DN59314_c5_g5	0	15.03	0	0	0	0	261	-	-	-	-	-	-	-
TRINITY_DN58324_c6_g2	0	0	0	0	0	0	244	-	-	-	-	-	-	-
TRINITY_DN62734_c0_g1	0	0	2.04	0	1.53	3.44	322	-	-	-	-	-	-	-
TRINITY_DN56117_c16_g4	0	0	0	0	0	0	215	-	-	-	-	-	-	-
TRINITY_DN56035_c1_g7	0	0	0	0	0	3.69	278	-	-	-	-	-	-	-
TRINITY_DN65822_c4_g2	0	0	0	0	0	0	293	-	-	-	-	-	-	-
TRINITY_DN43475_c0_g1	0	8.76	0	0	0	0	267	-	-	-	-	-	-	gi|89179378|gb|ABD63115.1| hypothetical protein 18.t00011 [Asparagus officinalis]
TRINITY_DN72460_c2_g1	9.41	5.87	5	13.65	7.43	6.7	468	-	-	-	NOG11109;virNOG03107	SI	sp|Q8H1Z0|CER3_ARATH Protein ECERIFERUM 3 OS=Arabidopsis thaliana GN=CER3 PE=1 SV=1	gi|743811623|ref|XP_010929210.1| PREDICTED: protein ECERIFERUM 3-like isoform X1 [Elaeis guineensis]
TRINITY_DN66406_c2_g1	6.51	0	0	1.76	5.6	2.1	309	-	-	-	-	-	-	-
TRINITY_DN55764_c2_g5	0	0	0	0	0	0	208	-	-	-	-	-	-	-
TRINITY_DN10233_c0_g1	8.3	0	0	0	0	0	274	-	-	-	-	-	-	-
TRINITY_DN7364_c0_g1	0.37	0.18	0.59	1.98	1.59	1.34	701	-	K00601	PF00551	virNOG00519;COG0299	F	sp|P08179|PUR3_ECOLI Phosphoribosylglycinamide formyltransferase OS=Escherichia coli (strain K12) GN=purN PE=1 SV=1	gi|552846686|ref|XP_005851674.1| hypothetical protein CHLNCDRAFT_132916 [Chlorella variabilis] &gt;gi|307111338|gb|EFN59572.1| hypothetical protein CHLNCDRAFT_132916 [Chlorella variabilis]
TRINITY_DN48057_c0_g1	0	0	3.01	0	0	0	299	-	-	-	-	-	-	-
TRINITY_DN35674_c0_g1	0	2.01	0	0	0	4.28	308	-	-	-	-	-	-	-
TRINITY_DN63968_c1_g1	0	0	0	0	0	0	221	-	-	-	-	-	-	-
TRINITY_DN24613_c0_g1	0	0.58	0.43	0.91	0.19	0.42	664	-	-	-	-	-	-	-
TRINITY_DN47454_c0_g1	0.79	0	1.76	0	2.14	0	389	-	-	-	-	-	-	-
TRINITY_DN38122_c0_g1	25.97	0	0	0	0	0	229	-	-	-	-	-	-	-
TRINITY_DN54992_c1_g2	0.86	1.2	0.72	0.5	0.96	0.74	2568	GO:0005665;GO:0000394;GO:0031369;GO:0045948;GO:0000932;GO:0003899;GO:0003697;GO:0000291;GO:0060213;GO:0006367;GO:0003727	K03015	-	virNOG07077;COG1095	K	sp|P46279|RPB7_SOYBN DNA-directed RNA polymerase II subunit RPB7 OS=Glycine max PE=2 SV=1	gi|697162734|ref|XP_009590171.1| PREDICTED: DNA-directed RNA polymerase II subunit RPB7-like [Nicotiana tomentosiformis]
TRINITY_DN54077_c0_g2	6.96	0.86	0.24	0	0	0	629	-	-	-	-	-	-	-
TRINITY_DN96056_c0_g1	0	7.23	0	0	0	0	276	-	-	-	-	-	-	-
TRINITY_DN71505_c1_g1	44.21	44.76	50.6	48.97	47.71	47.64	3680	-	K17541	-	virNOG02577	T	sp|Q8CFE4|SCYL2_MOUSE SCY1-like protein 2 OS=Mus musculus GN=Scyl2 PE=1 SV=1	gi|743755754|ref|XP_010913247.1| PREDICTED: SCY1-like protein 2 [Elaeis guineensis]
TRINITY_DN61006_c1_g1	0	2.37	0.55	0	0	0.51	446	-	-	-	-	-	-	-
TRINITY_DN40182_c0_g1	0	3.23	0	0	0	0	322	GO:0016020	-	-	virNOG05142;virNOG02772;KOG0017;virNOG01179;virNOG01480	STRBL	sp|P92519|M810_ARATH Uncharacterized mitochondrial protein AtMg00810 OS=Arabidopsis thaliana GN=AtMg00810 PE=4 SV=1	gi|147788259|emb|CAN60837.1| hypothetical protein VITISV_033823 [Vitis vinifera]
TRINITY_DN59276_c2_g3	1.71	1.18	1.64	1.93	1.63	3.2	779	-	-	-	-	-	-	-
TRINITY_DN65013_c4_g6	3.86	4.73	4.59	1.23	1.56	1.32	1817	-	-	-	-	-	-	-
TRINITY_DN57999_c2_g1	0	0	0	2.01	2.13	0	301	-	-	-	-	-	-	-
TRINITY_DN69438_c2_g1	1.34	2.46	0	0	0	0	342	GO:0004674;GO:0007165;GO:0005524;GO:0006468	-	-	virNOG05059	T	sp|Q6Z9F4|CIPK6_ORYSJ CBL-interacting protein kinase 6 OS=Oryza sativa subsp. japonica GN=CIPK6 PE=2 SV=1	gi|573955855|ref|XP_006660167.1| PREDICTED: CBL-interacting protein kinase 6 [Oryza brachyantha]
TRINITY_DN65188_c3_g1	0	0	0	0	0	0	203	-	-	-	-	-	-	-
TRINITY_DN70836_c1_g5	4.66	0	0	0	0	0	331	-	-	-	-	-	-	-
TRINITY_DN92042_c0_g1	0	11.33	0	0	0	0	230	-	-	-	-	-	-	-
TRINITY_DN59253_c2_g4	2.43	0.38	1.31	0.7	1.13	0.41	484	-	-	-	-	-	-	-
TRINITY_DN56630_c1_g1	1.42	1.35	1.77	0.46	0.62	1.2	875	-	-	-	-	-	-	-
TRINITY_DN26388_c0_g1	0	0	0	9.68	0	0	257	-	-	-	virNOG05589;virNOG28721	AH	sp|Q7MZH1|FOLD_PHOLL Bifunctional protein FolD OS=Photorhabdus luminescens subsp. laumondii (strain DSM 15139 / CIP 105565 / TT01) GN=folD PE=3 SV=1	gi|552828078|ref|XP_005847387.1| hypothetical protein CHLNCDRAFT_52464 [Chlorella variabilis] &gt;gi|307107041|gb|EFN55285.1| hypothetical protein CHLNCDRAFT_52464 [Chlorella variabilis]
TRINITY_DN62487_c4_g4	0	7.23	0	0	0	0	246	-	-	-	-	-	-	-
TRINITY_DN62034_c0_g1	50.85	44.09	44.33	43.73	56.07	45.25	720	-	-	-	virNOG26063	S	-	gi|672183650|ref|XP_008812109.1| PREDICTED: uncharacterized protein LOC103723081 [Phoenix dactylifera]
TRINITY_DN7239_c0_g1	0	0	0	0	0	0	211	-	-	-	-	-	-	-
TRINITY_DN65885_c4_g5	0.92	0.43	0.5	0	0.42	0.46	462	-	-	-	-	-	-	-
TRINITY_DN65019_c0_g1	0	3.34	13.08	0	0	0	280	-	-	-	-	-	-	-
TRINITY_DN61811_c0_g4	0.77	0.53	0.93	0.4	0.11	0.8	973	-	-	-	-	-	-	-
TRINITY_DN53784_c0_g1	2.29	0.79	2.62	2.93	3.3	36.8	1379	-	-	PF02566	-	-	sp|P0C0L2|OSMC_ECOLI Peroxiredoxin OsmC OS=Escherichia coli (strain K12) GN=osmC PE=1 SV=2	-
TRINITY_DN89328_c0_g1	0	0	5.12	0	0	0	308	-	-	-	COG2801	L	sp|Q9UR07|TF211_SCHPO Transposon Tf2-11 polyprotein OS=Schizosaccharomyces pombe (strain 972 / ATCC 24843) GN=Tf2-11 PE=3 SV=1	gi|731376076|ref|XP_010667451.1| PREDICTED: uncharacterized protein LOC104884493 [Beta vulgaris subsp. vulgaris]
TRINITY_DN72711_c3_g1	16.28	0	0	0	0	0	222	-	-	-	-	-	-	-
TRINITY_DN56755_c0_g1	0.51	0.65	0.53	9.58	0.49	0.35	2058	-	-	-	-	-	-	-
TRINITY_DN59300_c2_g2	0.41	1.16	0	0	0	0	480	-	-	-	-	-	-	-
TRINITY_DN57082_c0_g4	14.05	11.28	16.27	12.56	11.95	13.94	666	GO:0043022;GO:0006415;GO:0005739;GO:0016149	K02836	-	virNOG13412	J	sp|F4I532|PRFB2_ARATH Peptide chain release factor PrfB2, chloroplastic OS=Arabidopsis thaliana GN=PRFB2 PE=3 SV=1	gi|743783833|ref|XP_010921500.1| PREDICTED: peptide chain release factor PrfB2, chloroplastic [Elaeis guineensis]
TRINITY_DN91825_c0_g1	0	0	0	3.16	0	0	418	-	-	-	-	-	-	-
TRINITY_DN75991_c0_g1	47.24	0	0	0	0	0	223	-	-	-	-	-	-	-
TRINITY_DN67876_c2_g1	0	0	0	0	0	0	269	-	-	-	-	-	-	-
TRINITY_DN57528_c9_g1	0	0	0	0	0	0	223	GO:0015074;GO:0003964;GO:0006278;GO:0003676	-	-	COG2801	L	sp|Q7LHG5|YI31B_YEAST Transposon Ty3-I Gag-Pol polyprotein OS=Saccharomyces cerevisiae (strain ATCC 204508 / S288c) GN=TY3B-I PE=3 SV=2	gi|2995405|emb|CAA73042.1| polyprotein [Ananas comosus]
TRINITY_DN94602_c0_g1	0	48.53	0	0	0	0	208	-	-	-	-	-	-	-
TRINITY_DN31454_c0_g1	0	2.46	0	0	0	0	342	-	-	-	-	-	-	-
TRINITY_DN65953_c10_g1	33.35	37.34	40.85	38.57	40.21	37.76	1558	GO:0006098;GO:0017057;GO:0005975	K01057	PF01182	virNOG09059	G	sp|A2XI04|6PGL1_ORYSI Probable 6-phosphogluconolactonase 1 OS=Oryza sativa subsp. indica GN=OsI_011697 PE=3 SV=2	gi|672192748|ref|XP_008775853.1| PREDICTED: probable 6-phosphogluconolactonase 2 [Phoenix dactylifera] &gt;gi|672192752|ref|XP_008775854.1| PREDICTED: probable 6-phosphogluconolactonase 2 [Phoenix dactylifera] &gt;gi|672192756|ref|XP_008775855.1| PREDICTED: probable 6-phosphogluconolactonase 2 [Phoenix dactylifera] &gt;gi|672192760|ref|XP_008775856.1| PREDICTED: probable 6-phosphogluconolactonase…
TRINITY_DN54848_c0_g3	0	0	0	0	0	11.42	258	-	-	-	-	-	-	-
TRINITY_DN54327_c0_g1	0.54	0.56	0.5	0.18	0.09	0.38	1897	-	-	-	-	-	-	-
TRINITY_DN71589_c3_g1	0	0	0	0	0	0	204	-	-	-	-	-	-	-
TRINITY_DN67975_c9_g1	0	0	0	0	0	0	208	-	-	-	-	-	-	-
TRINITY_DN67398_c0_g1	0	0	3.94	0	0	0	378	-	-	-	-	-	-	-
TRINITY_DN39678_c0_g1	3.3	0	1.24	0	0.97	0	358	-	-	-	-	-	-	-
TRINITY_DN77429_c0_g1	0	0	0	2.58	0	0	330	-	-	-	-	-	-	-
TRINITY_DN9958_c0_g1	0	0	0	0	0	0	207	-	-	-	-	-	-	-
TRINITY_DN76181_c0_g1	0	0	8.54	0	0	0	281	GO:0005524;GO:0016887	-	-	COG1137;virNOG33785;virNOG34290;virNOG05232	QR	sp|P0A9X3|ZNUC_ECO57 Zinc import ATP-binding protein ZnuC OS=Escherichia coli O157:H7 GN=znuC PE=3 SV=1	gi|218186583|gb|EEC69010.1| hypothetical protein OsI_37803 [Oryza sativa Indica Group]
TRINITY_DN46199_c0_g2	1.72	0	3.95	0	0	1.67	324	-	K00627	PF02817	virNOG01255	C	sp|Q9SQI8|ODP24_ARATH Dihydrolipoyllysine-residue acetyltransferase component 4 of pyruvate dehydrogenase complex, chloroplastic OS=Arabidopsis thaliana GN=LTA2 PE=2 SV=1	gi|1023981524|gb|KZV21260.1| hypothetical protein F511_23385 [Dorcoceras hygrometricum]
TRINITY_DN63934_c5_g1	9.37	3.68	18.23	27.6	22.31	24.87	342	-	K08081	-	NOG03880;virNOG01595;NOG02075;virNOG00900	QR	sp|Q9ZW12|TRNH5_ARATH Tropinone reductase homolog At2g29260, chloroplastic OS=Arabidopsis thaliana GN=At2g29260 PE=2 SV=1	gi|672114538|ref|XP_008777412.1| PREDICTED: tropinone reductase homolog At1g07440-like [Phoenix dactylifera]
TRINITY_DN12348_c0_g1	0	0	0	0	0	32.19	221	GO:0015074;GO:0008270;GO:0003676	-	-	virNOG34784;COG2801;virNOG35018;virNOG26647	RL	sp|P31843|RRPO_OENBE RNA-directed DNA polymerase homolog OS=Oenothera berteroana PE=4 SV=1	gi|113205316|gb|ABI34339.1| Polyprotein, 3&apos;-partial, putative [Solanum demissum]
TRINITY_DN71418_c0_g2	0	0	2.84	0	0	0	347	-	-	-	-	-	-	-
TRINITY_DN63344_c3_g2	0.7	1.01	0.74	0.52	0.9	0.73	934	-	-	-	-	-	-	-
TRINITY_DN72484_c6_g1	16.28	0	41.14	50.28	0	0	249	GO:0015074;GO:0009536;GO:0003676	-	-	COG2801	L	-	gi|702455653|ref|XP_010026793.1| PREDICTED: uncharacterized protein LOC104417177 [Eucalyptus grandis]
TRINITY_DN71671_c3_g1	0.63	0	0	0	0.57	1.89	416	-	-	-	-	-	-	-
TRINITY_DN61057_c6_g1	0	0	0	0	0	63.78	203	-	-	-	-	-	-	-
TRINITY_DN69457_c2_g1	44.6	49.01	63.57	50.88	42.24	49.13	383	-	-	-	-	-	-	-
TRINITY_DN55885_c9_g1	0	0	1.85	0	0	0	395	-	-	-	-	-	-	-
TRINITY_DN64356_c2_g2	2.8	9.1	9.26	6.52	5.7	5.58	403	-	-	-	-	-	-	-
TRINITY_DN74356_c0_g1	0	3.25	0	0	0	0	352	-	-	-	-	-	-	-
TRINITY_DN34825_c0_g1	0	0	0	3.7	0	0	306	-	-	-	-	-	sp|A6TFJ1|SELA_KLEP7 L-seryl-tRNA(Sec) selenium transferase OS=Klebsiella pneumoniae subsp. pneumoniae (strain ATCC 700721 / MGH 78578) GN=selA PE=3 SV=1	-
TRINITY_DN67003_c0_g1	0	0.99	0	0.91	0	0	439	-	-	-	-	-	-	-
TRINITY_DN64719_c0_g1	1.01	1.99	2.2	1.78	2.09	1.04	994	-	K17604	-	virNOG08597;virNOG10693	S	-	gi|685313232|ref|XP_009147199.1| PREDICTED: uncharacterized protein LOC103870787 [Brassica rapa] &gt;gi|685313234|ref|XP_009147200.1| PREDICTED: uncharacterized protein LOC103870787 [Brassica rapa]
TRINITY_DN71316_c1_g1	0	0	0	0	0	0	222	-	-	-	-	-	-	-
TRINITY_DN62631_c2_g4	0.97	0.42	1.2	0.79	0.51	1.19	1145	-	-	-	-	-	-	-
TRINITY_DN95394_c0_g1	0	0	0	5.59	0	0	251	-	-	-	-	-	-	-
TRINITY_DN91754_c0_g1	0	0	0	0	0	0	206	-	-	-	-	-	-	-
TRINITY_DN68013_c3_g2	0.7	0.33	1.11	0.1	0.45	0.12	935	-	-	-	-	-	-	-
TRINITY_DN82229_c0_g1	0	0	5.1	1.22	0	0	334	-	-	-	-	-	-	-
TRINITY_DN65308_c6_g4	1.43	1.36	0.86	1.8	1.59	0.94	1344	-	K09264	PF01486;PF00319	virNOG02463	K	sp|Q944S9|MAD16_ORYSJ MADS-box transcription factor 16 OS=Oryza sativa subsp. japonica GN=MADS16 PE=1 SV=2	gi|353255839|gb|AEQ75405.1| APETALA3-like protein 4 [Narcissus tazetta var. chinensis]
TRINITY_DN23887_c0_g1	2.1	0.97	0	0	0	1.03	362	-	-	-	NOG41099	K	-	-
TRINITY_DN45735_c0_g2	0	0	0	0	14.48	0	259	-	-	-	-	-	-	-
TRINITY_DN71992_c3_g4	1.15	1.06	1.3	5.73	0	1.13	354	-	-	-	-	-	-	-
TRINITY_DN68794_c0_g2	1.25	0.6	0.73	0.14	0.52	0.73	1252	-	-	-	-	-	-	-
TRINITY_DN52584_c0_g1	3.69	0	0.82	0.62	0.67	0	397	-	K15710	-	strNOG11338;KOG0298;virNOG39212	L	-	gi|672118914|ref|XP_008782680.1| PREDICTED: E3 ubiquitin-protein ligase SHPRH [Phoenix dactylifera] &gt;gi|672118916|ref|XP_008782681.1| PREDICTED: E3 ubiquitin-protein ligase SHPRH [Phoenix dactylifera]
TRINITY_DN58388_c10_g2	0	0	0	0	0	0	205	-	-	-	-	-	-	-
TRINITY_DN9347_c0_g1	0	0	0	0	0	0	222	-	-	-	-	-	-	-
TRINITY_DN96558_c0_g1	36.09	0	0	0	0	0	219	-	-	-	-	-	-	-
TRINITY_DN63095_c3_g1	0	0	0	0	0	0	216	-	-	-	-	-	-	-
TRINITY_DN57820_c4_g6	2.34	0.72	0.86	0.66	0	0	391	-	-	-	-	-	-	-
TRINITY_DN57441_c7_g7	10.84	0	0	0	0	0	235	-	-	-	-	-	-	-
TRINITY_DN40145_c0_g1	0	0	0	0	0	1.47	333	-	-	-	-	-	-	-
TRINITY_DN92817_c0_g1	0	0	6.33	0	0	0	339	-	-	-	-	-	-	-
TRINITY_DN64005_c2_g1	0	0	0	6.24	0	0	307	-	-	-	-	-	-	-
TRINITY_DN57927_c0_g1	32.59	25.67	24.02	29.41	25.03	36.34	1624	GO:0005885;GO:0009825;GO:0005524;GO:0034314;GO:0010090	K17260	PF00022	virNOG09199	Z	sp|Q9LSD6|ARP2_ARATH Actin-related protein 2 OS=Arabidopsis thaliana GN=ARP2 PE=1 SV=1	gi|703160039|ref|XP_010112402.1| hypothetical protein L484_010807 [Morus notabilis] &gt;gi|587947089|gb|EXC33397.1| hypothetical protein L484_010807 [Morus notabilis]
TRINITY_DN37436_c0_g1	0.58	1.08	1.27	0.99	0	0.58	427	-	-	-	-	-	-	-
TRINITY_DN67849_c2_g2	1.36	3.93	2.93	2.06	1.9	2.62	848	-	-	-	virNOG07428	S	-	gi|1035953168|gb|OAY75474.1| Protein NUCLEAR FUSION DEFECTIVE 4 [Ananas comosus]
TRINITY_DN49644_c0_g1	0	0.69	1.38	0.52	0.42	0.45	812	-	-	-	-	-	-	-
TRINITY_DN60508_c3_g3	5.74	5.31	0.23	9.72	14.48	8.55	1308	-	K14406	-	KOG0765;virNOG06694	C	-	gi|743792329|ref|XP_010923655.1| PREDICTED: cleavage stimulation factor subunit 50 [Elaeis guineensis]
TRINITY_DN58895_c0_g1	0	0	0	0	0	0	227	-	-	-	-	-	-	-
TRINITY_DN73193_c0_g1	0.49	0.7	1.05	0	0.46	0	603	-	-	-	-	-	-	-
TRINITY_DN39870_c0_g1	0	0	0	0.93	0.99	0	356	-	-	PF08282	COG3769	R	sp|B7USW8|MPGP_ECO27 Mannosyl-3-phosphoglycerate phosphatase OS=Escherichia coli O127:H6 (strain E2348/69 / EPEC) GN=E2348C_2068 PE=3 SV=1	gi|218190770|gb|EEC73197.1| hypothetical protein OsI_07261 [Oryza sativa Indica Group]
TRINITY_DN70421_c5_g5	0	3.25	5.33	0	0	1.16	352	-	-	-	-	-	-	-
TRINITY_DN63418_c1_g1	0.47	0.67	0.44	0.86	0.48	0.95	1284	-	-	-	-	-	-	-
TRINITY_DN61778_c5_g5	1.68	0	0.91	0.36	0.39	0.42	477	-	-	-	virNOG17361;virNOG04486;KOG1121	L	-	gi|727509978|ref|XP_010431219.1| PREDICTED: zinc finger BED domain-containing protein RICESLEEPER 2-like [Camelina sativa]
TRINITY_DN65334_c2_g1	80.58	55.88	73.57	38.76	66.71	33.88	736	-	-	-	-	-	-	-
TRINITY_DN62884_c2_g1	0	0	0	0	0	0	207	-	-	-	-	-	-	-
TRINITY_DN88152_c0_g1	0	0	0	0	12.55	0	248	-	-	-	-	-	-	-
TRINITY_DN63100_c2_g1	9.3	10.27	9.64	17.45	14.55	18.08	955	GO:0008652;GO:0008270;GO:0032259;GO:0003871	K00549	PF08267	virNOG03217;COG0620	E	sp|Q42699|METE_CATRO 5-methyltetrahydropteroyltriglutamate--homocysteine methyltransferase OS=Catharanthus roseus GN=METE PE=2 SV=1	gi|672109336|ref|XP_008789650.1| PREDICTED: 5-methyltetrahydropteroyltriglutamate--homocysteine methyltransferase 1-like [Phoenix dactylifera]
TRINITY_DN61983_c0_g1	4.88	7.65	12.02	5.42	11.81	12.9	339	-	-	-	-	-	-	-
TRINITY_DN64008_c4_g1	11.3	9.79	0	5.88	0	0	291	-	-	-	-	-	-	-
TRINITY_DN68067_c1_g1	18.94	30.1	34.97	13.17	15.2	17.54	759	-	K17602	-	-	-	-	gi|672108909|ref|XP_008787494.1| PREDICTED: uncharacterized protein LOC103705529 [Phoenix dactylifera]
TRINITY_DN62263_c2_g1	5.28	6.42	3.84	7.36	5.11	5.69	932	-	-	-	virNOG24250	S	-	gi|695064820|ref|XP_009420979.1| PREDICTED: uncharacterized protein LOC104000620 [Musa acuminata subsp. malaccensis]
TRINITY_DN61605_c9_g1	0	0	0	0	0	0	221	-	-	-	-	-	-	-
TRINITY_DN63039_c2_g3	340.12	344.43	345.71	384.01	393.37	391.33	725	-	K02969	PF00338	virNOG20080	J	sp|P49200|RS201_ARATH 40S ribosomal protein S20-1 OS=Arabidopsis thaliana GN=RPS20A PE=2 SV=2	gi|672168010|ref|XP_008803986.1| PREDICTED: 40S ribosomal protein S20-1 [Phoenix dactylifera]
TRINITY_DN61655_c2_g6	0	0	4.96	10.43	1.58	11.35	320	-	-	-	-	-	-	-
TRINITY_DN58229_c2_g3	0	0	0.45	0.91	0	0	477	-	-	-	-	-	-	gi|1012353014|gb|KYP64202.1| Transposon TX1 uncharacterized, partial [Cajanus cajan]
TRINITY_DN83790_c0_g1	0	0	0.71	0	1.18	0	412	-	-	-	-	-	-	-
TRINITY_DN54827_c0_g2	8.29	10.91	11.91	11.68	10.19	10.61	1322	-	-	PF12706	virNOG04894	R	sp|O74545|YCV6_SCHPO Putative hydrolase C777.06c OS=Schizosaccharomyces pombe (strain 972 / ATCC 24843) GN=SPCC777.06c PE=4 SV=1	gi|743755377|ref|XP_010907308.1| PREDICTED: putative hydrolase C777.06c isoform X1 [Elaeis guineensis] &gt;gi|743755379|ref|XP_010907373.1| PREDICTED: putative hydrolase C777.06c isoform X2 [Elaeis guineensis]
TRINITY_DN68460_c0_g7	1.6	0.91	0	0.57	0.61	0	764	-	-	-	-	-	-	-
TRINITY_DN53833_c0_g1	2.48	3.13	13.28	13.07	6.81	5.71	661	-	-	-	COG2319;virNOG09345	R	sp|Q0J7U6|TPR2_ORYSJ Protein TPR2 OS=Oryza sativa subsp. japonica GN=TPR2 PE=1 SV=1	gi|743859376|ref|XP_010942722.1| PREDICTED: protein TOPLESS-like [Elaeis guineensis]
TRINITY_DN71635_c0_g1	66.82	64.08	62.9	73.45	77.34	75.87	3387	-	-	PF11886;PF04548	NOG04562;virNOG06031	R	sp|O81283|TC159_ARATH Translocase of chloroplast 159, chloroplastic OS=Arabidopsis thaliana GN=TOC159 PE=1 SV=1	gi|672133224|ref|XP_008790222.1| PREDICTED: translocase of chloroplast 159, chloroplastic-like [Phoenix dactylifera]
TRINITY_DN88350_c0_g1	0	0	0	0	0	0	251	-	-	-	-	-	-	-
TRINITY_DN62135_c2_g1	7.5	8.31	8.53	1.9	1.84	2.18	1122	-	-	-	-	-	-	-
TRINITY_DN70674_c2_g1	0	0	2.17	0	0	0	318	-	-	-	-	-	-	-
TRINITY_DN68090_c1_g1	2.01	2.42	1.75	2.87	2.99	2.34	3867	-	-	PF13855;PF00560;PF00069;PF08263	virNOG08985	T	sp|P93194|RPK1_IPONI Receptor-like protein kinase OS=Ipomoea nil GN=INRPK1 PE=2 SV=2	gi|672176556|ref|XP_008808346.1| PREDICTED: receptor-like protein kinase isoform X1 [Phoenix dactylifera]
TRINITY_DN72219_c9_g3	0	1.99	0.8	0	0.65	0.69	404	-	-	-	-	-	-	-
TRINITY_DN57201_c0_g2	4.39	5.02	2.1	0.89	1.78	7.39	495	-	-	-	-	-	-	-
TRINITY_DN69938_c0_g3	29.2	27.76	23.88	21.42	32.6	22.17	455	GO:0004733;GO:0006739;GO:0008615;GO:0052857;GO:0052856;GO:0055114;GO:0006734;GO:0042823;GO:0010181;GO:0005829;GO:0005739;GO:0009507	K00275	PF03853	virNOG03597	H	sp|Q9LTX3|PPOX1_ARATH Pyridoxine/pyridoxamine 5&apos;-phosphate oxidase 1, chloroplastic OS=Arabidopsis thaliana GN=PPOX1 PE=1 SV=1	gi|672117975|ref|XP_008782184.1| PREDICTED: pyridoxine/pyridoxamine 5&apos;-phosphate oxidase 1, chloroplastic [Phoenix dactylifera]
TRINITY_DN68235_c1_g4	0	0	0	0	0	0	263	-	-	-	-	-	-	-
TRINITY_DN94237_c0_g1	0.55	0.52	0.3	0	1.3	0.57	569	-	-	-	-	-	-	-
TRINITY_DN58570_c13_g1	0	0	0	0	0	0	265	-	K05658	-	virNOG08281	R	sp|P10978|POLX_TOBAC Retrovirus-related Pol polyprotein from transposon TNT 1-94 OS=Nicotiana tabacum PE=2 SV=1	gi|109391001|emb|CAJ09951.2| putative gag-pol polyprotein [Citrus sinensis]
TRINITY_DN60984_c4_g10	0	0	2.42	0	1.32	0	398	-	-	-	-	-	-	-
TRINITY_DN57603_c1_g2	0.29	0.83	1.25	0.26	0	0.9	554	-	-	-	-	-	-	-
TRINITY_DN24409_c0_g1	2.88	0	3.22	2.41	0	1.9	370	-	-	-	-	-	-	-
TRINITY_DN65111_c2_g1	0	0	0	0	0	0	265	-	-	-	-	-	-	-
TRINITY_DN64802_c1_g1	0	0	0	0	0.63	0	404	-	-	-	-	-	-	-
TRINITY_DN56233_c0_g1	0	0.69	0.82	1.89	1.34	0	396	-	-	-	-	-	-	-
TRINITY_DN59579_c2_g2	1.67	0	2.78	0	0	0	384	-	-	-	-	-	-	-
TRINITY_DN66732_c7_g2	3.07	4.72	1.37	4.01	4.04	38.17	619	-	-	-	-	-	-	-
TRINITY_DN36897_c0_g1	0	0	0	0	0	0	215	-	-	-	COG4993	G	sp|P27175|DHG_GLUOX Quinoprotein glucose dehydrogenase OS=Gluconobacter oxydans (strain 621H) GN=gdh PE=3 SV=2	-
TRINITY_DN3578_c0_g1	0	33.95	0	0	0	0	240	-	-	-	-	-	-	-
TRINITY_DN91038_c0_g1	0	0	0	0	0	0	209	-	-	-	-	-	-	-
TRINITY_DN34662_c0_g1	0	10.02	0	0	0	0	261	-	-	-	-	-	-	-
TRINITY_DN61529_c2_g1	0	0	0	0	0	0	224	-	-	-	-	-	-	-
TRINITY_DN17072_c0_g1	0.76	0.14	0	0.54	0.58	0.47	791	-	-	PF13460	virNOG02948;COG0702	MG	sp|P39315|QOR2_ECOLI Quinone oxidoreductase 2 OS=Escherichia coli (strain K12) GN=qorB PE=1 SV=1	gi|1028980385|ref|XP_016733617.1| PREDICTED: quinone oxidoreductase 2-like [Gossypium hirsutum]
TRINITY_DN74292_c0_g1	1.17	0	1.32	1.93	2.06	0	353	-	-	-	-	-	-	-
TRINITY_DN60545_c0_g4	7.4	0	9.03	0	6.12	0	249	-	-	-	-	-	-	-
TRINITY_DN64524_c3_g2	1.68	2.83	3.94	3.14	1.95	2.11	699	-	-	-	-	-	-	-
TRINITY_DN58021_c1_g2	0	0	0	11.19	0	0	226	-	-	-	-	-	-	-
TRINITY_DN68373_c2_g1	22.28	43.09	35.85	43.66	20.72	26.44	1166	-	-	-	-	-	-	-
TRINITY_DN58477_c1_g3	1.48	2.43	3.96	0.96	2.06	1.5	502	-	-	-	-	-	-	-
TRINITY_DN50532_c1_g2	0	0	0	0	0	0	201	-	-	-	-	-	-	-
TRINITY_DN69943_c4_g6	2.49	2.65	2.01	1.44	0.7	0.76	807	-	-	-	-	-	-	-
TRINITY_DN58320_c0_g1	0	0	0	0.33	0	0	495	-	-	-	-	-	-	-
TRINITY_DN38451_c0_g1	0	0	0	0	0	0	235	-	-	-	-	-	-	-
TRINITY_DN53823_c0_g1	10.38	7.21	5.49	5.93	6.81	8.71	972	GO:0006633	K03955	PF00550	virNOG23042	QCI	sp|Q9FGJ4|ACPM3_ARATH Acyl carrier protein 3, mitochondrial OS=Arabidopsis thaliana GN=MTACP2 PE=1 SV=1	gi|743871131|ref|XP_010906214.1| PREDICTED: acyl carrier protein 3, mitochondrial isoform X2 [Elaeis guineensis]
TRINITY_DN43267_c0_g1	0	10.67	0	0	0	0	232	-	-	-	-	-	-	-
TRINITY_DN71817_c3_g2	0	0	0.23	0	0.81	0	650	-	K11593	-	virNOG09611;KOG1041	J	sp|Q69VD5|PNH1_ORYSJ Protein argonaute PNH1 OS=Oryza sativa subsp. japonica GN=PHN1 PE=2 SV=1	gi|670416362|ref|XP_008649129.1| PREDICTED: protein argonaute PNH1-like isoform X4 [Zea mays]
TRINITY_DN38606_c0_g1	2.33	0	1.32	0	0	0	353	-	-	-	-	-	-	-
TRINITY_DN66207_c5_g2	4.57	0	5.7	0.87	0.93	2.04	446	-	-	-	-	-	-	-
TRINITY_DN60136_c0_g3	1.22	0.45	0.69	3.11	3.6	3.99	1092	GO:0055085;GO:0009734;GO:0016021	K13947	PF03547	virNOG15453	S	sp|P0C0X5|PIN1B_ORYSJ Probable auxin efflux carrier component 1b OS=Oryza sativa subsp. japonica GN=PIN1B PE=2 SV=1	gi|743786029|ref|XP_010922067.1| PREDICTED: probable auxin efflux carrier component 1b [Elaeis guineensis]
TRINITY_DN64684_c1_g1	0	0	0	0	0	0	228	-	-	-	-	-	-	-
TRINITY_DN71316_c8_g2	2.23	1.28	3.55	1.59	2.45	0.34	520	-	K07739	-	virNOG31300;virNOG35686;KOG0017;virNOG03186	SR	-	gi|698510482|ref|XP_009800403.1| PREDICTED: leucine-rich repeat extensin-like protein 2 [Nicotiana sylvestris]
TRINITY_DN50365_c0_g1	3.21	1.72	0.5	1.19	1.27	0.92	462	-	-	-	-	-	-	-
TRINITY_DN44343_c0_g1	0	1.22	1.88	0	0	0	471	-	-	-	-	-	-	-
TRINITY_DN45535_c0_g1	0	0	0.68	0	14.56	1.87	417	-	-	-	-	-	-	-
TRINITY_DN57453_c1_g5	0	0	0.57	0.24	0	0	577	-	-	-	-	-	-	-
TRINITY_DN67222_c1_g1	0.63	0.34	0.37	0.64	0.51	0.37	1131	-	-	-	-	-	-	-
TRINITY_DN56791_c3_g4	0.4	0.38	1.28	0.18	0	0.21	669	-	-	-	-	-	-	-
TRINITY_DN64281_c0_g1	0	6.54	12.81	0	0	0	281	-	-	-	-	-	-	-
TRINITY_DN59639_c1_g3	0	0	0	0	0	0	208	-	-	-	-	-	-	-
TRINITY_DN91970_c0_g1	1.32	1.21	0	2.18	0	0	343	-	-	-	-	-	-	-
TRINITY_DN62852_c0_g1	0	0	0	0	0	0	206	-	-	-	virNOG40816	R	-	gi|947040622|gb|KRG90346.1| hypothetical protein GLYMA_20G085100 [Glycine max]
TRINITY_DN74079_c0_g1	41.48	0	0	0	0	0	227	-	-	-	-	-	-	-
TRINITY_DN29564_c0_g1	0	0	0	0	3.77	0	361	-	-	-	-	-	-	-
TRINITY_DN86113_c0_g1	1.21	1.02	0.42	0.6	1.16	0.14	853	-	-	-	-	-	-	-
TRINITY_DN72842_c10_g3	0	1.86	7.06	0	3.51	0	322	-	-	-	-	-	-	-
TRINITY_DN60566_c5_g1	0	0	0	0	0	0	213	-	-	-	-	-	-	-
TRINITY_DN67985_c1_g3	16.98	17.73	23.07	17.71	16.81	18.33	1210	-	K00939	-	virNOG10859	F	sp|Q10S93|KAD1_ORYSJ Probable adenylate kinase 1, chloroplastic OS=Oryza sativa subsp. japonica GN=Os03g0130400 PE=2 SV=1	gi|1035950947|gb|OAY73974.1| putative adenylate kinase 1, chloroplastic [Ananas comosus]
TRINITY_DN69982_c2_g2	41.15	23.94	26.8	21.02	17.43	19.97	3995	-	-	PF04969	virNOG07738	T	sp|Q8WVJ2|NUDC2_HUMAN NudC domain-containing protein 2 OS=Homo sapiens GN=NUDCD2 PE=1 SV=1	gi|743827797|ref|XP_010933682.1| PREDICTED: nudC domain-containing protein 2-like [Elaeis guineensis]
TRINITY_DN62251_c1_g3	0	0	0	0	0	0	226	-	-	-	-	-	-	-
TRINITY_DN54953_c0_g2	0	0.61	0	1.11	1.78	0	411	-	-	-	-	-	-	-
TRINITY_DN63550_c9_g1	0	0	113.49	0	0	0	213	-	-	-	virNOG00819;virNOG02772;KOG0017;virNOG08281	TR	-	gi|971572233|ref|XP_015169905.1| PREDICTED: uncharacterized mitochondrial protein AtMg00810-like [Solanum tuberosum]
TRINITY_DN62549_c10_g1	0.2	0.38	0.35	0.42	0.77	0.55	1412	-	-	-	-	-	-	-
TRINITY_DN82550_c0_g1	0	0.53	1.8	1.23	0.53	0.29	565	-	-	-	-	-	-	-
TRINITY_DN66325_c4_g1	0	0	0	0	0	0	235	-	-	-	-	-	-	-
TRINITY_DN55813_c5_g2	0	0	0	0	0	0	232	-	-	-	-	-	-	-
TRINITY_DN57774_c2_g1	42.19	59.76	49	42.91	41.14	51.37	1473	-	K13091	PF15519;PF00076	strNOG37451;virNOG03267	K	sp|Q5RC80|RBM39_PONAB RNA-binding protein 39 OS=Pongo abelii GN=RBM39 PE=2 SV=1	gi|720094143|ref|XP_010246267.1| PREDICTED: RNA-binding protein 39 isoform X2 [Nelumbo nucifera]
TRINITY_DN65750_c0_g2	0	0	0	0	0	10.11	236	-	-	-	-	-	-	-
TRINITY_DN57948_c4_g5	2.52	4.6	0	0	0	0	300	-	-	-	-	-	-	-
TRINITY_DN76982_c0_g1	0	0	0	0	0	0	219	-	-	-	-	-	-	-
TRINITY_DN61860_c3_g1	0.54	0.51	0.76	0.96	0	0.19	712	-	-	-	-	-	-	-
TRINITY_DN65877_c3_g3	1.94	0.79	1.18	0.73	3.39	1.7	569	-	-	-	-	-	-	-
TRINITY_DN49399_c0_g1	0.95	0.89	0.52	0.41	1.31	0.48	456	GO:0016020	-	-	COG2801;virNOG15679;virNOG26084	RL	sp|P03554|POL_CAMVS Enzymatic polyprotein OS=Cauliflower mosaic virus (strain Strasbourg) GN=ORF V PE=3 SV=1	gi|38344063|emb|CAE02744.2| OSJNBa0006B20.7 [Oryza sativa Japonica Group] &gt;gi|116310779|emb|CAH67571.1| H0315A08.1 [Oryza sativa Indica Group]
TRINITY_DN72214_c1_g1	0	1.68	0	0	0.81	0.9	375	-	-	-	-	-	-	-
TRINITY_DN69712_c2_g1	58.81	46.73	43.04	27.79	17.05	73.3	1089	-	-	-	-	-	-	-
TRINITY_DN41618_c0_g1	0	0	0	0	0	0	277	-	-	-	-	-	-	-
TRINITY_DN55312_c3_g6	0	0	0	0	0	0	207	-	-	-	-	-	-	-
TRINITY_DN68870_c0_g3	2.7	3.68	2.02	3.43	3.77	3.14	2078	-	-	PF03765	virNOG05885	I	sp|Q501H5|SFH13_ARATH Phosphatidylinositol/phosphatidylcholine transfer protein SFH13 OS=Arabidopsis thaliana GN=SFH13 PE=2 SV=1	gi|743767496|ref|XP_010914011.1| PREDICTED: phosphatidylinositol/phosphatidylcholine transfer protein SFH13-like isoform X2 [Elaeis guineensis]
TRINITY_DN71707_c0_g1	1.83	3.1	2.29	1.45	3.89	1.51	2840	-	K05387	-	KOG1075;virNOG27337;KOG0017	SR	-	gi|147798277|emb|CAN67912.1| hypothetical protein VITISV_004101 [Vitis vinifera]
TRINITY_DN54903_c0_g1	1.86	1.14	1.19	0.82	1.15	0.79	1855	-	-	-	-	-	-	-
TRINITY_DN63645_c3_g3	4.13	2.4	4.18	0.55	3.86	0	539	-	-	-	-	-	-	-
TRINITY_DN52959_c0_g2	0.38	0.29	0.56	0.41	0.59	0.48	1265	GO:0016020;GO:0016310;GO:0000166;GO:0004672	-	PF13855;PF07714	virNOG03867;COG4886	ST	sp|C0LGP4|Y3475_ARATH Probable LRR receptor-like serine/threonine-protein kinase At3g47570 OS=Arabidopsis thaliana GN=At3g47570 PE=2 SV=1	gi|672139470|ref|XP_008793516.1| PREDICTED: probable LRR receptor-like serine/threonine-protein kinase At3g47570 [Phoenix dactylifera]
TRINITY_DN60948_c3_g3	0	0	0	0	0	0	258	-	-	-	-	-	-	-
TRINITY_DN69688_c0_g1	1.19	0.63	0.77	1.98	1.52	1.49	1391	-	-	PF01657;PF00069	euNOG07611;virNOG05235	T	sp|Q0D5R3|CRK6_ORYSJ Cysteine-rich receptor-like protein kinase 6 OS=Oryza sativa subsp. japonica GN=CRK6 PE=1 SV=1	gi|743759291|ref|XP_010931306.1| PREDICTED: putative receptor-like protein kinase At4g00960 [Elaeis guineensis]
TRINITY_DN63701_c2_g1	7.14	8.17	6.32	6.83	6.11	5.08	1668	-	-	PF00069	virNOG11107	T	sp|Q8VZJ9|CRCK2_ARATH Calmodulin-binding receptor-like cytoplasmic kinase 2 OS=Arabidopsis thaliana GN=CRCK2 PE=2 SV=1	gi|743835295|ref|XP_010935770.1| PREDICTED: calmodulin-binding receptor-like cytoplasmic kinase 2 isoform X1 [Elaeis guineensis]
TRINITY_DN72076_c4_g4	0.77	0.26	0.3	1.16	1.17	1.14	568	-	-	-	-	-	-	-
TRINITY_DN57276_c5_g1	0	0	0	10.41	7.28	0	272	-	-	-	-	-	-	-
TRINITY_DN57335_c11_g6	3.66	3.97	4.68	0.52	1.11	2.44	420	-	-	-	-	-	-	-
TRINITY_DN54853_c1_g1	5.91	7.41	6.71	5.34	8.87	6.58	946	-	-	-	virNOG09632;virNOG15645	S	sp|B8APC7|BG1_ORYSI Protein BIG GRAIN 1 OS=Oryza sativa subsp. indica GN=BG1 PE=3 SV=1	gi|743823130|ref|XP_010932452.1| PREDICTED: uncharacterized protein LOC105053110 [Elaeis guineensis]
TRINITY_DN6788_c0_g1	0	14.6	0	0	0	0	222	-	-	-	-	-	-	-
TRINITY_DN60894_c5_g2	0	0.44	0	0	0.66	0	618	-	-	-	-	-	-	-
TRINITY_DN60371_c3_g1	0.57	1.06	0.62	0	1.03	0	430	GO:0003677;GO:0005634;GO:0016021	-	-	virNOG00326	R	sp|Q9S7P5|SPL12_ARATH Squamosa promoter-binding-like protein 12 OS=Arabidopsis thaliana GN=SPL12 PE=1 SV=1	gi|720047928|ref|XP_010270965.1| PREDICTED: squamosa promoter-binding-like protein 1 [Nelumbo nucifera]
TRINITY_DN14150_c0_g1	0	31.29	0	0	0	0	243	-	-	-	-	-	-	-
TRINITY_DN2716_c0_g1	0	0	5.4	0	0	0	305	-	-	-	-	-	-	-
TRINITY_DN57529_c7_g8	0	0	1.74	0	0.71	0.78	390	-	-	-	-	-	-	-
TRINITY_DN23900_c0_g1	0.92	0	0.33	0.53	0.57	0.31	544	-	-	-	virNOG34784	R	-	gi|778701533|ref|XP_011655042.1| PREDICTED: uncharacterized protein LOC101209878 [Cucumis sativus] &gt;gi|778701537|ref|XP_011655043.1| PREDICTED: uncharacterized protein LOC101209878 [Cucumis sativus] &gt;gi|778701540|ref|XP_011655044.1| PREDICTED: uncharacterized protein LOC101209878 [Cucumis sativus] &gt;gi|778701543|ref|XP_011655045.1| PREDICTED: uncharacterized protein LOC101209878 [Cucumis …
TRINITY_DN61714_c6_g1	36.76	39.85	37.44	33.5	34.97	36.13	1321	GO:0055085;GO:0005524;GO:0016021;GO:0042626	-	-	virNOG05132	Q	sp|Q8LGU1|AB8C_ARATH ABC transporter C family member 8 OS=Arabidopsis thaliana GN=ABCC8 PE=2 SV=3	gi|743770088|ref|XP_010915338.1| PREDICTED: ABC transporter C family member 8 [Elaeis guineensis]
TRINITY_DN66972_c11_g1	2.5	0.58	0	0.53	0	0	417	-	-	-	-	-	-	-
TRINITY_DN65425_c11_g1	0	0	0	0	0	0	227	GO:0097159;GO:1901363	-	-	virNOG25178;virNOG36256	R	-	gi|960453119|ref|XP_010229465.2| PREDICTED: uncharacterized protein LOC100827823 [Brachypodium distachyon]
TRINITY_DN62983_c12_g1	0	0	0	0	0	0	267	-	-	-	-	-	-	-
TRINITY_DN82892_c0_g1	0	0	32.32	0	0	0	229	-	-	-	-	-	-	-
TRINITY_DN89366_c0_g1	0	0	0	0	0	0	255	-	-	-	-	-	-	-
TRINITY_DN61630_c1_g1	0	0.46	0	0	0.91	0	450	GO:0015074;GO:0008270;GO:0003676	-	-	virNOG10663	R	-	gi|147859426|emb|CAN81437.1| hypothetical protein VITISV_001281 [Vitis vinifera]
TRINITY_DN30990_c0_g1	0	0	0	0	3.92	0	306	-	-	PF00083	KOG0254;virNOG03715	R	sp|Q851G4|MST2_ORYSJ Sugar transport protein MST2 OS=Oryza sativa subsp. japonica GN=MST2 PE=2 SV=1	gi|695049029|ref|XP_009412437.1| PREDICTED: sugar carrier protein C-like [Musa acuminata subsp. malaccensis]
TRINITY_DN64892_c2_g6	0.88	1.46	0.77	0.91	1.15	0.74	1984	-	-	PF08263	virNOG10460	T	sp|Q6R2J8|SRF8_ARATH Protein STRUBBELIG-RECEPTOR FAMILY 8 OS=Arabidopsis thaliana GN=SRF8 PE=2 SV=1	gi|743808785|ref|XP_010928422.1| PREDICTED: protein STRUBBELIG-RECEPTOR FAMILY 8-like isoform X1 [Elaeis guineensis] &gt;gi|743808791|ref|XP_010928423.1| PREDICTED: protein STRUBBELIG-RECEPTOR FAMILY 8-like isoform X1 [Elaeis guineensis]
TRINITY_DN61434_c1_g1	4.92	4.42	4.79	3.83	5.85	3.59	4180	GO:0000228;GO:0000710;GO:0007131;GO:0005524;GO:0003684;GO:0032300;GO:0030983	K08736	PF00488;PF05192;PF05190	virNOG09855;virNOG09862	AL	sp|O65607|MSH3_ARATH DNA mismatch repair protein MSH3 OS=Arabidopsis thaliana GN=MSH3 PE=1 SV=2	gi|743831550|ref|XP_010934727.1| PREDICTED: LOW QUALITY PROTEIN: DNA mismatch repair protein MSH3 [Elaeis guineensis]
TRINITY_DN90869_c0_g1	0	31.23	0	0	0	0	220	-	-	-	-	-	-	-
TRINITY_DN72317_c2_g4	1.58	1.44	0	3.88	0	0	330	-	-	-	-	-	-	-
TRINITY_DN40410_c0_g1	2	0.47	0	0	0.46	0.5	448	-	-	-	-	-	-	-
TRINITY_DN72143_c2_g1	12.14	5.5	7.36	0	0	0	257	-	-	-	-	-	-	-
TRINITY_DN69874_c4_g1	2.24	2.04	0	0	5.78	0	307	-	-	-	-	-	-	-
TRINITY_DN63365_c1_g3	4.95	5.82	2.07	1.62	3.56	2.71	610	-	-	-	-	-	-	-
TRINITY_DN61644_c1_g1	0	1.61	0	0	0	0	428	-	-	-	-	-	-	-
TRINITY_DN60847_c4_g6	0	1.4	0	2.51	0	0	332	-	-	-	-	-	-	-
TRINITY_DN69808_c0_g5	0	0.54	0.63	0	0	0.58	427	-	-	-	-	-	-	-
TRINITY_DN63136_c4_g1	1.09	0.99	1.12	0.51	0.69	1.26	3614	-	-	-	-	-	-	gi|698514462|ref|XP_009802111.1| PREDICTED: uncharacterized protein LOC104247724 [Nicotiana sylvestris]
TRINITY_DN57111_c1_g1	0	0	0	0	0	0	256	-	-	-	-	-	-	-
TRINITY_DN17194_c0_g1	0.74	0.68	1.63	0	0	0.73	397	-	-	-	-	-	-	-
TRINITY_DN12910_c0_g1	0	0	0	0	0	0	231	-	-	-	-	-	-	-
TRINITY_DN54382_c0_g1	5.01	5.02	6.68	9.29	8	8.65	1218	-	-	PF00657	virNOG08428	I	sp|Q94CH6|EXL3_ARATH GDSL esterase/lipase EXL3 OS=Arabidopsis thaliana GN=EXL3 PE=2 SV=1	gi|743779284|ref|XP_010920106.1| PREDICTED: GDSL esterase/lipase EXL3-like [Elaeis guineensis]
TRINITY_DN6247_c0_g1	0	0.57	0	1.04	0	0	420	-	-	-	-	-	-	-
TRINITY_DN16135_c0_g1	0	0	11.58	0	0	0	240	-	-	-	-	-	-	-
TRINITY_DN41491_c0_g1	0	0	0.32	0.52	0	0.91	550	-	-	PF14416	virNOG08508	S	sp|F4IH21|TBL33_ARATH Protein trichome birefringence-like 33 OS=Arabidopsis thaliana GN=TBL33 PE=2 SV=1	gi|672160056|ref|XP_008799798.1| PREDICTED: protein trichome birefringence-like 33 [Phoenix dactylifera]
TRINITY_DN36737_c0_g2	1.27	0.9	0	0.56	0.3	0.32	534	-	-	-	-	-	-	-
TRINITY_DN73740_c0_g1	0	0	0	0	0	0	204	GO:0008270;GO:0032259;GO:0003871;GO:0009086	K00549	-	virNOG03217	E	sp|Q2QLY5|METE1_ORYSJ 5-methyltetrahydropteroyltriglutamate--homocysteine methyltransferase 1 OS=Oryza sativa subsp. japonica GN=Os12g0623900 PE=2 SV=1	gi|17017263|gb|AAL33589.1| methionine synthase, partial [Zea mays]
TRINITY_DN62246_c1_g1	8.99	10.19	9.49	14.12	12.49	11.82	3582	-	-	PF01535;PF17177	virNOG05956	S	sp|Q0WLC6|PP349_ARATH Pentatricopeptide repeat-containing protein MRL1, chloroplastic OS=Arabidopsis thaliana GN=MRL1 PE=1 SV=2	gi|695051451|ref|XP_009413750.1| PREDICTED: pentatricopeptide repeat-containing protein MRL1, chloroplastic [Musa acuminata subsp. malaccensis]
TRINITY_DN67811_c2_g1	0	0	0	0	0	0	254	-	-	-	-	-	-	-
TRINITY_DN92224_c0_g1	0	9.57	6.36	0	0	0	263	-	-	-	-	-	-	-
TRINITY_DN62610_c0_g1	1.2	0.95	0.84	1.59	0.95	2.26	673	-	-	-	-	-	-	-
TRINITY_DN18638_c0_g1	1.94	0	0	1.62	0.86	0	369	-	-	-	-	-	-	-
TRINITY_DN84041_c0_g1	3.54	4.85	0	0	0	0	322	-	-	-	-	-	-	-
TRINITY_DN63273_c3_g3	0	0	1.5	0	0	0	406	-	-	-	-	-	-	-
TRINITY_DN88476_c0_g1	0	0	26.03	0	0	0	236	-	-	-	-	-	sp|Q6NGA0|COX3_CORDI Cytochrome c oxidase subunit 3 OS=Corynebacterium diphtheriae (strain ATCC 700971 / NCTC 13129 / Biotype gravis) GN=ctaE PE=3 SV=1	-
TRINITY_DN61531_c1_g1	0	0	0	0	0	0	316	-	-	-	-	-	-	-
TRINITY_DN68698_c0_g2	84.52	83.12	85.24	51.04	44.46	44.39	1836	-	-	PF01764	virNOG08885	I	sp|Q3EBR6|PLA16_ARATH Phospholipase A1-Igamma2, chloroplastic OS=Arabidopsis thaliana GN=At2g30550 PE=1 SV=2	gi|672119842|ref|XP_008783171.1| PREDICTED: phospholipase A1-Igamma1, chloroplastic-like [Phoenix dactylifera]
TRINITY_DN71209_c2_g1	1.89	0	0.69	1.07	2.29	0.63	416	-	-	-	-	-	-	-
TRINITY_DN66896_c5_g1	0	0	0	0	0	0	239	-	-	-	-	-	-	-
TRINITY_DN66209_c7_g1	3.17	5.5	4.65	5.02	4.72	4.81	944	-	-	-	NOG128545;virNOG10366	S	-	gi|672180402|ref|XP_008810392.1| PREDICTED: uncharacterized protein LOC103721820 [Phoenix dactylifera]
TRINITY_DN89045_c0_g1	6.13	0	0	0	0	0	332	-	-	-	-	-	-	-
TRINITY_DN52415_c0_g1	4.25	8.97	1.42	0.84	1	0.5	944	-	-	-	virNOG05205	S	sp|Q94BP0|SLK2_ARATH Probable transcriptional regulator SLK2 OS=Arabidopsis thaliana GN=SLK2 PE=1 SV=1	gi|695064491|ref|XP_009420795.1| PREDICTED: probable transcriptional regulator SLK2 [Musa acuminata subsp. malaccensis] &gt;gi|695064493|ref|XP_009420796.1| PREDICTED: probable transcriptional regulator SLK2 [Musa acuminata subsp. malaccensis]
TRINITY_DN4675_c0_g1	0	0	0	0	0	0	261	-	-	-	-	-	-	-
TRINITY_DN68300_c0_g6	0	0	0	0	0	0	343	-	-	-	-	-	-	-
TRINITY_DN58173_c10_g1	4.92	4.89	5.03	3.23	2.4	2.8	1683	-	-	-	COG2801;virNOG15679;virNOG30511	RL	sp|P04323|POL3_DROME Retrovirus-related Pol polyprotein from transposon 17.6 OS=Drosophila melanogaster GN=pol PE=3 SV=1	gi|595851814|ref|XP_007210190.1| hypothetical protein PRUPE_ppa017790mg [Prunus persica] &gt;gi|462405925|gb|EMJ11389.1| hypothetical protein PRUPE_ppa017790mg [Prunus persica]
TRINITY_DN56907_c8_g1	0.89	1.2	1.06	1.03	0.44	1.19	1138	-	-	-	-	-	-	-
TRINITY_DN72393_c4_g1	2.29	1.09	0.49	0.61	0.22	0	625	-	-	-	-	-	-	-
TRINITY_DN52378_c2_g2	0.49	0.28	0.83	0.53	0.38	0.1	1054	-	-	PF00078	COG2801	L	sp|P0CT41|TF212_SCHPO Transposon Tf2-12 polyprotein OS=Schizosaccharomyces pombe (strain 972 / ATCC 24843) GN=Tf2-12 PE=3 SV=1	gi|147861248|emb|CAN79321.1| hypothetical protein VITISV_018984 [Vitis vinifera]
TRINITY_DN65514_c5_g1	0	0	0	0	0	0	241	-	-	-	-	-	-	-
TRINITY_DN53556_c0_g1	6.22	7.66	6.23	3.06	3.81	1.67	681	-	-	-	virNOG06377	R	-	gi|147822080|emb|CAN63618.1| hypothetical protein VITISV_038963 [Vitis vinifera]
TRINITY_DN66271_c0_g3	0	0	0	0	0	0	249	-	-	-	-	-	-	-
TRINITY_DN63495_c0_g2	18.5	45.19	0.4	19.18	6	23.5	502	-	-	-	-	-	-	-
TRINITY_DN65698_c2_g4	22.91	21.33	23.5	15.29	15.86	13.17	857	-	K03363	-	virNOG03859;virNOG29305	D	sp|Q9S7I8|CDC22_ARATH Cell division cycle 20.2, cofactor of APC complex OS=Arabidopsis thaliana GN=CDC20-2 PE=1 SV=1	gi|672160479|ref|XP_008800021.1| PREDICTED: cell division cycle 20.2, cofactor of APC complex-like [Phoenix dactylifera] &gt;gi|672160481|ref|XP_008800022.1| PREDICTED: cell division cycle 20.2, cofactor of APC complex-like [Phoenix dactylifera]
TRINITY_DN51054_c2_g1	0	1.86	0	0	0	0	313	-	-	-	-	-	-	-
TRINITY_DN60935_c0_g1	0	0	0	1.19	0	0	403	-	-	-	-	-	-	-
TRINITY_DN62003_c2_g1	0	0	7.87	0	2.82	0	285	-	-	-	-	-	-	-
TRINITY_DN59638_c5_g6	0	0	0	0	0	0	215	GO:0005488	-	-	virNOG25350	R	-	gi|672186091|ref|XP_008812995.1| PREDICTED: uncharacterized protein LOC103723753 [Phoenix dactylifera]
TRINITY_DN34653_c0_g1	0	0.5	0	0.46	0.98	0	438	-	-	-	-	-	-	-
TRINITY_DN87906_c0_g1	0	6.41	0	0	0	0	282	-	-	-	-	-	-	-
TRINITY_DN71790_c3_g6	1.17	1.07	1.32	0	0	0	353	-	-	-	-	-	-	-
TRINITY_DN65362_c3_g6	0	0	0	0	0	0	206	-	-	-	virNOG03013	S	-	gi|695054952|ref|XP_009415625.1| PREDICTED: uncharacterized protein LOC103996429 [Musa acuminata subsp. malaccensis]
TRINITY_DN57891_c1_g1	14.58	21.33	11.76	13.61	23.29	33.4	631	-	-	-	-	-	-	-
TRINITY_DN52653_c0_g1	3.46	5.69	5.2	0	0	1.13	492	-	-	-	-	-	-	-
TRINITY_DN71743_c4_g1	0	0	0	0	0	0	257	-	-	-	-	-	-	-
TRINITY_DN62395_c2_g5	2.04	4.67	2.43	1.91	1.03	1.08	1681	-	-	-	-	-	-	-
TRINITY_DN88425_c0_g1	0.17	0.81	0.18	0.45	0.97	0.52	739	-	-	-	-	-	-	-
TRINITY_DN59883_c10_g1	0	6.67	0	5.9	3.1	0	280	-	-	-	-	-	-	-
TRINITY_DN53187_c1_g1	0.2	0.82	0.63	0.6	0.51	0.48	1442	-	-	PF00646	virNOG35325;virNOG31390;strNOG14399	SR	sp|Q9FM87|FBD26_ARATH Putative FBD-associated F-box protein At5g56440 OS=Arabidopsis thaliana GN=At5g56440 PE=4 SV=1	gi|661878048|emb|CDP18207.1| unnamed protein product [Coffea canephora]
TRINITY_DN60785_c10_g2	15.28	0.97	1.18	0.87	2.79	0	362	GO:0005488	-	-	virNOG25350	R	-	gi|1009143689|ref|XP_015889395.1| PREDICTED: uncharacterized protein LOC107424169 [Ziziphus jujuba]
TRINITY_DN72652_c3_g2	10.17	13.7	37.41	12.76	11.27	9.57	3571	-	-	PF01593	virNOG05806	Q	sp|F4JLS1|LDL3_ARATH Lysine-specific histone demethylase 1 homolog 3 OS=Arabidopsis thaliana GN=LDL3 PE=2 SV=1	gi|743777442|ref|XP_010919153.1| PREDICTED: lysine-specific histone demethylase 1 homolog 3 [Elaeis guineensis]
TRINITY_DN79521_c0_g1	0.31	0.44	1.31	0.14	0.59	0.64	780	-	-	-	-	-	-	-
TRINITY_DN57790_c6_g7	0	0	0	0	0	0	276	-	-	-	COG2801;virNOG33595	RL	sp|Q9UR07|TF211_SCHPO Transposon Tf2-11 polyprotein OS=Schizosaccharomyces pombe (strain 972 / ATCC 24843) GN=Tf2-11 PE=3 SV=1	gi|848857712|ref|XP_012829796.1| PREDICTED: uncharacterized protein LOC105950954 [Erythranthe guttata]
TRINITY_DN66487_c2_g1	1.66	1.99	1.23	0.31	0.67	0.86	1388	-	-	-	-	-	-	-
TRINITY_DN63735_c1_g1	0	0.96	0	0.86	0	0	363	-	-	-	-	-	-	-
TRINITY_DN59170_c0_g5	2.57	0	6.01	6.24	4.4	0	299	-	-	-	-	-	-	-
TRINITY_DN85850_c0_g1	0	8.03	0	0	0	0	271	-	-	-	-	-	-	-
TRINITY_DN33048_c0_g1	0	3.28	0	0	0	0	321	-	-	-	-	-	-	-
TRINITY_DN59168_c4_g1	0	0	0	0	0	0	237	-	-	-	-	-	-	-
TRINITY_DN62938_c0_g1	0	0	0	45.69	0	0	206	-	-	-	-	-	-	-
TRINITY_DN60921_c0_g1	0.29	0.66	0.1	0.88	0.94	0.81	1056	-	-	-	-	-	-	-
TRINITY_DN58397_c6_g6	1.1	1.81	1.57	0.99	0.61	1.23	1242	-	-	-	-	-	-	-
TRINITY_DN67834_c0_g2	19.34	8.72	11.91	22.92	63.44	9.28	239	-	K20359	-	virNOG16544;virNOG34697;virNOG18095	U	sp|O80915|PR1B4_ARATH PRA1 family protein B4 OS=Arabidopsis thaliana GN=PRA1B4 PE=1 SV=1	gi|672136956|ref|XP_008792185.1| PREDICTED: PRA1 family protein B3-like [Phoenix dactylifera]
TRINITY_DN65352_c10_g1	0	0	0	0	0	36.96	217	-	-	-	-	-	-	-
TRINITY_DN72493_c2_g4	0	0	1.84	0	0	0	431	-	-	-	-	-	-	-
TRINITY_DN66952_c1_g1	1.36	0.96	1.09	0	0	0.69	519	-	-	-	-	-	-	-
TRINITY_DN71186_c0_g2	0	3.07	0	0	0	1.32	410	-	-	-	-	-	-	-
TRINITY_DN56951_c6_g1	0	0	0	0	0	0	219	-	-	-	-	-	-	-
TRINITY_DN66531_c0_g3	22.5	31.78	31.77	20.57	21.52	17.81	754	-	-	-	-	-	-	-
TRINITY_DN70606_c0_g2	321.21	312.06	327	210.25	249.18	255.02	942	-	-	-	virNOG10192	Q	sp|Q84MB6|DIOX2_ARATH Probable 2-oxoglutarate-dependent dioxygenase At3g50210 OS=Arabidopsis thaliana GN=At3g50210 PE=2 SV=1	gi|719970214|ref|XP_010270738.1| PREDICTED: probable 2-oxoglutarate-dependent dioxygenase At3g49630 isoform X1 [Nelumbo nucifera]
TRINITY_DN56319_c0_g4	0	6.06	0	10.65	0	0	253	-	-	-	-	-	-	-
TRINITY_DN41231_c0_g1	8.91	11.46	9.89	2.81	1.2	2.18	651	-	-	-	virNOG20247	S	-	-
TRINITY_DN56716_c3_g3	0	0.51	0.6	0.94	0.5	1.64	435	-	-	-	-	-	-	-
TRINITY_DN70119_c2_g1	0	0	1.09	0	1.73	2.87	369	-	-	-	virNOG02506	J	sp|Q9C9R6|PUM7_ARATH Putative pumilio homolog 7, chloroplastic OS=Arabidopsis thaliana GN=APUM7 PE=3 SV=2	gi|672110463|ref|XP_008795579.1| PREDICTED: pumilio homolog 4-like [Phoenix dactylifera]
TRINITY_DN69835_c2_g1	0	0	0	0	0	0	215	-	-	-	-	-	-	-
TRINITY_DN62605_c2_g1	3.08	2.07	2.47	4.49	4.05	4.39	1339	GO:0016020;GO:0003333;GO:0015171	K15015	PF01490	virNOG00890	E	sp|F4J1Q9|AVT1I_ARATH Amino acid transporter AVT1I OS=Arabidopsis thaliana GN=AVT1I PE=3 SV=1	gi|1035957883|gb|OAY79213.1| Vacuolar amino acid transporter 1 [Ananas comosus]
TRINITY_DN62078_c0_g4	2.08	1.67	2.19	1.43	0.95	0.63	849	-	-	-	-	-	-	-
TRINITY_DN76840_c0_g1	0	3.69	9.7	0	0	0	275	-	-	-	-	-	-	-
TRINITY_DN74230_c0_g1	0	17.45	0	0	0	0	239	-	-	-	-	-	-	-
TRINITY_DN70728_c0_g2	0.33	0.23	0.55	0.29	0.31	0.42	2119	-	-	-	-	-	-	-
TRINITY_DN63526_c2_g1	0.27	0.52	0	1.68	0	0.56	572	-	-	-	-	-	-	-
TRINITY_DN61153_c1_g1	0	0	5.29	7.09	0	0	271	-	-	-	-	-	-	-
TRINITY_DN22213_c0_g1	0	2.97	0	0	2.77	0	286	-	-	-	-	-	-	-
TRINITY_DN71243_c3_g1	0	0	1.65	0	0	0	336	-	-	-	-	-	-	-
TRINITY_DN37643_c0_g1	2.1	0	1.18	0	0	0	362	-	-	-	-	-	-	-
TRINITY_DN505_c0_g1	0	8.26	0	0	0	0	241	-	-	-	-	-	-	-
TRINITY_DN70083_c0_g6	0	0	0	0	0	0	269	-	-	-	-	-	-	-
TRINITY_DN50703_c0_g1	0	0	0	0	0	0	275	-	-	-	-	-	-	-
TRINITY_DN62384_c7_g1	0	30.19	0	0	0	0	221	-	-	-	-	-	-	-
TRINITY_DN96185_c0_g1	0	0	0	6.42	0	0	315	-	-	-	-	-	-	-
TRINITY_DN68655_c0_g1	1.45	0	0.8	1.56	0	0	399	-	-	-	-	-	-	-
TRINITY_DN24176_c0_g1	0.2	0.37	0.21	0.35	0	0.2	681	-	-	-	-	-	-	-
TRINITY_DN61832_c3_g5	0	0	0	0.65	3.45	0.76	393	-	-	-	-	-	-	-
TRINITY_DN64211_c0_g6	0.17	1.15	0.53	0.32	0.17	0.34	747	-	-	-	-	-	-	-
TRINITY_DN72409_c5_g3	4.31	1.33	2.38	5.47	5.19	3.57	400	-	K07964	-	virNOG01433;NOG12894	RG	sp|Q8L608|HPSE2_ARATH Heparanase-like protein 2 OS=Arabidopsis thaliana GN=At5g61250 PE=2 SV=1	gi|743837268|ref|XP_010936348.1| PREDICTED: heparanase-like protein 1 isoform X1 [Elaeis guineensis]
TRINITY_DN68619_c3_g2	1.82	0.56	0.65	0	0.54	0	423	-	-	-	-	-	-	-
TRINITY_DN72923_c1_g1	5.97	8.65	11.67	13.14	8.79	7.71	1040	-	-	-	-	-	-	-
TRINITY_DN62362_c3_g1	0.85	0.69	0.55	0.53	0.19	0.54	1433	-	-	-	-	-	-	-
TRINITY_DN70179_c3_g5	34.31	35.58	38.99	27.26	27.47	30.23	1588	-	-	-	virNOG05148	S	-	gi|743821037|ref|XP_010931937.1| PREDICTED: uncharacterized protein LOC105052714 [Elaeis guineensis]
TRINITY_DN66542_c1_g1	0	0	0	0	0	0	209	-	-	-	-	-	-	-
TRINITY_DN64060_c1_g1	6.98	6.57	5.72	6.67	6.21	6.06	2183	-	-	PF04749;PF11204	virNOG24208;virNOG08800	S	-	gi|672160111|ref|XP_008799829.1| PREDICTED: uncharacterized protein LOC103714386 [Phoenix dactylifera]
TRINITY_DN17342_c0_g1	0	0	1.78	0	0.72	0.79	388	GO:0006886;GO:0000166	K03070	PF07517	virNOG13318	U	sp|A8ALJ8|SECA_CITK8 Protein translocase subunit SecA OS=Citrobacter koseri (strain ATCC BAA-895 / CDC 4225-83 / SGSC4696) GN=secA PE=3 SV=1	gi|1023967158|gb|KZV15456.1| preprotein translocase subunit SecA [Dorcoceras hygrometricum]
TRINITY_DN81705_c0_g1	0	0	0	0	0	0	220	-	-	-	-	-	-	-
TRINITY_DN69155_c1_g1	73.28	78.45	78.92	101	109.04	106.25	1054	-	-	-	-	-	-	-
TRINITY_DN61237_c5_g1	0	0	16.69	10.52	0	0	228	-	-	-	-	-	-	-
TRINITY_DN58001_c7_g3	2.03	0	0	3.31	0	0	313	-	-	-	-	-	-	-
TRINITY_DN52513_c0_g2	0.77	0.24	0.82	0.23	0	0	589	-	-	-	-	-	-	-
TRINITY_DN36382_c0_g1	0	2.62	1.63	0	0	0	337	-	-	-	-	-	-	-
TRINITY_DN5615_c0_g1	0	0	0	0	0	0	279	-	-	-	-	-	-	-
TRINITY_DN31739_c0_g1	0	0	0	0	13.54	0	245	-	-	-	-	-	-	-
TRINITY_DN68233_c2_g1	66.08	61.9	64.39	51.34	57.47	51.18	1374	-	K03118	PF00902	virNOG06383	U	sp|C4IZX0|TATC_MAIZE Sec-independent protein translocase protein TATC, chloroplastic OS=Zea mays GN=TATC PE=2 SV=1	gi|672162174|ref|XP_008800920.1| PREDICTED: sec-independent protein translocase protein TATC, chloroplastic-like [Phoenix dactylifera]
TRINITY_DN69384_c5_g2	0	0.41	0.47	0.75	0.4	0	471	-	-	-	-	-	-	-
TRINITY_DN61186_c3_g1	0	0.26	0.6	0.74	0.26	0	566	-	-	-	-	-	-	-
TRINITY_DN71136_c2_g3	2.76	0	0	0	0	0	295	-	-	-	-	-	-	-
TRINITY_DN70334_c10_g3	0.86	1.16	2.05	0.87	1.29	2.55	922	-	-	-	-	-	-	-
TRINITY_DN64246_c2_g4	0	0	0	0	0	0	241	-	-	-	-	-	-	-
TRINITY_DN67180_c4_g3	0.86	0.99	1.61	1.85	1.12	2.04	845	-	-	-	-	-	-	-
TRINITY_DN59476_c6_g1	0.73	1.37	0.39	0.32	0	0.37	505	-	-	-	-	-	-	-
TRINITY_DN82608_c0_g1	0.96	0	0.52	0.82	0.44	0.48	455	-	-	-	-	-	-	-
TRINITY_DN82741_c0_g1	0	0	0	16.87	0	0	263	-	-	-	-	-	-	-
TRINITY_DN68767_c2_g1	0.38	1	0.71	0.13	0.29	0	1289	-	-	-	-	-	-	-
TRINITY_DN63816_c2_g6	2.22	0	0	5.54	4.92	1.09	357	GO:0015986;GO:0009535;GO:0045263;GO:0016021;GO:0005886;GO:0046933	K02108	-	virNOG17002	C	sp|A6MMJ5|ATPI_DIOEL ATP synthase subunit a, chloroplastic OS=Dioscorea elephantipes GN=atpI PE=3 SV=1	gi|122893978|ref|YP_001004174.1| ATP synthase CF0 subunit IV [Ranunculus macranthus] &gt;gi|122246090|sp|Q4FGF5.1|ATPI_RANMC RecName: Full=ATP synthase subunit a, chloroplastic; AltName: Full=ATP synthase F0 sector subunit a; AltName: Full=F-ATPase subunit IV (chloroplast) [Ranunculus macranthus] &gt;gi|69215167|gb|AAZ03820.1| ATP synthase CF0 A chain [Ranunculus macranthus] &gt;gi|85540792|gb|AB…
TRINITY_DN52048_c0_g1	0.4	0.38	0.14	0.24	0.64	0	855	-	-	-	-	-	-	-
TRINITY_DN63709_c1_g2	1.17	1.68	1.75	2.78	2.33	1.21	1188	-	K08241	PF03492	virNOG05337	R	sp|B6SU46|AAMT2_MAIZE Anthranilate O-methyltransferase 2 OS=Zea mays GN=AAMT2 PE=1 SV=1	gi|743807611|ref|XP_010928139.1| PREDICTED: anthranilate O-methyltransferase 1-like [Elaeis guineensis]
TRINITY_DN92896_c0_g1	0	0	26.82	0	0	0	235	-	-	-	-	-	-	-
TRINITY_DN72388_c1_g3	1.34	1.83	1.75	2.19	2.56	3.16	1177	-	-	-	COG0365;virNOG11097	I	sp|Q84P17|AEE18_ARATH Probable acyl-activating enzyme 18, peroxisomal OS=Arabidopsis thaliana GN=AAE18 PE=2 SV=1	gi|672109227|ref|XP_008789114.1| PREDICTED: probable acyl-activating enzyme 18, peroxisomal isoform X1 [Phoenix dactylifera]
TRINITY_DN76317_c0_g1	0	0	0	0	3.11	0	321	-	-	-	-	-	-	-
TRINITY_DN67112_c1_g1	2.95	3.67	2.44	2.36	2.72	3.2	2060	-	-	-	-	-	-	-
TRINITY_DN70619_c1_g2	5.62	5.12	0	0	0	0	294	-	-	-	virNOG08002	R	sp|Q8S9M4|PP198_ARATH Pentatricopeptide repeat-containing protein At2g41080 OS=Arabidopsis thaliana GN=PCMP-H29 PE=2 SV=2	gi|695067394|ref|XP_009380612.1| PREDICTED: pentatricopeptide repeat-containing protein At2g41080 [Musa acuminata subsp. malaccensis]
TRINITY_DN71425_c0_g2	7.19	0	0	0	0	0	281	-	-	-	-	-	-	-
TRINITY_DN78376_c0_g1	0	0	0	0	0	0	206	-	-	-	-	-	-	-
[truncated: 183,443 more rows]
