# Supplementary material for: Transcriptomic and Metabolomic Analyses Reveals That Exogenous Methyl Jasmonate Regulates Galanthamine Biosynthesis in Lycoris longituba Seedlings
Source: Front Plant Sci. 2021 Sep 30;12:713795. doi: 10.3389/fpls.2021.713795 (PMC8514708; doi:10.3389/fpls.2021.713795)
Supplement: Supplementary file 5 [file Table_3.xlsx]

## Sheet: Table S19 assembled unigenes
>TRINITY_DN10116_c0_g1.p1 GENE.TRINITY_DN10116_c0_g1~~TRINITY_DN10116_c0_g1.p1 ORF type:3prime_partial len:156 (+),score=41.70 TRINITY_DN10116_c0_g1:121-585(+)
ATGATTTCTTCTTCTAGGAATTGGGTCTGTAGGAATGGGTTCGGTGGCCATTGTAAGGCG
GTCGAAATGGTGGACTTTTATGCTACAAGGAGTGGTTTAAAGGAAAAGGTGGTAGAGAAG
AGAAAGGAGTTGCAGTTACCGGAGGTGATCAGAAAGCGAAAGAAGGTTGACGTCGAGGCG
AAGAAGAAAGTTTGTGGGGATTGTAGGACTACCATCACTCCTTTGTGGAGGAGAGGCAGA
GGAGTCAACGGTCAACAGGTTCTGTGCAATGCTTGTGGGATTCGATGCCGAAAGAGGAGT
AAAATGCAGCTCAACATCAATGAAGAGAGCAATGTATCAATGAATGACAGCTGCTCCTCA
TCAACAGAGGGATTGAGCTTCGAGGAGATGAAGCAGAGGCAAAAGGAGAAGCAAATGACG
ATGTTGGTCCTCTTAGAATTGAAGAAAAACAAAGACAGAGCGGAG
>TRINITY_DN1011_c0_g1.p1 GENE.TRINITY_DN1011_c0_g1~~TRINITY_DN1011_c0_g1.p1 ORF type:5prime_partial len:104 (-),score=7.20 TRINITY_DN1011_c0_g1:372-683(-)
ACGGGAGTTCCCAATCGTGCTTTATGTCATTTATGCGAAGACAATGCTGATTCACTGGAA
AAACGTACTGCTGTACGCCCTGCCCACCTGGCGCGTCTGCAACTGTTGCAGGATGAAGGT
CGTCTGATTGTGGCGGGTCCGATGCCAGCGGTTGATAGCAACGATCCCGGTGCGGCCGGT
TTTACCGGTTCAACCGTGATTGCCGAGTTCCCGTCGCTGGAAGCGGCACAATCCTGGGCC
AATGATGACCCCTATATTGCCGCCGGGGTGTATAAGCAGGTTGCGGTCAAGCCATTTAAG
CGCGTTTTCTAA
>TRINITY_DN10152_c0_g1.p1 GENE.TRINITY_DN10152_c0_g1~~TRINITY_DN10152_c0_g1.p1 ORF type:5prime_partial len:130 (-),score=17.58 TRINITY_DN10152_c0_g1:132-521(-)
TGGGGTCTGATACGCCTCAACGATGTCGAATACCACGAATCCATTGATGAAATGAAGCAT
GCGGACAAGTACATTGAACGCATTTTGTTTCTTGAAGGGATTCCCAATCTGCAGGACCTG
GGTCGGTTGCGGATTGGTGAAGATGTACCGGAAATGCTGCAATCTGACCTGGCACTGGAA
CTGGAAGGTGCGAAGGACCTGCGCGAAGCCATCGCTTATGCGGATAAAGTTCACGATTAC
GTTAGCCGCGATATGATGATCGAAATCCTGGGGGAAGAAGAACATCACATCGACTGGCTG
GAAACCGAGCTGGATCTGGTTAACAAGTTAGGTCTCCAGAATTATCTGCAGTCGCAAATT
CGGGTCAGAGAGGAGGAGGAGGGCAGCTGA
>TRINITY_DN10270_c0_g1.p1 GENE.TRINITY_DN10270_c0_g1~~TRINITY_DN10270_c0_g1.p1 ORF type:internal len:153 (-),score=4.16 TRINITY_DN10270_c0_g1:1-456(-)
ATTGTGCTGGTGGATTTGACCGGCGAGATTCATTTTCGTCGCCTTATTCTGGTGCAAAAG
CCCCAACCCGGTGCCACCTTAGCGCGCATTGCTGAGGTGCTGGCGGAGATCAAAATCCAG
CTGGGTAACCGCTGGCATAAGGTGCTGGGGATAGGCGTGGTGATGCCTGGGCCGTTTGGT
GTCGAGGGGATTTCATCGGTCGGACCCACCACACTTAACGGTTGGGAACAGGTGGATATT
GAGGCTGAACTGGCGGCCATGAGCGGCTTGCCGGTGACGCTGGAGAATGATGCGACGGTG
GCCGCTATCGGCGAACGTTTCCACGGCGTCGCGCGCCAGCTCAACTCCTTTATTTATCTG
TATATCGGTACCGGGCTCGGGGCGGGTATTTTCACCGATGGCCATATTTATACCGGGCAT
GCGCATAACGCCGGAGAAGTGGGGCATATCGTGATC
>TRINITY_DN10278_c0_g1.p1 GENE.TRINITY_DN10278_c0_g1~~TRINITY_DN10278_c0_g1.p1 ORF type:internal len:179 (+),score=0.02 TRINITY_DN10278_c0_g1:3-536(+)
CTGATTCAGAACAAGCTGCAGAAACGCACGTCTGGCCTGCATGTTATCTGGTCTGTGACC
ATTCCGATGGTGCCGAACCACCTCGATAAACGTGCGCATAAATACCTGCCGATGGTGCGT
AAAGCCGCCGAACAGTATGGCGTCGATGCCTCTCTGATTCTGGCGATTATGCAGATTGAA
TCGAGCTTCAACCCCTATGCGGTCAGTAACTCGGATGCGCTGGGGCTGATGCAGGTGGTT
CAGCATACGGCGGGGGTCGATGTCTATCGTATGAAAGGGAAATGGGGCCAGCCGAGCCGG
AGCTACCTGCTGGATCCGGAAAACAACATTGATGCGGGCACCGCCTATTTGTCGCTGTTG
CAGAACACCTATCTGGGCGGGATTCAGGACCCGGTATCACGACGTTATGCGGTGATTACC
GCCTATAACGGCGGTGCTGGCAGCGTGCTGCGTGTGTTCTCCAGTGATAAAGATCGCGCG
TTTGCCACCATTAACAGCATGTCGCCGAGCCAGGTGTACCAGACGCTGACTAAC
>TRINITY_DN10483_c0_g1.p1 GENE.TRINITY_DN10483_c0_g1~~TRINITY_DN10483_c0_g1.p1 ORF type:5prime_partial len:114 (-),score=3.63 TRINITY_DN10483_c0_g1:48-389(-)
CCGGATTCCCTTGATCATAATCTGCTAGTTTGCAACGTCTGCGGTAATGCCAGACACATT
CAGAGGAATTGCTTGAAGGAGTTAGGGTTGTGTTTCATATGTGGTGTGGCTGATCATTTA
ATGTTCCGTTACCCGTATAAAGGCCCGCGACCCTTGCCAGCACCATCAACACCACTTACC
ACGCTGTTAGAAGTTAGCAACGCGACAATACGGCAGCACCTACTGTATCGGAGTCAGTGG
CATATCATCAAGCTCGGCAAGCGAGGGGACAAGAAGGTATGTAAGCTCTGCGACAAGGAT
CAAGAAAGCGGGGCCATCGAGTTAGAGTTTCCTTGGATGTGA
>TRINITY_DN1049_c0_g1.p1 GENE.TRINITY_DN1049_c0_g1~~TRINITY_DN1049_c0_g1.p1 ORF type:3prime_partial len:141 (-),score=13.48 TRINITY_DN1049_c0_g1:3-422(-)
ATGGCTTCCTTTATTTATTCTCCAGTAAATTATATTGTTAGAAAAGATTTGTGGAAGGAA
TTAGCTATGGTTTCCAATCTTAGTATTCCTTGTGTATTTATGGGAGACTTTAATACTATT
GATAAAGAAGAAGATAAATCTGGTGGGAATGTATGGGACTTTAATCCAGGTAATGTGGAT
TTCAGGAATTTCATTATCTCTAATAAGCTCCATTATGTTTCATCACTATTAGAAACAAAG
TCTTGGTGCAACAATCGATGGGATCCTTCAGTGAGAACTTACGAGAATCTGGATAAAGCT
ATTGCTAATTCTGAATGGCTTGTTCATTTCCCCTACTCTCTTTTTCTCAAGGTGGCTATG
TTTGTTTCTAATCATACCTCTTTGATATTAACTACCAATAATTTAGCAGCAGATACGTTA
>TRINITY_DN10637_c0_g1.p1 GENE.TRINITY_DN10637_c0_g1~~TRINITY_DN10637_c0_g1.p1 ORF type:3prime_partial len:154 (-),score=27.59 TRINITY_DN10637_c0_g1:1-459(-)
ATGGCAAAAGGCATGGAAGAGGAGATGGAAGCTCTTACCAAAAATGAAACCTGGGAATTA
GTAGCACTACCAAAGGGAAAGAAACTAGTTGGGAGTAAGTGGAAGTTTACCATAAAATTT
AAATCAGATGGCACCATGGAAAGGTACAAAGCAAGGTTGGTAGCGAGAGGTTTTACACAG
ACGCATAGGATTGATTACTTGGAGACTTTTGCATTAGTGGCAAAGATAAACACTATCAAG
ATTCTCCTTTCACTCGCTGCTCATCACTCTTGGGTACTCCATCAACTTGATGTGAAAAAT
GCTTTCTTAAATGGTGATCTTCAAGAAGCATTGTACATCAGTCCACCACCAGGGTTCGAC
ACTAGAGGAAAGAAATGCAGACTTAAGAGAGCATTGTATGGTTTGAAGCAATCCCCAAGA
GCTTGGTTTGCTAGACTTAGTGGTGCCATGAAGCAGCAC
>TRINITY_DN10646_c0_g1.p1 GENE.TRINITY_DN10646_c0_g1~~TRINITY_DN10646_c0_g1.p1 ORF type:internal len:144 (+),score=19.89 TRINITY_DN10646_c0_g1:1-429(+)
ATAATTTGCTGCATGGGTCAAAATACAGACTCAATCTACAGTTCAAAAGTAAGTGCTATC
ACTAGAGCATCGGACGATTACATGCCAAAAAATGATAAATCGCAGACATTGCATGTTGCT
GCTGTAGCATTTACGAGCATATTTCTTGGGGAGGTTGTGGTTCCAGATTGGGACATGTTC
TATAGCCAACATTATGCAGCAGACTTTCATGCAGCTGCAAGGGCTGTGGGTGGCTGTGCA
GTATATGTCAGTGACAAGCCTAACGAGCATGACTTTACACTGCTTAAGAAGCTCGTGCTC
CCTGATGGTTCGGTCCTAAGAGCTAAGTATCCAGGAAGACCAACCAGAGACTGTTTGTTC
AACGATCCGGTCATGGACGGAAAAAGCCTTTTGAAGATTTGGAATTTGAATGAGATTAGT
GGAGTTGTA
>TRINITY_DN10755_c0_g1.p1 GENE.TRINITY_DN10755_c0_g1~~TRINITY_DN10755_c0_g1.p1 ORF type:internal len:102 (+),score=8.80 TRINITY_DN10755_c0_g1:1-303(+)
GGGACACTGGCTTTGAGCGTGGTGTTTGATGTCGTTTTCTACAAGGTAATCATCGCATTA
GAGATGCTTCTGCCTATTGGCTTATATGTCTCCATCGCTGTTGCGTTGGGCCAGCTTTAT
AATGATTCAGAAATTACCGCTTTATTTGCTTCAGGTGCAGCGCCAACCAAAATTTATAAT
TCCGTTCTGGTTCTTGCCATTCCTTTAGGCATCCTGGTGACGGTCCTGTCTTTGTATGGC
AGACCCTGGGCTTATGCAAAAATTTATCAACTGGAACAACAATCGCAATCTGAACTGGAT
GTC
>TRINITY_DN10786_c0_g1.p1 GENE.TRINITY_DN10786_c0_g1~~TRINITY_DN10786_c0_g1.p1 ORF type:complete len:105 (-),score=7.68 TRINITY_DN10786_c0_g1:34-348(-)
ATGGGTATGTATGATGATGTGAAATTCAATTATCGGATGCCTGATGGCTATGAAGGCGGC
GCATTTCAGACGCAGGATCTCTCCCTCGACTGTACTGAATATGAAATTACATCTGGCGGC
AGGCTGTTTCGTTCCGGGAAAGACCAGAACTTTCACGGCGAGTTTGAAATCTATTACCAC
AGCATCTTTGACGACCGTTCCGGCTACTTCAACATGGTCTTCAGCGAAGGTACACTGACT
CTGATTGTCTGTAACGGTGGCGAACGATATGTGTTTTCACCTGAAACTGATAATAACCTT
CTGGCGCTGCCATGA
>TRINITY_DN10969_c0_g1.p1 GENE.TRINITY_DN10969_c0_g1~~TRINITY_DN10969_c0_g1.p1 ORF type:complete len:101 (+),score=7.25 TRINITY_DN10969_c0_g1:92-394(+)
ATGACGCCTCATATGAAACTCCTTTTTGGAAAGAGAAATATTTGTTGTATATGTTTTGAT
TCTTTAGACGGGGAAAAAACTTCTATGTGCCAGCTACATGCGCCTGATCAAGAAAGGTTT
GGAATTGTGAATCCCACAAAGCTGCCCAATGGGTGCTTGAAAATTACGGTTTCTTTCTCT
GCTGCCCTGGGTGCGTCACATCTGAAATACCAGATAATTTCCCATTCAGATATGTTTCAA
ATATTAAAAATAAAAACAACTGATAAAAACTTCCTTGAAAATATTATTTATAGAATCATT
TAG
>TRINITY_DN11094_c0_g1.p1 GENE.TRINITY_DN11094_c0_g1~~TRINITY_DN11094_c0_g1.p1 ORF type:3prime_partial len:182 (+),score=15.91 TRINITY_DN11094_c0_g1:1-543(+)
ATGTCGGGTCTCCCTATAGAATATTGGGATAAGCAAACTATTACCCAACTTGCCTCGGTT
GTGGGTGAGGTTTTCTCGGTTGAAGAATTATCATTGTCACATGAGGTAGCTCGTTCAGTC
TCGGTTTGGGTCCAAGTTGACCTTAGGAAAAGGTTACCAAAAGGAACTAAGTTAGTTTGT
GCCGGTGTCCCTAATAAAATTTACTTTTGTTATATTGGTAACCATCATATTTGTATCAAA
TGCGGTGGATTTGCTCATAGTCACTTCACTTGTCCTCAGCATGTTTCTCTTTCCCTTATG
TTTAACCGATTCAAGATCGTGGACACTAGTATATTTATGGGGGCCTCGGATGGGGGGACT
GACAGCCTTGGTCGACCCAATGTTCCTACTCGTGGTCTTAATGTTCCTAGGGATCCTACT
AGGGTCTGGTCTTCTTCTGGTAACTCTTCATCCATATATTATTCTGCTCAATCCCACCCA
GACTCCCAAATTAATCAAGAAAACCAACCCATGACTGTTAATACCAACCAACCTTCTTCT
GAT
>TRINITY_DN11111_c0_g1.p1 GENE.TRINITY_DN11111_c0_g1~~TRINITY_DN11111_c0_g1.p1 ORF type:complete len:143 (-),score=4.59 TRINITY_DN11111_c0_g1:1426-1854(-)
ATGGGGCAAAAATCGAGTCAAGGGTTATACAAATTGGGAGTTTCTGCCAATCTCTATAAA
CAACATTCCTTTCCAAAACACCAAACAACAATTCATAAGACACATAGAAGAGTTTCACAG
CAGGTATCCTACTTGGGATCCACGAATTTCAAGACACAAACACCTGGAAATGTCCCTTTA
AAAGTCAAAACTCAGCCATCTTTTCATCGTCATCTTACTCACAAATTTTCCTCTCATCGG
CGTTCTTCTTCTTTAACCTGTATTCAAATGCCAGTCATCATGAATCCCTTCTCATTCTTT
AGAGGCGAAAGCAATCGCTCACATCACCGTCAACCACCAAATGACCTCTACTACCCTTAC
CCTCTTAATCACCACTTTCAACCAACATCATCCCCTCATTATCAAACCATGGAAGAAAGA
ACCTATTAA
>TRINITY_DN11119_c0_g1.p1 GENE.TRINITY_DN11119_c0_g1~~TRINITY_DN11119_c0_g1.p1 ORF type:complete len:111 (+),score=11.88 TRINITY_DN11119_c0_g1:29-334(+)
ATGGCCGGGTATCAGGCCGGATTGGCACAGCCGCTCATGCTGCTGAACAAATCCGGTGGT
GCCTGGCTGGAAGCGAGTTTTGACGCGAAAACCCGTCAGCTATTGGATGATGAGGTGACG
CAGAAAAAAGCACGCAGCCGGCTGATACAGGCCTGGCAGGGTGGTTTTCAGCTGGAAGGT
GAGGGCAGTGATCCTTACCTGCAGCGCCTGAGTCGTGTGCTTGATGACACGGCACTTCAG
GTAATCACTGATGCTGCCCGGCGCTGGTATTTGCCGGTACGTCTCGCGCATCACGATGAT
GAATAG
>TRINITY_DN11127_c0_g1.p1 GENE.TRINITY_DN11127_c0_g1~~TRINITY_DN11127_c0_g1.p1 ORF type:complete len:103 (-),score=7.53 TRINITY_DN11127_c0_g1:48-356(-)
ATGTTCTACAGCAAATATCTCCTCCTTAAGCTTCGCCAACCCACTATTTCTATAGTCACG
GCCACTCAATGCACGCCCCTCCGACGACCTGTCATGGTGACTACCGAAGACCCCACCGTG
CTCCCTCTCTCTCGCTTATTCACCCTTATCTCTGTCATCGTCGTGCCCATTCTCCATGTC
AGAGATCCCCTCGCCTCTAGCGATTACTGCTCGGTCGCCATCAAATTCCGCCATCCCTCA
TCGAGTTCTGACGTCTTCCCCATGGCCGCGCCTCCTCTCCATGTTACCCCCTCCTTCTTC
TTTCTATAG
>TRINITY_DN11175_c0_g1.p1 GENE.TRINITY_DN11175_c0_g1~~TRINITY_DN11175_c0_g1.p1 ORF type:5prime_partial len:110 (+),score=5.53 TRINITY_DN11175_c0_g1:2-331(+)
GAAATACAAATGCAACAAGGCAAAGAAGTAGCGTGCCCGGCTTGCGGTGGCTATGCCATC
GTTTCGAAACATCCGACCACATCGCCAACCACTGGGTTGACAGTTCCCTGTTATATCTAT
ACCTGTGAAAAAGATGGCTGGTTCAAGCTTACAGAAACTGTTAATGAGCTTGTTACTAAC
AATTTGTCGCCAGAAACTACTGAAAAACTCTCACGAGTAATTGCGAAAAACTACATTTCA
GAAGATCTTTGGCCAGCGGAGGCGCTGACGCCTATACGGTTGAAAATACGGAGGATAGAA
AAAAAAAGGAAAAAGAAAAACCAAAAATGA
>TRINITY_DN11237_c0_g1.p1 GENE.TRINITY_DN11237_c0_g1~~TRINITY_DN11237_c0_g1.p1 ORF type:3prime_partial len:139 (+),score=33.70 TRINITY_DN11237_c0_g1:129-542(+)
ATGATTACATGTTATTTCGATAGGGATGATACTAACACCACGACCGATTTGAAACCATCG
TCACTGCCACCTCCACCTCCTCATGGATTTCCTTTCTATACTTGGGCAAAATGGGCTTTC
GGTTCTATACTCACCATAGTGCTACCATTTTGGGACAAGAGTTGGAGAAGCCTATTGAGA
CTTGAAGGTGAAATTGAAATGGCGACCGAGGCAGTTGAACACGTAGCAGATGCAGTGGAG
AAGGTAGCAACGTTGACTGAAAAGATGGCTGCAGATGCTGCAGAGGGCATGAAGGAGGAT
GGACAGCTCAAAAATGCGGTTATATTTGCCGAACATGTTGCTAAAGAAGTTGCGGAGGAG
GCCCATCTTACTAAAGACATCATTCATAAGGTGGAAGTCTTGAAGCAGGAAGTG
>TRINITY_DN11271_c0_g1.p1 GENE.TRINITY_DN11271_c0_g1~~TRINITY_DN11271_c0_g1.p1 ORF type:internal len:122 (+),score=8.21 TRINITY_DN11271_c0_g1:2-364(+)
AAATTAGGTCTTGATAAAGCATATGATATAATCTGTTGGAATTTTTTCTTTAAAATTTTG
CGACAGATGGGTTACGATGAAACCTGGATTCGATGGATTTCTATTTGTCTTCAGACTGCA
TCACTATGCGTCACTTTTGAGGGATCTGTGGGTAATGTTATTAAGCCACTTTGTGGTGTA
AGGCAAGATGACCCCCTTCCTCCTTTCATATTTATCACTCTTTCAGAAGCTTTGTCTTCC
TTCATCTCTTATCATTTTAATCTCAAGCACATTCAAGGCTTCTCTTTTCCCTTTCTTCAA
AATCAATTTCACATCTTATGTTCGCCAATAACATCATTTTTTGTGGCATTTTGTCTACTC
AAG
>TRINITY_DN11400_c0_g1.p1 GENE.TRINITY_DN11400_c0_g1~~TRINITY_DN11400_c0_g1.p1 ORF type:5prime_partial len:113 (-),score=21.57 TRINITY_DN11400_c0_g1:176-514(-)
TATCTAATACTATGCTATGTATGTATGGAATCTATGGTATACCGACCCGGGTCTGAATCC
GAAGAAGAACTTGAGGAAGAACCCGAGGAGGAAGAGCCGGAGGAAGAATGTGAAGAAGTA
CCTCAAAAGGAACCTGAGAAAGATCCCGTCATTTCTCAAAATAAGGGACGCCTCGCAGAG
TCAATTCATCGAACACTTGGCACGCATGAAGATAAACAACTGATGGTGAAATGGGGAGTT
TGTCACGAAGAGCTGATGACGATGATGATGGAGCATATAGAGAAGATAGATGAGAAGACG
CGAGTCTCGAAACAGCGAGCGCACTCAAAACCCATCTGA
>TRINITY_DN11407_c0_g1.p1 GENE.TRINITY_DN11407_c0_g1~~TRINITY_DN11407_c0_g1.p1 ORF type:complete len:134 (+),score=29.60 TRINITY_DN11407_c0_g1:89-490(+)
ATGGAGATCAGCAAGATCTCGAGGCTCTTCATCGTCGACAGCGGAGGGTGGCGCCACTCC
GGGAGTGGCCCTGCCAGCATTAACGTTTGTAGCAGTGGCCTCGCCTTCATCACCGCTTCC
ACCAACCTCCCCTTCTTCGAAAGCTCCTTTGTCGTCGGCATCGTCGACGGCGGCGTCGGA
GGCGACGAATCCCCTTCCGACGATGACGGCGACGACGATGGCAGGGGGAGACTCCTAGAA
ACTAGGGTTAGGGTTAGGGGTTTGGAGGAGGAGGAGGGAGTAGTAGTGGCGGCGAGCCTC
ATCGTGCTCCTTGGTGGCGATGTGGAGGAGGTGAACGAGCTGCTGGGCAACGGAGCGGAT
CGATTTGATATCGAGGGTGGCTCGAATGAGGGCTTGCTTTAG
>TRINITY_DN11507_c0_g2.p1 GENE.TRINITY_DN11507_c0_g2~~TRINITY_DN11507_c0_g2.p1 ORF type:internal len:143 (+),score=3.25 TRINITY_DN11507_c0_g2:2-427(+)
TCGCTGAAAGCCATTGCCTCCGTCCTCGGACTTTCCGTTACCACCGTGAGTCGCGCACTG
AATGGCTATGATGATGTGGCTGAAGACACGCGCAAACGTATTGAAGAAGAAGCCAGCCGA
CGCGGCTATCGTCCCAATGCCGCGGCTCGCCAACTGAAGACCGGCCGTACCAACACTGTC
GGGCTGGTGATACCCGATAGCGTATTGCCGCTGAGCGATAGCCATTTCACCGGCATGCTG
CAAACCATTGATCAACGCCTGGCCCGTGAAGATATTGATCTGCTGATGCTGGTCGATAAA
CCCCAGGATCAACAACGCACGCTGCGTATGTTGCGCAGCCGTGCCATGGATGCGCTGATC
GTCACCCATACCACCCCCGACGACATCCGTCTGCAACGTCTGCAACAGAAAGGTTTCCGC
TTTCTG
>TRINITY_DN11546_c0_g1.p1 GENE.TRINITY_DN11546_c0_g1~~TRINITY_DN11546_c0_g1.p1 ORF type:internal len:174 (-),score=15.56 TRINITY_DN11546_c0_g1:3-521(-)
CAGACGATGCAGGCTGGCGATGGCCTCGATGGCCTGACGTTACTCACCGCACAACCGGTT
GATCTGGTGATTTGCGATTTGGAAATGCCGCGCATGGGTGGCATTCAGTTTGTTGAGCGG
ATTCGCAGTCGCGGTAACAGCGTGCCGATTCTGATCATTTCGGCAACGCAAAATATGGCC
GATATTGCCCATGTCTTACGCCTTGGTGTGCAGGATGTGCTGCTCAAACCTTTGAAGAAC
CTCGAACGCTTTCGTGAAGCGGTCTATGAGTGCCTTTATCCTTCCATGTTTACCTCCAAG
GTTGAGGAAGATGAACAGCTCTTCCAGGACTGGGATGCGCTGGTGCGTGATCCGCTGGCC
GCTTCCAAACTCCTGAAGCAACTGCAACCCCCGGTGCAGCAAACTATTGCTAACTGCCGG
ATTAATTATCGCCAGCTCACCATGGCAGAGCAGCCAGGATTGGTACTGGATATTGCCGCG
TTATCCGATAAGGACCTGGCGTTTTATTGTCTTGATGTG
>TRINITY_DN11560_c0_g1.p1 GENE.TRINITY_DN11560_c0_g1~~TRINITY_DN11560_c0_g1.p1 ORF type:5prime_partial len:101 (+),score=11.07 TRINITY_DN11560_c0_g1:3-305(+)
TACTTCGCTCTTCCGAAAAATTCCAATGGCAAAAACCCTGGTAAACAAAACCAGTATCAT
TTGAATGCAGAAAAAACCAAGAACAACATAATACGAAGCATGAAATCGTTTCATTATTCC
CTTAAACAATCATCATCATCATCATCACCACCCAATCCATTCTCATTCCTCAAAACTCTT
CTCTGCTCTCACCCTCCTTATATCATCAACCCCAGACCTCAATCCCCAACAAACCCTTCC
TCTTCTTCCTCACCCTCAAAATCAAACTCTTCCCAACATTACCCATCTGCTCAGTTCACC
TAA
>TRINITY_DN11646_c0_g1.p1 GENE.TRINITY_DN11646_c0_g1~~TRINITY_DN11646_c0_g1.p1 ORF type:internal len:153 (+),score=14.66 TRINITY_DN11646_c0_g1:1-456(+)
CAAAAGCATTATGTCGATACCAAGAGGCGACATCTCAAGTTTTCGGAGGACGATCATGTA
TTCCTGAAGATATCTCTGAGTAGAGGAGTGATTCGTTTTGGTAGAGGTGGAAAGCTAAGT
TTCCGGTATATTGGACCGTTTGATATCTTGGAGAGAGTTGACAGAGTGGCTTATAAGTTA
GTTCTTCCTCTAGCAGGCGTGCACAACATGTTCTATGCGTCTCAGTTCCGTTGTTATGTA
CCAGATCCGAATCATATACTGGACCATTCAGAGTTAGCTCTCAGATCGGATCTCACGTAC
GCTGAGCAGCCTATAAAGATTGTTGATCGGAGAGTCAAAATGTTGAAGTGCCGAGAGATT
CCTTTGGTACGAGTATCTTGGAACAGGAGGACGGGAGAATCTACTTGGGAGAGGAAAGAT
GATATGCGACAGAGTTTCTCCCATTTGTTTGAGCAG
>TRINITY_DN11709_c0_g1.p1 GENE.TRINITY_DN11709_c0_g1~~TRINITY_DN11709_c0_g1.p1 ORF type:internal len:103 (-),score=10.22 TRINITY_DN11709_c0_g1:3-308(-)
CAATATCAGAAGCAGACCGGCGTTGAAGTGGTGTCATCTTTTGCATCTTCGTCCACGCTG
GCTCGCCAGATTGAACAGGGCGCGCCAGCGGATCTGTTTATTTCTGCCGATCAGCAGTGG
ATGGATGATGCGGTGCAGAAAAAGAGCGTGATCGATAATACGCGCTATACCCTGCTGGGT
AATGATCTGGTGCTGGTGGCCCCGCGCAGCAACAGCGCGAAAGAAGTCACCATCAATGAA
AAAACCGACTGGAAAAGCCTGCTGAAAGGCGAGCGTCTGGCGGTGGGCGATCCGGATCAT
GTACCG
>TRINITY_DN11730_c0_g1.p1 GENE.TRINITY_DN11730_c0_g1~~TRINITY_DN11730_c0_g1.p1 ORF type:internal len:113 (-),score=7.46 TRINITY_DN11730_c0_g1:1-336(-)
CCTAGCTGGATTGTCAATCATAATCGCTTCAATGTTAAACAAGCTTATTTGGCTATGGCA
AAAGAAAAATACAGGCAGAGTTCAGTTTCCAGGTTCTTGGTTCCTAGAATTTCACTTGTG
TCTAGACGAGTTTGGTGGTTCATTTGGAAACTGTTGAACAAAAAGATTCCTACAGCTGAC
TGGTTGAGCCGAAGAAACTTAAACATTACTCTGAGCTGTTGTATGTGCAATGCTGAAGCT
ACTGAAACTATTACTCATCTGTTCCAATGTTGTCCAACCTTCATCATTTTCAGGGAGAAG
ATTTGTCTCAGACTTAGAATTGCAAGCTCTTATTTC
>TRINITY_DN1173_c0_g1.p1 GENE.TRINITY_DN1173_c0_g1~~TRINITY_DN1173_c0_g1.p1 ORF type:5prime_partial len:107 (+),score=4.16 TRINITY_DN1173_c0_g1:3-323(+)
ATATCTTGTGGAGAAGCAAGCATCAGAATTATAAGAAAGATCTATCAGAAATTCCTTGAG
CAACTACAGCGGACCACCAAGTACGAATTAGAAGAAATTCAACAATGGGAGTATTTCAAG
ATCAATAAAGTTGAAAATCTTGGAAAGCGTACTGCTCCAAGACACTCTTATTTAGTGGAA
ATTGATAAATCGGTACCTTCGGCGACTTGTGCTTGTCGATTGTTCGAGTTTTCTAGTATT
TTATTTGCTCATGTGATTAAACCCTTCCTGAATCTTAGAATCAATCATTTTCCATCACTA
TACCTCAAAGCGCTAGACTAA
>TRINITY_DN11882_c0_g1.p1 GENE.TRINITY_DN11882_c0_g1~~TRINITY_DN11882_c0_g1.p1 ORF type:internal len:124 (+),score=6.51 TRINITY_DN11882_c0_g1:1-369(+)
TTAACCCCAACCGCCACTCTCCGTCGGGCCCCATCTTGCCTCCTTCTTCTTGCTGCCTTC
ACCGTTGAGCCTGTTGTCGCCGATGAAACCCCGGCAGCCATGCTCCTCCACCAGTCGACC
TTCATCCTCGTCCATCACCTATCTCCATCGATGAGCTATGCTTGTTCCTTCAATGACCAC
TCACCCACCGACCACAGCGCACCCCCAGTTGCACCCCGACAACTCCTCGAGAGCCATCAT
TCCCCCTTGTCGTCAGCCAACTCACGCCCGTTCTTTCCACAGGGTCGAATCACCATTCGC
GGCCACCACCTCTCCGTGTGCCGTATCCTCTGCCTATTCTCCTCTCATCATTCCCCCTTG
TCGTCAGCC
>TRINITY_DN11901_c0_g1.p2 GENE.TRINITY_DN11901_c0_g1~~TRINITY_DN11901_c0_g1.p2 ORF type:internal len:135 (-),score=7.53 TRINITY_DN11901_c0_g1:2-403(-)
AAAAAGGATGCCGGTAACGCGAAACATTACGCGCTGACTGTCCAGGATGTTGTTGATATC
TATGCGCATCGCAAGGTGCCTAAATATCGCGATATTCATGAAGGGAAAGGCCCTTTTGTG
ATTTTTGTGGTGAACCTGAAGGGTGGGGTATCGAAGACCGTAAGTACGGTAACTCTGGCC
CATGGGCTGCGCGTACACCCGGATCTGCTGCAGTATGATCTGCGTAACCTTGTTATCGAT
CTTGACCCGCAGGCTTCCAGCACCATGTTCCTGAACCATACCAACAGTATCGGTTCCATC
ATGGAAACGGCTGCTCAGGCCATGCTGAATGATCTTGATGCGGATCAGTTGCACCGTGAC
ATCATCCAGCCGACCATTATTCCTGGTGTGGATATCATTCCC
>TRINITY_DN11903_c0_g1.p1 GENE.TRINITY_DN11903_c0_g1~~TRINITY_DN11903_c0_g1.p1 ORF type:internal len:132 (-),score=10.84 TRINITY_DN11903_c0_g1:3-395(-)
GCCGCCGGTGCGGCAGCGGTGATGGTCGGTTCTATGCTGGCCGGTACTGAAGAATCTCCG
GGTGAAATCGAGCTGTATCAGGGCCGTTCATTCAAATCTTACCGTGGTATGGGTTCACTG
GGCGCAATGTCCAAAGGTTCTTCAGACCGCTACTTCCAGAGCGATAACGCTGCTGACAAA
CTGGTGCCGGAAGGTATCGAAGGTCGCGTTGCTTACAAAGGTCGCCTGAAAGAGATCGTG
CACCAGCAGATGGGTGGCCTGCGCTCCTGTATGGGTTTGACCGGTTGCCCGACCATTGAC
GATCTGCGCACCAAAGCAGAGTTTGTTCGCATCAGCGGCGCGGGCATCTCCGAAAGCCAC
GTGCACGACGTGACCATCACCAAAGAGTCGCCG
>TRINITY_DN11903_c0_g2.p1 GENE.TRINITY_DN11903_c0_g2~~TRINITY_DN11903_c0_g2.p1 ORF type:3prime_partial len:341 (-),score=14.56 TRINITY_DN11903_c0_g2:1-1020(-)
ATGCTACGAATCGCTAAAGAAGCACTCACATTTGACGACGTTCTGCTCGTTCCTGCTCAT
TCTACCGTTCTGCCTAACACGGCCGATCTCAGCACCCAACTGACGAAAAACATTCGTCTG
AACATCCCTATGCTCTCCGCTGCAATGGACACCGTGACCGAAGCGGGTCTGGCTATTGCG
CTGGCACAGGAAGGTGGTCTGGGCTTTATCCACAAAAACATGTCAATTGAGCGCCAGGCG
GATGAAGTTCGCAAGGTGAAAAAACATGAAAGTGGCGTGGTGACTGAACCGCAAACCGTG
CTGCCAACGACCGCCCTGGCGGACGTGAAAGCGCTGACCGAGCGTAACGGCTTTGCCGGT
TACCCGGTGGTCAATGCCGACAACGAGCTGGTGGGTATCATTACTGGCCGTGACGTGCGT
TTCGTTACCGATCTGAGCCTGCCGGTTTCTGCGGTGATGACGCCGAAAGAGCGTCTGGTT
ACGGTGAAAGAGGGCGAAGCCCGTGACGTTGTGCTGCAAAAGATGCACGAAAAACGTGTT
GAGAAAGCGCTGGTGGTGGACGACAGCTTCCATCTGCTGGGCATGATCACCGTAAAAGAT
TTCCAGAAAGCCGAACGTAAACCGAATGCCTGTAAAGATGCTCAGGGTCGTCTGCGTGTC
GGTGCTGCGGTGGGTGCGGGCGCAGGCAACGAAGAGCGCGTCGATGCGCTGGTTGCAGCG
GGCGTTGACGTTCTGCTGATTGACTCCTCACACGGCCACTCTGAAGGCGTGTTGCAGCGT
ATTCGTGAAACCCGTGCGAAATACCCGGACCTCGAAATCATCGGTGGCAACGTAGCGACC
GGTGCAGGCGCACTGGCGCTGGCGCAAGCCGGTGTGAGCGCGGTGAAAGTGGGTATCGGC
CCTGGCTCCATCTGTACTACCCGTATCGTGACTGGCGTGGGCGTGCCGCAGATCACCGCC
GTTTCTGACGCAGTAGAAGCGCTGGAAGGCACGGGCATTCCGGTTATCGCTGACGGCGGA
>TRINITY_DN11956_c0_g1.p1 GENE.TRINITY_DN11956_c0_g1~~TRINITY_DN11956_c0_g1.p1 ORF type:internal len:167 (-),score=25.85 TRINITY_DN11956_c0_g1:2-499(-)
ACAAATCTAAGAGAGAGAAACATTGGATTGAAGAGAGGAAGCAAAATGCAATCCATCTTG
CCTCATTTCCTCTTTGCATTAGTCCTCACTTGCATTCCAAACTCAAATGCTGCAATCATC
GATGAAGTTTCGGCGCTTCTTTCAATCAAGTCGAGCCTAATCGACCCGATAAATGCTCTT
GGAGATTGGACATCTTCAGTCTCGCATTGCAATTGGACTGGAATCAAATGCAACTCGATG
GGCAATGTCGAAATCCTCGAAATATCTCATCTCAACATAAGTTGCCACCAATCCTTCACT
TCCTTACTTCCGAAATCACTTCCGTGGCTTACAATGCTGCGAGTGTTCGACGTAAGTGAC
AACAACTTTGTGGGCAAGTTTCCTTCGGGCATTGGCGCACTGCCCTCATTGATAACCCTC
AATGCATCGGGCAACAATTTCGTCGGGCTTCTGCCTGATGGCATCAGCAATGTGACATCA
ATCGAGGAGCTAGATTTT
>TRINITY_DN11977_c0_g1.p1 GENE.TRINITY_DN11977_c0_g1~~TRINITY_DN11977_c0_g1.p1 ORF type:5prime_partial len:118 (+),score=14.28 TRINITY_DN11977_c0_g1:2-355(+)
CGGGCTCTGGATGCCTTTTGCCACAATCTGGTGGATTATCTCTCCGCCGGACATTTCAGC
GTGTATGAACATATTATCAGCGAGATGCAGGGCGATAGCCCGATGATTGCTGCTGCGCAG
CTTTACCCGTCGCTGGAAGCCAATACCGAACGGATGATGCAGTTGTATGATGGCCATCTG
CAACAAGCCATCACCGATGACAACTGCACCACCTTCCAGCAGGCGTTATCTGAAGTGGGT
GAAGTGCTGGAGTCACGTTTTACGCTGGAAGACAAGCTGGTGCGTCTGGCGTGGGATAAT
CAGCTGGCGCATCCGCGGGTAGCGAATGAGAGTCCTATCGCCCGCCCGGCTTAA
>TRINITY_DN11990_c0_g1.p1 GENE.TRINITY_DN11990_c0_g1~~TRINITY_DN11990_c0_g1.p1 ORF type:5prime_partial len:113 (+),score=5.48 TRINITY_DN11990_c0_g1:2-340(+)
CTGCTGTACGGCATTGCCGATCTGGCCTTTGTTGGCGGCAGCCTGGTGGAACGTGGCGGA
CATAATCCACTCGAACCGGCTGCTCACGCAATTCCGGTCCTGATGGGGCCGCACATCTGG
AACTTCAAAGATATCTGCGCCAGGCTGCAACAAGCCGAGGGGCTGATTACAGTTACCGAT
GTTGTGTCACTGGAGAAGGAAGTCGCCAACCTGCTACAGGATGATGACTACCGCCGTTAC
TATGGCCGCCACGCGGTGGAAGTGCTGCATCAAAACCAGGGCGCATTACAGCGTCTGCTA
CAGTTACTCGAACCCCATTTACCGCCGCGAGCCCACTAA
>TRINITY_DN12045_c0_g1.p1 GENE.TRINITY_DN12045_c0_g1~~TRINITY_DN12045_c0_g1.p1 ORF type:3prime_partial len:104 (-),score=17.00 TRINITY_DN12045_c0_g1:1-309(-)
ATGGACGAAGAAGAAAGAGAACTGGGTATGTTTCTCAATCAGTCAATGGACGAAGAAGAA
AGAGAACTGGGTATGTTTCTCAATCAGTCAATGGACGAAGAAGAAAGAGAACAGGGATTG
GGAGATCGAAAGCTGGGATCCATGAAGGCTGTATCTTATATTCCCCCTGATATCTTAGTA
GAAATACTCAAGAGACTACCTGCAAAATCTATTTTGAGATTCAGGAGTGTGTGTAAGTCA
TGGTATTCCCTTACCCAAGAGCATCACTTCATCAATCAATGCATAGAATGGCGGCGTAGT
AACCTTCCC
>TRINITY_DN12074_c0_g2.p2 GENE.TRINITY_DN12074_c0_g2~~TRINITY_DN12074_c0_g2.p2 ORF type:internal len:111 (-),score=13.52 TRINITY_DN12074_c0_g2:1-330(-)
CCCGACTACATCCCCGGCCAGAAGAAGGATCTTTTCGTTAAGGCTATCCAGCGATGTGTT
CTTATGATGGGACGATTCGTCGAGCCCATTGAGGATGTCCCCGCCGGTAACATTGTCGGT
CTGGTCGGTGTTGACCAGTTCCTGCTCAAGTCCGGAACCCTCACCACCAACGAGGCTGCC
CACAACCTTAAGGTTATGAAGTTCTCCGTCTCCCCCGTCGTGCAGGTCGCCGTCGAGGTC
AAGAACGCCAACGATCTGCCCAAGCTCGTTGAGGGTCTTAAGCGACTCTCCAAGTCCGAC
CCTTGTGTCCTGACTTACATCTCCGAGCCC
>TRINITY_DN12082_c0_g1.p1 GENE.TRINITY_DN12082_c0_g1~~TRINITY_DN12082_c0_g1.p1 ORF type:internal len:113 (+),score=29.99 TRINITY_DN12082_c0_g1:2-337(+)
GAAATTTATATTAAAAATGAAGAAGAGTGTGTGGATGATGCTGATGACTGCTACTCTGAT
GATGAGAATCATTCTCCTCAACCATCAAAAGATGAATATGATGCTGAAGATTCAAATGTG
GATAATGTTCAATGTGTAGAAGGTATTGTATGGGGTGTTAATTTTAAGGATCATGAATTG
GAGGTAGGGAGGACGTTCAATACAATAGAGCAATTGAGGTTTTGCTTGCAACAATCCAGC
ATCAAGAGGAATTTCAATTATTCTCTTGTGAAGAATGATTTCAGAATGGTTGTAGTTAGA
TGTGTGGATAAGGATGGCCCTTGGTATCTTAGAACA
>TRINITY_DN12098_c0_g1.p1 GENE.TRINITY_DN12098_c0_g1~~TRINITY_DN12098_c0_g1.p1 ORF type:complete len:120 (+),score=23.08 TRINITY_DN12098_c0_g1:130-489(+)
ATGGGGCACATGAGTGGCGCTGAGCTCGGAGGGAGCTCGAGCTTGGCATGGGGGTCATGC
ACCGAGCATGGCTGTTCATGGCTATGGGGTTGGATCGAGCTCGGACTGATGGCGGCGGCC
ATAGGTGCGTCGGGTCGAGTTCGAGGAGGAGACTACGGGGTCAAGCTCGCACGGGCTGAG
CTCAGAGAAGAAGAGGGGTCAGCTGGTCGGAGCCTAGGCTGTCGTCAGGGGCTGCAGGTC
AAGCTTGAAGGGGCACGCATATGGAGGTGGTCGGGGCAAGCTCGGGCGGCCATGGGTTCA
TGGCGAGGGAGAGCTCAGGTTGCAAGGGTGCAAGTTGGTGGTGGGTCATGGCTAAGATAG
>TRINITY_DN12100_c0_g1.p1 GENE.TRINITY_DN12100_c0_g1~~TRINITY_DN12100_c0_g1.p1 ORF type:complete len:218 (+),score=26.62 TRINITY_DN12100_c0_g1:14-667(+)
ATGAATAACTGGCTGCAGCAAATTCAATCGGTACTGAAAAAGCAGGGAAGCGCGGGTAAG
GGGAGTGGCCTCAGTGACATGCTGGCACCCGGCGCGTTAGGTGGGCTGGCAGGGTTGCTG
ATCGCCAGCAAATCTTCACGCAAGCTGCTGACCAAATATGGCGGAAAAGCGTTAATTATT
GGCGGTGGCGCGGCAGCAGGTGCTGTGCTGTGGAACAAATACAAACAGCGGGTGAGTGAA
AGCCATCAGAACGAAGCGGGTTATGGTCAGTTGCAAACACCGCTGGACCAGCGCGCAGAA
CGTCTGGTGACCGCGCTGGTATTCGCGGCCAAAAGTGACGGGCATATTGACGATCGTGAA
CGCACGAACATCGAACAGAATATTCAGCAGGCTGGCTATGGCGAGCAGGCTGAAGCGCTG
ATTCAGCTGGCGATGAATCGCCCGCTGGATCCGCACTGGCTGGCTGCGGATGTTAAAAAT
GAGGAAGAGGCACTGGAACTCTACTTCCTCAGCTGCGCAGCCATTGACCTCGACCATTTT
ATGGAGCGCAGCTACCTCTCCGCGTTGGGGGATGCATTAAAAATCCCCCAGGATGTACGC
GAGGAAATGCAAAAAGATCTCATGGCAGAGAAAGCGGCACTCCCCGCCAGTTAA
>TRINITY_DN12308_c0_g1.p2 GENE.TRINITY_DN12308_c0_g1~~TRINITY_DN12308_c0_g1.p2 ORF type:internal len:105 (+),score=14.56 TRINITY_DN12308_c0_g1:2-313(+)
GAATTTGCTCAGCTGAAACAAGTGCTGCATGGCATCAGCCTGCTGGGGCAATGCCCGGAT
GCGGTGAATGCCGCCATCATCTGTCGGGGTGAGAAGCTGTCGATTGCCATCATGGAAGCG
CTGTTGCAGGCGCGTGGTCACAAGGTCACGGTGATCGATCCGGTGGAAAAACTGCTGGCG
GTGGGGCATTACCTGGAATCGACGGTTGATATCGCGGAATCCACCCGCCGTATCGCTGCC
AGCCAGATTCCGGCGGATCATATGATCCTGATGGCCGGTTTCACCGCCGGTAACGAGCGT
GGTGAGCTGGTG
>TRINITY_DN12361_c0_g2.p1 GENE.TRINITY_DN12361_c0_g2~~TRINITY_DN12361_c0_g2.p1 ORF type:5prime_partial len:116 (+),score=5.48 TRINITY_DN12361_c0_g2:3-350(+)
TATAACCATTTCATTAACATGTCGGGGGTTTGGGTGTTCAAGAACGGGGTCGTTAGGCTG
GTGGAAAACCCCGAGCAAATTGGAGGGAGCCGAAAGAGGAAGGTGATCGTGTATGTTCCT
ACCAATGAAGTGATCATGTCGAATGACATGCTCGAAAAGAAGCTCGCGGGTCTCGGGTGG
GAGCGATATCCGCCTGCCGATCCTTCGCTACTCCATTTCCATCAGCGCTCGACGGTGCAT
CTAATCACGGTGCCTAAGGATTTCTCGAGGATGAGTACGGTGCACATGTACGATATCGTA
GTCAAGACTCGAAATATGATTGAGGTGAGGGATGTGGCCAGTGCTTGA
>TRINITY_DN12372_c0_g1.p1 GENE.TRINITY_DN12372_c0_g1~~TRINITY_DN12372_c0_g1.p1 ORF type:internal len:112 (+),score=17.87 TRINITY_DN12372_c0_g1:3-335(+)
AAGATGGAGCGAGCAAAGAACAAGCAGCTAACGCTCGAAGATTATCTCCGCTTCTTTGAC
GATCCGAGCACTGATGGTCTCGTCATGGGTCAGCTCAACAGGATCCTCTCGATCCACGGA
TTTTGCAGGCGGAAGACCAAGAGCGACGTGATCGAAGTTCTTAAGATCGTAGAAGTGATG
GATCCGAAGCGATGCACTCTCAAAGATCGTGCTTCGGTGTATCCATGCGCTCCTCTCTCG
CTCCATGGTGTCAAGGCTGACGTCAGATCTCTGGGATGGGAGGAGTGCCCGCTCGGATCG
ATCATGACCGTTGGATCTGCTGTGGAGAAGGAG
>TRINITY_DN12418_c0_g1.p1 GENE.TRINITY_DN12418_c0_g1~~TRINITY_DN12418_c0_g1.p1 ORF type:internal len:125 (+),score=1.14 TRINITY_DN12418_c0_g1:1-372(+)
GCGGCTGCGACGCATCGCGCCGCCCGGCAGGATGACATCGCACAGCTCACCGTCGGCATA
GATCAGGGTGGTCTGGCGGCCATCAAAATCGGTGAAACGGGCAACGTTATCGTCGTCATC
AATCAGCCAGTGCGCCTGCGCGCCATCGTCACGCAGCGCCCGCCGCGTGCCTGCGGCAAA
ATCGTAGCTGAATGCGAGCTGTTCGCCGCCGTTGTGGCGGAAGGCGACCACCCGCGGCAG
GTCGTCAATTTCCTGCCAGCGATATTCACTCAGCAGGCCGCTGGCATCCTCATGGGCGAT
CATCAGCCCGTCACGCCACTGAAAACGACGGCGCACGCTACCGCCCCGGCCGGTTACGCA
AACAAGCTGGTG
>TRINITY_DN12432_c0_g1.p1 GENE.TRINITY_DN12432_c0_g1~~TRINITY_DN12432_c0_g1.p1 ORF type:complete len:112 (+),score=8.56 TRINITY_DN12432_c0_g1:58-393(+)
ATGCCCCACATGATGAACTTAGCGAAGAAGCCATCCATAATGGACGCCGCTTGCAGGAAA
CCTTCGGGAGAGGAGAGCGAGAGACCCAGTAACCAGAGCAGAATTCCGAGAGCGACAAAG
GTGATCACGCCGGAGACGCGGTGGAGAATGGACGATATTGCAGTAACGGGAAACCGGATC
GTCGAGAGATCCAAGTTAACAGGTCTTTGTTTTTTCACGGTTTTGCCCACACAGCTCTTT
TTTATTTTGCTTCCTCCGGTCCTGGGTTACATCAGAGACACAGGACGTGTTCAGACAGCA
ACCGTCACCAAAGAAGCAACATCCAGTGTTCAATGA
>TRINITY_DN12440_c0_g1.p1 GENE.TRINITY_DN12440_c0_g1~~TRINITY_DN12440_c0_g1.p1 ORF type:internal len:181 (+),score=22.21 TRINITY_DN12440_c0_g1:1-540(+)
CAGTTACATAACCAAATTATAAAAGCTGGAATAGACTATGATACCCTTGTCTCAAATGCA
CTTATTGACATGTATGCAAAGTGCGGTTGCATACAAGAATCCCGGCAAGTATTCAACTCA
ACACGTGGAAGAGATGTTGTATGTTGGAACTCCATGATATCGAGATATGCACAGCATGGG
CATTCAGAGGAAGCTCTTAGAGTGTATCATCTAATGAGGGAAGAGAAAATAGAGCCTAAC
CATGTAACATTTGTAGGTGTGCTCTCGGCTTGTGTTCATGTGGGGCTTGTAGAGGAAGGA
TTAGTCCATTTCAACTCTATGAAACAAGTATTCGGTATTCAACCGCGGATTGAACATTAT
GCTTCAGTAGTTAATCTATTGGGTCGTGCTGGAAAATTATTGGAAGCTAAAGAATTCATC
GAGCAAATGCTAATAGACCCAACTGCAATCATATGGAGGAGTTTGCTTGGTGCATGTAGA
GAATTTGGTAATGTTGAATTAGGACGTTATGCTGCTGAAATGGCTATTTCAATGGACCCG
>TRINITY_DN12520_c0_g1.p1 GENE.TRINITY_DN12520_c0_g1~~TRINITY_DN12520_c0_g1.p1 ORF type:internal len:145 (-),score=29.52 TRINITY_DN12520_c0_g1:1-432(-)
AGGACAAAGGGAAAGAAAAAGAAGGAGAAGAGGATGGAGGAGGTAAGAAATAGGAAATCG
AGACCAGGTATAAATTTGAGGGCAGAGCAAGTCAGGGATGGTGTTGCTAAGACTTACAAT
GAGCAAAGGGAAAGAGTTAATCATACAAGGAGAGGGTTTAATAGATCATCTCAAGGAGGG
CAGAGCCAGAAGGGGGGTACAGGGGTTGGGTATGACGGCCAACAACCATCACCAAGCATT
TACAAGGACCAACCCCAGAGCTGGAGTTTGATCGTGAAGAATGGAAGAAGTGAAAAAGAA
AATTGTAAAATAGAGTTTATCCCTACTGATATTGAAGGTACTGCTATGATCCCTTTACAA
GAGCTGGAGGAAAACGTTGAGGAATGGGAGGATACTATATTAGCATATGTAGTAGGGGAG
AGACCCTACTAC
>TRINITY_DN12522_c0_g1.p2 GENE.TRINITY_DN12522_c0_g1~~TRINITY_DN12522_c0_g1.p2 ORF type:internal len:100 (+),score=17.03 TRINITY_DN12522_c0_g1:2-298(+)
GCTGGTATAAGGGAAATCCACTTCTTGCCCTTCAACCCTGTTGATAAGAGGACTGCTCTG
ACGTACATTGATGCCGATGGCAACTGGCACCGTGTCAGCAAGGGTGCCCCTGAACAGATT
CTTGACCTGTGCCACTGCAAGGAGGATCTGAGGCGTAAGGTGCACGGTATCATCGACAAG
TATGCCGAGCGTGGTCTTCGTTCGCTTGCTGTTGCCAGACAGGAAGTACCTGAGAAAAAC
AAGGAGTCCCCTGGTGGACCATGGCAGTTCGTTGGTCTGTTGCCCCTGTTTGATCCG
>TRINITY_DN12652_c0_g1.p1 GENE.TRINITY_DN12652_c0_g1~~TRINITY_DN12652_c0_g1.p1 ORF type:internal len:171 (+),score=13.63 TRINITY_DN12652_c0_g1:2-511(+)
AAATTCGCCGTCATTGGCGATTTGGGGCAGACAGGTTGGACTAACTCGACCTTAGAGCAC
TTGACTAGTTCAGGCTACGATGTGTTGCTTCTTCCTGGTGACCTCTCCTACGCGGACACC
AACCAGCCAATGTGGGATTCATTTGGCCGACTAATCGAACCTCTCTCAAGCACTCGCCCT
TGGATGGTGACACAAGGCAACCATGAGATCGAGAAAATACCCATGATCGAGAAAACCCCG
TTCAAATCCTACAACGCGAGGTGGCGCATGCCGTATGACTTAAGTGGTTCAAAGTCAAAC
CTTTACTATTCCTTCGATGTAGCTTACGGGGCAGTCCATGTCATTATGTTGGGCTCATAC
ACAGACTTTGACTCAAGCTCGGACCAGTACAAGTGGTTAGTGGAGGACCTATCTAAGGTG
AATAGGAGGAGGGCGTGGGTGGTCGCGTTGATACATGCACCATGGTACAATACCAACGAG
GCACACCAAGGTGAGGGGGAGGATATGAGG
>TRINITY_DN12652_c0_g2.p1 GENE.TRINITY_DN12652_c0_g2~~TRINITY_DN12652_c0_g2.p1 ORF type:internal len:144 (-),score=15.02 TRINITY_DN12652_c0_g2:1-429(-)
AGAATGGCACCTCATTTGTTTCCTTCACCAAGTATTATTCTTCTCCTAAGTTTTTTTGTG
ACATTCTCTCTTTCCCGATCACTGCCTTATGAACGTCCGAATGCGAGAGAAATCCTCTCT
GTTCCCCTCGCTGATGACGCTGATGATTTAACTCCCCAACAGGTGCATATATCTTTGGTA
GGTGAAGATAAAATGAGAGTGACATGGATAACTGATGACGACACTCCTTCGACTGTAGAA
TATGGAACATCCTCTGGCATGTATCCATTCTCGGCTTCTGGCTCTGCTTCCTCGTACTCA
TATGTTCTTTACAATTCAGGACAGATTCACGACGTAGTCATTGGCCCCTTGGATCCTGAT
AAAGTTTACTACTATCGTTGCAGCTCCAATCCAACCCGCGAGTTATCTTTCAAGACACCC
CCAAACCAC
>TRINITY_DN12735_c0_g1.p1 GENE.TRINITY_DN12735_c0_g1~~TRINITY_DN12735_c0_g1.p1 ORF type:3prime_partial len:136 (+),score=16.84 TRINITY_DN12735_c0_g1:37-441(+)
ATGGAGACAGCACAAAAGGCTACAGGCCATAATGGAACTGAAGTCTCCAATGGTAACGCA
AGATTATGCAATCTGATACTGAGGTTCTTAGCAGTTGTATCCACTTTGGCTGCAGCAATT
GTCATGGGTGTAGCCAAGGAGACTAAGACAGTATCTGTCACCATGGCTCCAACCCTGCCA
CCGTTGTCGTTACTGATGACGGCCAAGTCAAACTTCTCATCTGCATTTGTATACTTCATT
ATAGCTAACGCAATTGCATGTTTCTACTCCATACTCTCTCTCATAATGTCAATCGCCAAA
AAGATTAAATTAACAATGTCAATCTCTATCGCTGACACCGTGGTGGTGGCTCTCCTCTTC
TCTGGCCTCGGGGCAGCAGCGGCGATCGGAGTGGTTGGAGAGAAA
>TRINITY_DN12774_c0_g1.p1 GENE.TRINITY_DN12774_c0_g1~~TRINITY_DN12774_c0_g1.p1 ORF type:internal len:123 (-),score=22.26 TRINITY_DN12774_c0_g1:2-367(-)
AGCAGGCCATCCATGGCTTCAACTGTCTCAACCGTTGGAGTTGTTAACCGAACACCGTTG
TGCTTCAACAACTCCAGTTCTGGAGGTTCTGTCCCAAGCTCAGCATTTCTGGGTAGCAGT
TTGAAGAAGGTGAACTCTAAATACACCCACTCAAAGACAGAGTCTAAGAACTTCAAAATT
GTAGCTGAAATCGACGAGAAGAAGCAGACAGACAAGGACAAATGGAGAGGCCTTGCCTAT
GATGTCTCTGATGACCAACAGGACATCACCAGAGGAAAGGGAATGGTCGATTCTCTCTTC
CAAGCTCCAATGGGCGCTGGAACCCATGATCCTGTCATGAGTTCTTACGAATACATCAGT
ACCGGA
>TRINITY_DN12782_c0_g2.p1 GENE.TRINITY_DN12782_c0_g2~~TRINITY_DN12782_c0_g2.p1 ORF type:5prime_partial len:279 (-),score=1.82 TRINITY_DN12782_c0_g2:9-845(-)
CTTTCGTTAAGGAAATCAACATTTATGGCACGCATCATTGTAGTTACATCCGGTAAAGGG
GGCGTTGGCAAGACCACGTCAAGCGCGGCCATCGCCACTGGACTCGCGCAAAAAGGCAAA
AAAACCGTGGTGATCGATTTTGATATCGGTCTGCGTAACCTCGACCTGATCATGGGCTGT
GAACGTCGTGTTGTTTACGACTTCGTCAATGTGATTCAGGGTGATGCCACATTGAATCAG
GCGCTGATCAAAGATAAGCGTACTGAGCAACTGTATATTCTGCCCGCGTCGCAAACCCGC
GACAAAGACGCCCTGACCCGCGAAGGCGTGGAAAAAGTGCTTAACGACCTGGCGACGATG
GAATTCGATTTCATCGTCTGCGACTCACCTGCTGGCATCGAAACCGGTGCGTTGATGGCG
CTGTATTTCGCCGATGAAGCCATCATTACCACCAACCCGGAAGTGTCCTCGGTACGTGAC
TCTGACCGTATTCTCGGCATCATTTCGTCCAAATCCCGTCGGGCGGAAAACAGCCAGGAA
GCGGTGAAAGAACATCTGCTGCTGACCCGTTACAATCCGGGCCGCGTAAGCCGTGGTGAT
ATGCTGAGCATGGAAGACGTGCTGGACATCCTGCGTATTCCGCTGGTCGGTGTGATCCCC
GAAGATCAATCGGTATTACGCGCTTCCAACCAGGGCGAACCCGTGATCCTCGATACCACC
TCAGATGCCGGTAAAGCCTATGCTGATACCGTAGACCGCCTGCTTGGCGAAGAACGCCCC
TTCCGCTTTATTGAAGAAGAGAAGAAGGGTTTCCTGAAACGCCTGTTCGGGGGATAA
>TRINITY_DN12790_c0_g1.p1 GENE.TRINITY_DN12790_c0_g1~~TRINITY_DN12790_c0_g1.p1 ORF type:3prime_partial len:118 (+),score=3.91 TRINITY_DN12790_c0_g1:182-532(+)
ATGTGTGTAGTAAAACATACAATAGCCCCCGCCTCATCTGTATCTATCATCAGATTCTCC
TTCAGCTACTTCTTTATAGCCTCTTTTTTGGAACTTTCTGCTACAGTACGGCCTGTAGCC
CCACCAAGATCCACATCTTGCTCGTGCAAGTATTCTTCTCCCATGAAGAACATTGGTGCT
AACATCTACCATGGCCCCTCCTTCATGATTGTTCCCCCTGGTAGACACTCCATCGTTAAT
CTCCTACATCGAAAGCTGTTGTTCCTTATCTACTATCAATGCCTGAAGAGAAGACAAGAT
TTTATTAGAGGGTTAATTATCCTCTTGGACATCTCCTCCCTCCATCTTATT
>TRINITY_DN12801_c0_g1.p1 GENE.TRINITY_DN12801_c0_g1~~TRINITY_DN12801_c0_g1.p1 ORF type:complete len:239 (+),score=26.88 TRINITY_DN12801_c0_g1:16-732(+)
ATGTTAGGAGGAAGGGTGAAAACACTCTTTATCACCGGTACCGACACCGCGGTGGGCAAA
ACCGTGGTTTCCCGCGCGCTGCTGCAGTGCTTTGCACAGGCAGGTCAGTGCGCCGTGGGT
TATAAGCCCATTGCTAAAAGCGCAAAACAGACCCCTGAGGGTTTGCGTAACAAGGATGCA
CTGTTATTGCAGCAGGCTTCTGGCCTGGTATTACCATATGCTTCGATCAATCCTATTACT
TTGGAAGAGGATGAAATCAGTACCAGTCCCACCCATCAAATTGATTATCCGCTGCTCAGT
AAAGGGCTGGCTGCCTTGCAGGAGCGCGCCCCGCATGTAGTGGTTGAGGGTACGGGTGGC
TGGCGCTGCCTGATGAATGATCTGCAACCGCTCTCAAGCTGGGTAAAACAGGAGCAATTG
CCGGTGATTCTGGTGGTTGGGATTAAAGAAGGATGCATCAGCCATGCTTTACTGACTGCC
GAGGCCATAGCACAGGATGGCTTGCCGCTGGTGGGTTGGGTTGCCAATCGCATCAACCCT
GGGCTGGCACATTATGCTGAAATCATTGATGTACTGAGTGAAAAGCTGGCCGCACCGTTA
TTGGGTGAGTTGCCTTATCTGCCGCGAGCAGAACAGCGCGAGTTGAGTGGCTATCTCGAT
CTTTCGCTGCTGGATAACCGCCTGGCGCACAACGACAGTGCAAAACCCGCAGCCTGA
>TRINITY_DN12981_c0_g1.p1 GENE.TRINITY_DN12981_c0_g1~~TRINITY_DN12981_c0_g1.p1 ORF type:complete len:166 (-),score=28.97 TRINITY_DN12981_c0_g1:95-592(-)
ATGAGGCTCACAATACAAAATGAGTTGAAACTTGATTATCCTTGGTTCCAAGTTTACAGG
GCAAAGATGAAGGCATTGAAATTGATTGAAGGTTGCTATGAAGAACAATATTGGCAACTT
TGGGACTACTCGCATGTATTATTAGAGAGAAATCCCAATAGTTATGTTAAAGTACAGACT
ACAAGGCAAAATCCTGATGATCCTAACATATTTTATGGTTTTTTTGTTGCATTTGGAGCT
CAGATTGCTGGTTTCAAGAGTGGCATGAGGCCAATAATTGGGTTGGATGGGTGTTTTCTG
AAGGGACCAGCTGGTGGAGTACTGTTAAGTGCTGTTAGTTATGACGCTAACAACCCGATG
TTTCCTATTGCAGTAGCAGTTGTTGGGAATGAATGTGAGGGTACATGGAGGTGGTTTCTT
ACCTGTTTTTTGGAAGCAGTTGGTGATGTGAGAAGGGATACTTGGATATTTCTTAGTGAT
GGACAAAAGGTATGTTAG
>TRINITY_DN13034_c0_g1.p1 GENE.TRINITY_DN13034_c0_g1~~TRINITY_DN13034_c0_g1.p1 ORF type:complete len:119 (+),score=2.05 TRINITY_DN13034_c0_g1:207-563(+)
ATGTCCCTGCTTTTTACAACACAACTATCAACATATACCACACACATTTCAGTTTCTCAT
ACAGAGATCTGTGATATCTGTTTGTCTTATGTTGGTAAGACTTTGAGTAACCTGCATAAT
CCATCATTTTGTTTGAAGAATTCTGACAAATCAATACTTCAATTCAAATACTCTCAGATG
ATTGGACATCTCCTTTATATATCTAATAAGACTAAACATGATATTGCTTTTGGGGGCCAT
AGCCTGTGTAGCTATACTAGTAACCCAATGGTCTTGAATTGCTCAAAAAAGAGTCTTCAT
ATATCTAGAAAAATAAGATTATTGCTTGCACAATATTGGATACCCAGACATGATTGA
>TRINITY_DN1304_c0_g1.p2 GENE.TRINITY_DN1304_c0_g1~~TRINITY_DN1304_c0_g1.p2 ORF type:internal len:217 (-),score=47.85 TRINITY_DN1304_c0_g1:1-648(-)
CTTTATCCACTCGCTAATACAATGAAGTTCTCCGTTGCCACCGTCGCCGCCCTTGCCGCC
GCCGCCTACGCTCAGGTTTCCAACTCCACCCTCGCCACCACCGAGGCTCCCGTCACCTCC
GCTGCTCCCATCGAGTCTGCTGAGAACAACGGTACCGAGCTCACCACCGGCACTGTCTCC
ATCATCAAGACCGAGACCAACGTTGTCACCGCCTACACCACCTACTGCCCCTACCCCACC
GAGATTGTTGAGGGCAACAAGACCTACACCGTCACCGAGGCCACCACCCTGACCATCACC
GACTGCCCCTGCACTCGAACCACTACCGTTGTTACCGAGACCATCACCACCTGCCCCGTC
TCCGAGTTCCCCACCGAGCCCATCACTGAGGGCCCCAAGCCCACCGAGTCCAAGCCCGCT
CCTTCCCCCAAGCCCGAGGAGTCCAAGCCTGCTCCTTCTCCCAAGCCCGAGGAGTCTAAG
CCCGCTCCCAAGCCCACCGCTTCCAAGCCCACCGCTTCCAAGCCCGAGCAGCCCGCCGCT
TCTACTCCCGTCCAGACCCAGCAGCCCGCTATCTCCTCCGGCCCTGAGCAGGCTTCTTCT
GCCAACAAGGTCACCGTCGGTGCCGTCGCTGCCATTGCTGCCGCTGCC
>TRINITY_DN13087_c0_g1.p2 GENE.TRINITY_DN13087_c0_g1~~TRINITY_DN13087_c0_g1.p2 ORF type:internal len:127 (-),score=8.30 TRINITY_DN13087_c0_g1:1-378(-)
GAGAAGATTGCCGAGCTGGTGAAAGAGAAGCGTGTCGAAGGCATTAGCGCGCTGCGTGAT
GAGTCGGATAAAGACGGCATGCGCATCGTTATCGAGATCAAACGCGATGCGGTCGGCGAA
GTGGTGCTGAATAACCTCTACTCGCTGACGCAGTTGCAGGTGTCGTTCGGTATCAACATG
GTGGCGCTGCATCAGGGCCAGCCGAAGATTATGGCGCTGAAAGAGATCCTTGAAGCTTTC
GTTCGCCATCGTCGTGAAGTGGTGACGCGTCGTACTATTTTCGAACTGCGTAAAGCGCGC
GACCGTGCCCATATCCTTGAAGGCCTGGCGATTGCGCTGGCTAACATCGATCCGATTATC
GAGCTGATCCGTCGCGCC
>TRINITY_DN1308_c0_g1.p1 GENE.TRINITY_DN1308_c0_g1~~TRINITY_DN1308_c0_g1.p1 ORF type:internal len:124 (+),score=44.68 TRINITY_DN1308_c0_g1:3-371(+)
CCATCTACTATTATCACTTATTTCACCCCTCCACCTCCACCTCCACCTCCACCACTACCA
CCACCACCTTTGATTACTACTTCCCCACCACCTCCATTACCAACTTATGATTCTCCTTCT
CTGCCTACTCCTTCACCTCCACCTCCTCCCCCGACCCCGGCATTGTGGTCCCCACCGCCT
CAGGCGCCGATTGCCCCCGTAATTTCCCCTCCACTGTCGCCTATGCTACCATCTTCTCCT
CCTTCGACTTCCTCATGCCCACCGCCTCTCCCAACACCGGCGTTGCCATCTCCACCACCT
CCGGATATTGCACCAGTAATTCCATCTCCACCATCGCCTTCATTGCCTTCACCACCACCA
CCGACTGCA
>TRINITY_DN13104_c0_g2.p1 GENE.TRINITY_DN13104_c0_g2~~TRINITY_DN13104_c0_g2.p1 ORF type:internal len:109 (+),score=20.65 TRINITY_DN13104_c0_g2:3-326(+)
AAGGAATTTGGAGTTGATGCATTAGTCATGGAAAGAAATAGAAAATTGAAGAGAAAGAAA
ATGATTTCTCATTTTTCTTCATCCTCATTAGCAAATTTGGATGATAGCGGGTCTTCTGTT
GGTAAAAAATCAAAAAGAAAAAGGGCATGCCAGTCTCTGGTTCGACAAGGGTCAAGAAAG
AGGCCGAGGGAAAATTTGGTACAAACTACTAGCCAGCATGTTGCTAAAACCGTATTATCT
TTGCTGATAGATAATGATATGATACTTCCAAGGCAAAAAGTACGGTACGTAAGTAAGAGA
GATGGCAAGGTTTTGATGGAAGGG
>TRINITY_DN13108_c0_g1.p1 GENE.TRINITY_DN13108_c0_g1~~TRINITY_DN13108_c0_g1.p1 ORF type:internal len:116 (+),score=23.79 TRINITY_DN13108_c0_g1:1-345(+)
GGGTTATTTAAGATAGCTAGTGAAATGCGTGTTGGAGGCAAGGATAGAATCATTACGGCC
TCGTATATTCAAGAGGTCCAGAGCTACAAGGAGCAGTTCAAGAAAATGCTTGAAAGTGAT
GTTATACCATCAGTTGGCGATGATGACGATGAAATTATGGAGGTCACAAGCGCTCCAAAT
GCTAAAGAAAATGTGGGGACTTCAAGCAAGCAAGAGAATTGTGCATCCGATAATGATGTA
CGTATGGAGATTTTGAGTGACAAATCTCAACAAAAGAGAATCAAGTTAGAATTGGGCCAA
ACTGACGCATCGCAAGTTTATGTTTGCCAAGTCTGCAACAGGACA
>TRINITY_DN13119_c0_g1.p1 GENE.TRINITY_DN13119_c0_g1~~TRINITY_DN13119_c0_g1.p1 ORF type:5prime_partial len:130 (+),score=4.65 TRINITY_DN13119_c0_g1:1-390(+)
GTGGCAACGCTGGAAGCATTGCGTGCGCAACGTGGTGATCAGCAGCCCCTGGGGTTTATC
ATCGGCCAGGATTCTCTGCTAACGTTAGCCAAATGGCACCGCTGGCAGGATTTGTTGTCG
CTGTGTCATTTGCTGGTGTGCAAACGCCCGGGTTATCCGGCGCAAATGGACACCCCTGAG
ATGCAGCAGTGGCTGGATCAGCATCTCGCGCGCGATGTGCAACAATTGCATCGCCTTCCG
GCTGGCCTTATCTGGCTGGCCGATACGCCGCTTTTTGATATTTCAGCCACCGAGATCCGC
CAGCGTCGCTTACAGGGCGAGTCCTGCGCGGATTTACTGCCCGCGGCGGTCATCGACTAT
ATCGATCGCGCAGGCTTATACCTTAAATAA
>TRINITY_DN13211_c0_g1.p1 GENE.TRINITY_DN13211_c0_g1~~TRINITY_DN13211_c0_g1.p1 ORF type:internal len:121 (+),score=18.35 TRINITY_DN13211_c0_g1:2-361(+)
AACATGTTTTCTTATAACTCTCATGACCCTCACTTTACCGTGGAACCAAGGTCCTTTTCT
TCTCATCTTGACTGCTTCCCTTTCTCTCCCCCTCAGTTCATTAATAACCAAGACAACACT
CTTCAAGACATCTTTAGTACAACTCCCCAACCTAGTGATGAACCTCAAGTTTTACCACCC
TCCGAAGAAATGGCCCCATCTCCAATGAAGAATGGCAAGCGATCAGCAAGAAAAGATCGG
CATAGTAAGATAGTTACGGCACAAGGGCCTAGAGACAGAAGAATGAGGCTTAATCTTGAG
GTTGCTCCGCAATTCTTCGATATCCAAGACATGCTTGGCTATGACAAGGGTAGCAAGACC
>TRINITY_DN13297_c0_g1.p1 GENE.TRINITY_DN13297_c0_g1~~TRINITY_DN13297_c0_g1.p1 ORF type:3prime_partial len:128 (-),score=3.95 TRINITY_DN13297_c0_g1:2-361(-)
ATGGGTAAAGAGATGGCCAACGTCGCTTACCGCATGGAGCGTCAGCTGCGTCAGCTGGGC
AACATCGAAGTGCTGGGTAAAATCAACGGCGCGGTCGGTAACTATAACGCCCACATTGCC
GCCTACCCGGAAGTGGACTGGCACCAGTTGAGCGAAGCCTTTGTGACTTCACTGGGTATC
ACCTGGAACCCGTACACCACGCAGATCGAACCGCATGACTACATCGCCGAAATGTTTGAC
TGCATGGCGCGATTCAACACCATTCTGATCGATTTTGACCGTGATATCTGGGGCTACGTT
GCCCTGAATCACTTCAAACAGAAAACTATCGCCGGTGAAATCGGTTCTTCCACCATGCCG
>TRINITY_DN13297_c0_g2.p1 GENE.TRINITY_DN13297_c0_g2~~TRINITY_DN13297_c0_g2.p1 ORF type:internal len:176 (-),score=4.27 TRINITY_DN13297_c0_g2:1-525(-)
CTGATGGAATTATCCTCTCTGACCGCCGTCTCACCTGTCGATGGTCGTTACGGCGATAAA
GTCAGCCCACTGCGCGCGATTTTCAGCGAATACGGTTTGCTGAAATTCCGTGTTGAGGTT
GAAGTTCGCTGGTTACAGAAACTGGCCGCGACCGCAGAGATCAAGGAAGTTCCTGCATTT
GATGCTGACGCAAACGCTTTCCTTGATGCGATTGTCGCTAACTTCAACGAAACCGACGCC
GCACGCATTAAAACCATCGAGCGCACCACCAACCACGACGTAAAAGCGGTGGAATACTTT
CTGAAAGAGAAAGTGGCTGACGTACCGGCACTGCACGCGGTATCTGAATTTATCCACTTT
GCCTGCACCTCTGAAGATATCAACAACCTGTCGCATGCGCTGATGCTGGAAACGGCACGC
CGTGAGGTGATCCTGCCTTACTGGAGCAAAATCATTGCGGCAGTGAAAGGTCTGGCGCAG
GAATATCGCGACATTCCGCTGCTGTCACGTACCCACGGTCAGCCC
>TRINITY_DN13334_c0_g1.p2 GENE.TRINITY_DN13334_c0_g1~~TRINITY_DN13334_c0_g1.p2 ORF type:internal len:174 (+),score=63.02 TRINITY_DN13334_c0_g1:2-520(+)
GACTGCCTCGAGAAGAAGTGCCCCAACGGCGACGCCGACAAGGCCAAGCAGGCCTTCGAG
TCCTCTTGTAAGGAGCAGGGTGCCTCTGTCGGAGGCTCCAAGCAGTCTTCTTCTGCTGCC
TCCTCCTCCACCAAGGCTTCCTCTTCCGCCGCTTCCTCTTCTGCCGCTGCCTCCTCTTCT
GCTGAGGCTTCCTCCTCTGCTGAGGCCTCCTCTTCCGCCGAGGAGAAGTCCTCCGCTACT
GGAGCTGCTTCTTCCGCTGAGGCCACCTCCGCCGAGGCTTCCTCTTCCGCCGCCGAGTCC
GCTGAGGCCTCTGGCTCCGCCTCCGACGTTGTCACCAAGACTGGCGCCGTCGTCGTCAAC
TCCACCGCCGTCGTCACCATCACCTCTTGTGAGGATGACAAGTGCCACCAGTCCACCGCC
GAGGCCAAGCCCACTCCCTCTTCCGCTGCTGTTGAGTCCAAGCCCGCCGAGTCCAAGCCC
GCCGAGTCCAAGCCCGCCGAGTCCAAGCCCGCCGAGTCC
>TRINITY_DN13342_c0_g1.p1 GENE.TRINITY_DN13342_c0_g1~~TRINITY_DN13342_c0_g1.p1 ORF type:3prime_partial len:133 (-),score=23.78 TRINITY_DN13342_c0_g1:1-366(-)
ATGGAGGAGGAGGAGGAGGAGAGATGTCGTTGGAAGATGTACGAGGCGTACAACCATCTC
CACGGCCTGGCTCAAGAATTCTCCGCCCCATTCGACGCCCCGGCGATCCTCGTCGTCGGC
CACCAGACGGACGGCAAGAGCGCACTTGTAGAAGCTTTAATGGGGTTCCAGTTCAACCAC
GTCGGCGGCGGCACCAAGACCCGCCGTCCCATCACCCTCCACATGTCCTACCACCCCGAT
TGCGATGTCCCCAGCTGCTTCTTGCTCTCCGATACCGATGACGCCGGAGGTCGCCGGCGG
ATGGATGTCGGAGAGGTTCAGGGGCAAGCTCGTGCTGTGGAAGCACTTGTCCGAGCTAAA
ATGCAG
>TRINITY_DN13530_c0_g1.p1 GENE.TRINITY_DN13530_c0_g1~~TRINITY_DN13530_c0_g1.p1 ORF type:3prime_partial len:195 (-),score=34.44 TRINITY_DN13530_c0_g1:1-582(-)
ATGGAAATTTCGGTTATAGATTCGGGAACAACTCGATTCCAGAACCCTGATTTCCTTATT
CTCCATCTCAAGACACTTTGGACATGGGCAGCCCTAATACTTGCCGCCATCGCAACATTC
AACAGTCTCATTACGAGATCCAAGCGTGTAATTCTCAGATTTCGCAAGAATAAATCGGTA
ACTCTGCAACAATCCTCTTGTACCTACTCCTCTGATGACGATGACGAAGACGACGACGAC
GACGTGTCCTGCTCTTCTTCCTCTCCCTCCAATGATGAAGATGAAGAGATGGATAAGGAT
TTTGGTTGTGGCTTTGAAGAATTAATACAAGGGCAAAATGGCAAATGTGATCACCATTTT
ACCTGGTCATGTGATGGGAGCGTAGTAAAATTGTGGGATGAAATCCCGACCGTACATGTG
GAAGCAGTCTTGTCGGGTGGGACAGGAAGGTTGAAGGTGTGGGACGTGAGGGCCGATGGC
GAGGCATGTGTAAGTGCCAGGTGGCAGGCAGAGAGGAATGTGAGGATGGCAAGGATTCAC
GTGGGAAGGAATGACGAGGTGTACGCCGAAGACGACGGGGGA
>TRINITY_DN13549_c0_g1.p1 GENE.TRINITY_DN13549_c0_g1~~TRINITY_DN13549_c0_g1.p1 ORF type:5prime_partial len:100 (-),score=17.06 TRINITY_DN13549_c0_g1:14-313(-)
CACACTCTTCAAGACCTTGATTTTCAACCCGGCAACATTAGTCCCCCAAACAATTGTCAC
CATCCTCGGCAGAGGAGTTTTCTTGTTGGGATCTTACCCGAGCCTATGACGACCCTAATC
AGTCTTTGCATTCCAAAAAGCCCATTTGAACTCAACCCTCTTCCGCTTCTCATCAGCTTT
GGTCATTTCATTGGCGAAGAGAAAGGCTTGGTAGAATTCCTTGCCAATCATCCCGCCCTG
GAACAGGCTAGGGTCTTCTGCGGGCCTTGCTCAGATCTCTCCTCCTTGGAGGGGGTCTGA
>TRINITY_DN1364_c0_g1.p1 GENE.TRINITY_DN1364_c0_g1~~TRINITY_DN1364_c0_g1.p1 ORF type:5prime_partial len:131 (-),score=11.99 TRINITY_DN1364_c0_g1:600-992(-)
CTCCCATTGGCCCAAGTTATATTTGGACACTCGTCGAGCATTGTCATGCTCGGATACCCA
CGTTCCGACGTGGGAGTTTGGACACTTCATGTATATTGCTCATGTGGAGCCTATGTCTCG
TCCGATTCTCGTATAGCTTATCTCCTCTCGAACTCGAGTGTTTTATCTTTCCCAAGCTCA
TGTAGCTCACATGGCTCACCTCCTTCAAGCTCGGATACCCTTCGCCCTCCGTACTTAGGT
ACTTCAGGATCTTCAAGTTTGGATAATCTCCTCTCTGAAGTTCAAATGGTCTCCATCTTC
ATCAAGCTTAAAGCTCAGACAACTCAAACTTCATCAAGTTCTAACAGCTCAAGTTATGTC
GGAGTTTGGAGGAGTTCGCCGGAGTCACCATAG
>TRINITY_DN13664_c0_g1.p1 GENE.TRINITY_DN13664_c0_g1~~TRINITY_DN13664_c0_g1.p1 ORF type:internal len:165 (+),score=13.76 TRINITY_DN13664_c0_g1:1-492(+)
GTGCTATTTCATGAATCGCGTTATGCGGAGGAAAGAATGCGACATCCACTGGTTATGGGT
AACTGGAAACTGAACGGCAGCAAGCATATGACTGACGAGCTGATCGCAGGTTTGCGCAAA
GAACTGTCTGGTGTTGAAGGCTGCGGTGTGGCGATTGCTCCGCCGGCACTCTATCTTGCT
CAGGCAAAACATGCCATTTCCGGTAGCCACATTGCACTGGGTGCTCAGAACGTCGACGTC
AATCTGTCTGGCGCTTTCACCGGCGAAACTTCAGCTGACATGCTGAAAGATATCGGCGCC
AAATACATCATCATCGGTCACTCTGAGCGTCGTACTTATCACAAAGAAAGCGACGAATTT
ATCGCGAAGAAATTCGCGGTGCTGAAAGCCGCTGGCCTGGTACCGGTTCTTTGTATTGGT
GAAACCGAATCAGAAAACGAAGCGGGCAAAACTGAAGAAGTCTGCGCACGTCAGATCGAC
GCAGTGCTGGAA
>TRINITY_DN13700_c0_g1.p1 GENE.TRINITY_DN13700_c0_g1~~TRINITY_DN13700_c0_g1.p1 ORF type:3prime_partial len:241 (-),score=7.68 TRINITY_DN13700_c0_g1:2-721(-)
ATGACTATTCTGATTGCAGGCGGCGGCATGACCGGCGCCACGCTGGCGCTGGCTCTATCC
CATCTGACGCAGGGAAAACTGCCGGTGACGCTGATTGAACGCAGCGAACCGGACAGCCGT
GCTCACCCCGGATATGACGGACGCGCCATCGCGCTGGCGGCAGGGACCTGCCAGCAACTG
GCGGAGATTGATCTGTGGCGTTCGTTGCAGGATTGCGCCACGCCGATCACCCACGTCCAT
GTTTCTGACCGTGGTCATACCGGCTTTGTTTCGATGCAGGCGGCGGATTACCAGTTACCG
GCACTGGGCCAGGTGGTGGAGTTGTTCGATGTCGGGCAACGCCTGTTCCAGCGGCTGAAA
AGCGCGCCGGGCGTGACGCTACGTTGCCCGGCGCATGTCACGGCGGTGTCACGCAGTGCT
GATAGCGTGCAGGTCACGCTGGACAGCGGCGAACAGCTGGATGGTGCGCTGCTGGTGGCG
GCAGACGGTTCCCGTTCACCGCTGGCGGCCTCCTGTGGCATCAGCTGGCAGCGGGAGGAT
TACCAGCAGCTGGCGGTGATAGCCAATGTCACCACGCAGCTGCCGCATCAGGGACGCGCC
TTCGAACGCTTTACCGAACACGGCCCGCTGGCGTTGTTGCCGATGTCGGGCAACCGCATG
TCGCTGGTGTGGTGTCATCCGCTGGACGAGAAAGACAAGCTGGCGCAGTGGGATGACGCG
>TRINITY_DN13772_c0_g1.p1 GENE.TRINITY_DN13772_c0_g1~~TRINITY_DN13772_c0_g1.p1 ORF type:5prime_partial len:122 (+),score=3.94 TRINITY_DN13772_c0_g1:2-367(+)
GCCGAGCACCTTACCCTTTTGAATGAAAATGGGCAATCATGCCCCTTCTCTCATACTTTG
ATTGGTTCCATTTCGTCTACTTCTTGTTTTTTAAAGGGTAGGCGGGAGTACATGTGCCTA
TTTCCTGTTCCTAATATTCCCTTTGTTCAGTTTCTTTTTCGTTTTTATTATTTGTTAAGG
GGAGAGGAGGTACGGACGCCTATTTCTACAGTTGAAGGGACACAAGTGCTCCAACCCCAC
CATTGCATGTTTGACACAACAAAAGGTAAAAACAGAAGATTGTATATGATTTTAATTTTA
GCTAAAACACCTAACAAACTTCGAACCCATCATCCAGGTACATCTTCCAGTACCTTTCCT
CATTGA
>TRINITY_DN13816_c0_g1.p1 GENE.TRINITY_DN13816_c0_g1~~TRINITY_DN13816_c0_g1.p1 ORF type:5prime_partial len:150 (+),score=32.06 TRINITY_DN13816_c0_g1:3-452(+)
GCCTTCATGGTGGCCTGCATCCATTCTCCTTTCTCTTTCCTTTCAATTCCTTCATGTGTA
GCCAAACAAACCACTCATCAACAACAAGGAACACATGCACTCCTCATTAAAAATCGAAGT
CACCCTGTGAATTCACAATCTCAACATCGAACTCGGGCGTTTGATGATGCTATCAACATT
GCTGCCGACACCACCACCGCCCCTCACCGAGGCGATATTTCAGTACTGCTTCCAGTTAGT
GCAGTGCTTCTGTTTATGTACTGGATTGCTAATTTTGTGGTGCCTGAGATCGTAAGCAAG
GATCTTCAGAAGAAGGCTTCAGAGGGAGAGGAAAAACCTGAAGTAGAGAAAACTTACAGT
GAAGCAAGTGCAGCAAGCGAACCAAGGAGGAAGATGAAGAAAGCCGACCTCAAGAAGATG
ATTAAGACAAAGATGGACAGAAGAGTTTAG
>TRINITY_DN13843_c0_g1.p1 GENE.TRINITY_DN13843_c0_g1~~TRINITY_DN13843_c0_g1.p1 ORF type:5prime_partial len:224 (+),score=21.37 TRINITY_DN13843_c0_g1:3-674(+)
AAAGTGCACCAACGGATCCTGGTCATTCCTCTATTCATGCTAAACATTAGGCTCAATTTG
ATGCCTGAAAAGGAGAGAAACATGAGTACACCGCTCGACAGCCTCGCCCTGAATGCGCTG
TTCAATGAAGCCCGCACCCACAGCTACTGGCAAAACAAACCGATTTCACAGGACCTGTTA
AAGCAACTCTACGCGCTGACGGCGCTGGGTCCGACTTCTGCCAACTGCTCACCGGGCCGC
TTTGTGTTTGTCACCTCCCAGGAAGGGAAAGAAAAGCTTAAACCCGCGCTCTCTTCCGGC
AACCTGGAAAAAACCATGGCAGCGCCAGTGACGGTTATCGTCGCCTCTGATGCGGAGTTC
TATGAAAATCTGCCTAAGCTGTTTCCACACGGTGATGCGCGTAGCTGGTTCACCAGCAAT
CCGGAGCTGGTTAAAGAGACTGCATTTCGCAACAGCAGTTTGCAGGCGGGTTATCTGATT
CTGGCGGCACGCTCATTGGGGCTGGATGCTGGCCCGATGTCGGGTTTTGATCCGGCCAAA
ATCAATGAAGCGTTCTTCAGCAACAGCAAATGGCAGGTTAATTTGCTGATCAACCTCGGT
TATGGCGAAGCAAGCAAACTGCATCCGCGTCTGCCGCGCCTCGGGTTTGATGACGTCTGC
AAATTTGCCTGA
>TRINITY_DN13884_c0_g1.p2 GENE.TRINITY_DN13884_c0_g1~~TRINITY_DN13884_c0_g1.p2 ORF type:5prime_partial len:230 (-),score=9.75 TRINITY_DN13884_c0_g1:17-706(-)
CAGGATGTTACCCACCGTCAGACCCGCGCCAATCAGGAACAAGGTCCAGCTGACGCCGCG
ATCGGTGATACCGGTGACCTGCAACAGCAGCGGCGCGATATAGCTGAACAGCGCAAACAT
TGCCGCGGCAAAAAACACCGTCATCAGCAGCGACAGCCACAGCTTGCCGTTCGCCAGCGC
GCTGACTTCGCTCGCCAGATGCACCGGCTTTTCGTCTTTGTTGGTGGGCAGGCTGACGAT
CAAGGCGATAAAGGCGAAGATACCGATAATCGCCACCCCCCAGAAGGTGGCGCGCCAGCC
AAACATCTGACCAAACCAGGTGCCCAACGGCACGCCGAGCACGTTAGCCAGCGTCAGGCC
GGTGAACATCAAGGCCACTGCCGACGCCTGACGACTCGGGGCTACCAGACTGGCCGCCAC
CACGGAACCGATGCCGAAAAACGCACCGTGACACAGTGCGGTGACAATGCGTGCCAGCAT
CAGCAGATTGTAGCTGTAGGCCAGCGCACACAAGACATTGCCGACGATGAAGATACACAT
CAGCAGAACCAGGGTACGTTTACGCGGCAGTTTTGCTGTCAGCAGCGCCATAATCGGGGC
ACCGATGGCGACACCCAACGCATAGCCACTGATCAGCCATCCCGCAGAAGGAATCGACAC
TTGCAGATCACCCGCCACTTCCGGCAGTAA
>TRINITY_DN13896_c0_g1.p1 GENE.TRINITY_DN13896_c0_g1~~TRINITY_DN13896_c0_g1.p1 ORF type:internal len:121 (+),score=9.17 TRINITY_DN13896_c0_g1:3-362(+)
AAGAACGATCGGAGGCTCGATTATGCGTGGAGATATTGCCTTGTTGCTGGTAAAAGAGCT
CTTGACGATGCCAATCTTGGATTAGAAGTGTTACAGACTATGGACAAGTCAAGAATCAGA
GTTTTGGTCGGATCAGGCATGGGTGGTATCAATGCCTTCACTAGCGGAGTCGAATCCTAT
GTCCTAAAAGGCTACAAGAAGATCTCTCCTTTCTTCATTCCTTACTCCATCACAAACATG
GGATCGGCACTGCTTGCCATAGACACTGGACTCATGGGCCCGAACTACTCCATATCGACC
GCGTGTGCAACCGCAAACTACTGCTTCTATGCCGCAGCCAACCACATTAGAAGAGGAGAG
>TRINITY_DN13929_c0_g1.p2 GENE.TRINITY_DN13929_c0_g1~~TRINITY_DN13929_c0_g1.p2 ORF type:5prime_partial len:112 (-),score=13.63 TRINITY_DN13929_c0_g1:43-378(-)
TTTCTTATTTTTTTAATATATCTTATTTCTTTCCATTTTTTCGTGATGGAAGCCGCGCTG
GAAGCGGGTGCGGAAGATGTGGTGAGCTACGATGATGGTGCTATTGACGTGTTCACGGCC
TGGGAAGAACTGGGTGCGGTGCGTGATGCACTGGAAGCCGCTGGCCTGAAAGCCGATAGC
GCGGAAGTTTCCATGATCCCGTCGACCAAAGCTGAAATGGATGCGGAAACCGCACCGAAG
CTGCTGCGTCTGATCGATATGCTGGAAGATTGCGACGACGTGCAGGAAGTTTACCATAAC
GGCGAAATTTCCGATGAGGTGGCGGAAACGCTGTAA
>TRINITY_DN14010_c0_g1.p1 GENE.TRINITY_DN14010_c0_g1~~TRINITY_DN14010_c0_g1.p1 ORF type:5prime_partial len:116 (+),score=15.34 TRINITY_DN14010_c0_g1:2-349(+)
GACATCATCCTTTCAGGTTCAGATCAGTCTCACATTAATGAGGTGAAGCAATATCTTAAT
AACGTGTTTGATAAAAAGGATTTGGGTCCTTTAAAGTATTTTTTGGGCATAGAAGTGGCG
AAATCTAGCAAAAGCATTTTTATTTCCCAACGAAAGTACACCCTTGACTTGCTGTCTGAA
ACAGGGATGCTTGGAGGTAAACCTATTGAGAGTTTTTTGGAGGTTAATAACCATATCCAT
TGGCAAAATTCAGCTCAAGAACAGGGGCAGGTATCAAAGGCTTGTTGGAAAGCTTATCTA
CTTGACAATCACACGTCCCAGATATTTCATATGCTGCGAGTGTTGTAA
>TRINITY_DN14028_c0_g1.p1 GENE.TRINITY_DN14028_c0_g1~~TRINITY_DN14028_c0_g1.p1 ORF type:internal len:100 (-),score=10.79 TRINITY_DN14028_c0_g1:3-299(-)
CTCTGGTTAAAGGACTTGTTATTAGTAATAGAAGCCCAGGCGCATCTTATTGGTTTTTCT
ATTAGTTCACTTTTTGTTTATTATTTATTATTTTTTATGACCAAGAAATGTGCAGTTCAG
ACAATGATGCCAGAAGCAAATGCCACGGGATGCCAGGAATTGCTTTGCATGGGAAACTGC
AGGCTTCTACAACGCCAGCAAGATTGCTTTATTCTACATCAGAAAGGATTTGGAGTTGGG
CTTTGCATCCCTAATCCTAATCAAGCTGATTATGCATGTGTATCTATCTTGAAGGAA
>TRINITY_DN14063_c0_g1.p1 GENE.TRINITY_DN14063_c0_g1~~TRINITY_DN14063_c0_g1.p1 ORF type:complete len:104 (-),score=1.23 TRINITY_DN14063_c0_g1:501-812(-)
ATGGGAAAAAAATGCTTAGATCATGCCATGACCTTTTATGCATATCCAACACTGTCTTCA
ATGACATTTTCATTTTTGTTTCCTGTAAATAAAATTCTCACTCCTGGATTCGTTCAATTA
GTTTTTATTTATGCTCGTAAAATTTCCCTTGATGTTGTGAAGCAATCCTGCTGGTTGTGG
ATGAGGAGTAATAATATTATTTCTCTTATTACGATACATTTTTTTTTTTGTAATTACATC
TATGATATTTTATTTAATTCTTTTCTGCAAGTAATCACTCATGGTTTTCTCCTTTCTTTT
CATGTGCATTAA
>TRINITY_DN14076_c0_g1.p1 GENE.TRINITY_DN14076_c0_g1~~TRINITY_DN14076_c0_g1.p1 ORF type:5prime_partial len:129 (+),score=2.25 TRINITY_DN14076_c0_g1:3-389(+)
AGTCTAATCTTTCTTCTATTAGTTAACAATTGTGTGATACAGGGTATTATTATTGAAAAA
TGCCACGTCCTATTTCGAAAGCCGTGTATTACACGCAAATTACATGGAATACTGCCCTCT
ACTGCAAGAAAAGATGGGGCCCCATCACGAGCACGTGCCCAACGTGCACACGGCTGGACC
CTCCTGTTTTGTGTGGAGGCGAACCCCATTACGTTCAATTTTTGTGTGATGGGACTTCTT
CCTGATCTGCGGCTTATTCCCTTCCCAACGATCTTAGCTCTACACATGCCAAAAAAGAGG
AACCTACAAAGGTGGAAAAGAAAGTTTTATGGTTGTGGTAGATATCCAAATGGGTGTGGT
TTCTTTGAACCGGTGAAATCAGCTTAA
>TRINITY_DN14103_c0_g1.p1 GENE.TRINITY_DN14103_c0_g1~~TRINITY_DN14103_c0_g1.p1 ORF type:internal len:131 (+),score=13.81 TRINITY_DN14103_c0_g1:1-390(+)
AAAATGGATGCTGCTTTACTTTCAATGATGCGATCAGGTGGCCGGAACCGGGCTTGGGCC
GAAACGATGGTCAACCTGGAAGCGAGAAAGCTGGTAGAGGCCGCTAACGTGATTTCCGCC
TTTCATTTGCGCGACAGCCTTACACGTCTTCAGTTTGTTCAGGAGATCAGGGATGTTGTG
GAGAAGCAGTTTGCCGCTGCACGTCAGGCAAGGACCGACGAAGACTGTATAGCTTGCATA
AAAAACCTGCGGGAAGAGACTGAGAACCTTCGTGAACAGGATCGCCTTCTACGGATGCAG
GCAGCAAAACTCATCGCTAAAGTGGAGTTTATCCGGGAAAATAACAAAATTGTCGGTTAC
GTCATTTCTGCCGTGCATATTGTATTATCC
>TRINITY_DN14109_c0_g1.p1 GENE.TRINITY_DN14109_c0_g1~~TRINITY_DN14109_c0_g1.p1 ORF type:internal len:104 (+),score=12.25 TRINITY_DN14109_c0_g1:2-310(+)
CACCAGCAGCGTCTGCCGCTGGCGATTGAGATTGTCGGCTTCGGCGACGAAGAGGGCACG
CGTTTTGGTATTACCCTGCTGGGCAGCCGTGGCATCACTGGCAGCTGGCCGGAAAGCTGG
ATCACCCATCCTGACGGCAATGGTATTACGGTTGCCCAGGCGATGCAGGATGTTGGCTTA
GACGCAGCAAAAATCCTTGATGCGGCGCGTGATGTTAACGACATCGCCGCTTACCTGGAG
CTGCATATCGAGCAGGGGCCATGCCTGGAACAGGAAGATCTGGCGCTCGGTGTGGTCACC
GCCATCAAC
>TRINITY_DN14125_c0_g2.p1 GENE.TRINITY_DN14125_c0_g2~~TRINITY_DN14125_c0_g2.p1 ORF type:internal len:204 (+),score=-4.63 TRINITY_DN14125_c0_g2:1-609(+)
AAAGCAGCACGCGTACGCGTCATCGTTAAACTGGTGTCCTCCGAAGGTATCGGCACCATC
GCGGTTGGCGTAGCCAAAGCGGGTGCGGATGTCATCAACGTCGCCGGTAACACCGGTGGT
ACCGGTGCGGCATCCGTTACCAGCCTGAAATATACCGGTCGTGTGGCTGAAATCGGCATC
GCAGAAGTCCATCAGGCGCTGTGTGCCAATGGTCTGCGCGATAAAGTCCAGCTGCGTTGC
TCCGGCGCACAGCAGACCGGTAGCGACGTGATCAAATCTGCCCTGCTCGGCGGCGACAGC
TTCGAGTTTGGTACTACTGCGCTGATGATGCTGAAATGCGTCATGGCGAAAAACTGTAAC
GTTAAATGCCCGGCCGGTCTGACCACCAATGCCGAAGCCTTTGATGGTGACCCGCGCCAG
CTGGCGCAGTACTTCATCAACGTGGCACAGGAAGTACGTGAGTTCCTCGCACGCCTCGGT
CTGCGTTCACTGCGCGAAGCGCGCGGTCGTTCTGACCTGCTGCACCTGATGGATCATCCG
CTGGAAGTCGGCAAGCTGGATCTGCGCGCCATGCTGACCGTGGTGCCAGAGCAAAAAATC
GCCAAACCG
>TRINITY_DN14200_c0_g1.p1 GENE.TRINITY_DN14200_c0_g1~~TRINITY_DN14200_c0_g1.p1 ORF type:complete len:101 (-),score=2.39 TRINITY_DN14200_c0_g1:80-382(-)
ATGTATACATGTTTGTATGCTGAACTACACAAAAGTTTAGATGTAGGGATTAAAGGCCTT
ATGAAAGAGGAGCCTGAGAACATTTATATAAAATCCCCCACAAGTAGAAGCCATGGCACA
TTGGCCTACCGGCATCAAATCTGCGTGACTCAATCACGTTCATTGAGACAAAAATATGAG
AGAATAAAAATGATAGTTGGTATGTTCAGAAGTTATAAAATGCTTCATTTTTGCAATCCA
GATAGTCCCTGTGCCTATACTACTGAAAGTGATAAGTTCAACCTCAGACTGGTTTGCTCT
TAA
>TRINITY_DN14302_c0_g1.p1 GENE.TRINITY_DN14302_c0_g1~~TRINITY_DN14302_c0_g1.p1 ORF type:5prime_partial len:399 (-),score=25.50 TRINITY_DN14302_c0_g1:185-1381(-)
GTGAGATGCCCCCAAATGAAGCTCAACGCCCGTCAAATCGAGACTGCCAAGCCAAAAGAC
AAAGCCTACAAACTGGCTGACGGTGGCGGCTTGTACCTGGAAATCTTCCCCAGCGGTGGT
AAAAGCTGGCGTCTTAAATACCGCTTTGCAGGAAAAGAGAAGCGGGTGGTGTTCGGTTTG
TATCCTGCGGTGTCACTTGCTCAGGCGAGGGGCAGGCGCGAAGACGCGAAAAGGATACTG
GCGGCGGGTGGCGACCCCGGCGCGCTGAAACAGGAAGCGAAGCAGGCTAAAATCCTCGCA
GTGAACAACAACTTTGAAGCGATGGCGCGGGAATGGCATGAGTACAAGAGCGTGGGCTGG
TCAAAGGGCTATGCTAAAGACATCCTTGAGTACCTGCGCAAAGATATCTTTCCCCACGTC
GGTAAAATGCCCGTCACTGAAATCAAACCGACCAGAATGCTCGAAGTGCTGAGGAAAATG
GAGCAGCGCGGCGTGCTGGATAAGCTAAAGAAAACCCGCCAGGCGTGTAGTCAGATCTAT
GCCTACGCCATCATAACCGGCAGGGCGGAGTACAACCCCGTGACTGATCTGGCGGGTGCG
CTGAAAACCCCGAAGCAAAAACATTTCCCCCATCTGCTGAATAACGAGTTAGGCGCGTTT
ATGCGCGCGCTGTGCGGTTATAGCGGCAGCCTGATGACTCAGTACGCCACGCGCTTGCTG
ATGCTGACAGGGACGCGAACGATTGAGTTACGCGCTGCTGAGTGGCGTGAATTTGATTTA
AGTAAAGGACTCTGGGAGATCCCCGCAGAACGCATGAAGATGCGCCGCAAGCATTCTGTG
CCGTTGTCGCGCCAGGCCGTGGCGTTGCTGGAGGAGATACAGCAGCTGACCGGGCGGGGG
AAGTATGTGTTTCCGGGCAGGAGCAATGCCGGAAAGCCAATGAGTGAAGCCACGATTAAT
CAGGTGATCAAACGGGTTGGCTACGATGGGAAGGCTACAGGGCATGGGTTCCGGCATACC
ATGAGTACCGTTTTGCATGAGCAGGGGTATAACACCGCGTGGATTGAATTGCAGTTGGCG
CATGTGGACAGGAATACCATTCGCGGCACGTACAACCATGCGCAGTATATGGATGGGCGG
CGGGAGATGTTGCAGTGGTATGCGGATTATTTGGATGGGTTGAGGGATGGGGTTTAA
>TRINITY_DN14306_c0_g1.p1 GENE.TRINITY_DN14306_c0_g1~~TRINITY_DN14306_c0_g1.p1 ORF type:internal len:122 (+),score=14.05 TRINITY_DN14306_c0_g1:1-363(+)
GTCTTCATGCTGCTGGCACTGCTGGCACTGCTGTTTCTCAGCCTGCGTGTTGCTGACCTG
AAATCGCTGGGTACTGAACCCACATGGAAGCTGTATGCCACCTTCGATAACATCGGCGGC
CTGAAAGTGAGCTCGCCGGTTAAGATTGGCGGCGTGGTGATTGGCCGTGTGACCGATATT
TCGCTGGATGACAAAACCCTGTCGCCGCGCGTCACCATGGACATCAGCGACCAATATGCC
AACAAAATACCGGATACCAGCTCACTGGCGATCCGTACCCAGGGATTACTGGGTGAACAG
TTCCTGGCGCTTAATCTTGGCTTCGACGACCCGGATCTGGGTTCGTCTATGCTGAAAGAT
GGC
>TRINITY_DN14306_c0_g2.p1 GENE.TRINITY_DN14306_c0_g2~~TRINITY_DN14306_c0_g2.p1 ORF type:complete len:211 (+),score=16.70 TRINITY_DN14306_c0_g2:166-798(+)
ATGTTTAAACGTTTACTGATGATTGCCATGCTGGCCATCGTTCCACTGGCCGCTACGGCA
GCGGACCAGAGCAATCCTTATAAACTGATGGATGAAGCGGCGGCGAAAACCTTCACCCGT
CTGAAGAACGAGCAACCGAAGATCAAGCAGGATCCTAATTATCTGCGTGATATCGTGCGT
CAGGAATTGCTGCCCTTCGTGCAGATCAAGTATGCGGGTGCGCTGGTGTTAGGTCGCTAC
TATCGTGATGCCACACCGGCACAGCGTGATGCTTACTTCGCGGCATTTGGCGATTATCTG
GCACAGGCCTATGGCCAGGCGCTGGCCCTCTACCACGGTCAGACCTACCAAATTCAGCCC
GAACAGCCGATTGGCGATGCCGATATTGTGGCAATCCGTGTCACCATTCTCGATCCGAAC
GGTCGCCCACCGGTTCGTCTTGATTTCCAGTGGCGTAAAAACAGCCGCACCGGTGGCTGG
CAGGCCTACGATATGGTGGCAGAAGGCATCAGCATGATCACCACCAAACAGAATGAATGG
GGCGATTTGCTGCGTACCAAAGGTATCGATGGTCTGACCGCGCAGTTGAAAGCCTCTGCG
GCTCAGCCAATCACCCTGGATAAGCAGCAATAA
>TRINITY_DN14313_c0_g1.p1 GENE.TRINITY_DN14313_c0_g1~~TRINITY_DN14313_c0_g1.p1 ORF type:complete len:116 (-),score=5.91 TRINITY_DN14313_c0_g1:176-523(-)
ATGAACCACCAGAAAGCATTCGATACATATGTTTCAACTGCATTCAACTCTAGCTGTAAC
ATCATAATGGTTCCAATTTGTCATAGTCATCATTGGACATTGCTCGTAATTGACTTTGTT
AGGCATGCATTATGTCATTATTGGTCAATTCCTTTTAATGAGGTTTGGAAGGAAGGGGCT
AAACTTGCATTGATATTCTTTTTGCACTATAACGAAGCAAAATTTGGCAGCAATGGAGGC
TTTGAAGTATTTTTCCAGCATCCGAACAACCAGTTCCAACATCCTGACTTGCATCCCCCT
TTGTTCCGGCATATGGGCGTATATATATGTCGTTCCGATACAATATGA
>TRINITY_DN14383_c0_g1.p1 GENE.TRINITY_DN14383_c0_g1~~TRINITY_DN14383_c0_g1.p1 ORF type:5prime_partial len:101 (+),score=6.18 TRINITY_DN14383_c0_g1:2-304(+)
GCCTTTTTGCCACATTTCCCCGTTATGCCCTCACGTGAGTTCTCTGCAATTGATTTGCTC
ACGCCATTAATACTCGCCGTCACCATCTACTTTGTCTTTAATTGGTGCTTCCCACATGTA
GGGCATGGATCAGTTTGTCGTTGTTTGGCCTGTGGAGCAGATTTGTTCGGTGTGTTCCAT
TCCATGCATTGGGATTTTGACTTCACGAGGTTTAGTTTCTTTTCAGAACTTCACAAGCTT
TCACTAGACTGGAGCTTTCTTCTTGGGTTGAAATCAGGGTGTTTTGGCTTCGAAATCCGA
TAA
>TRINITY_DN14414_c0_g1.p1 GENE.TRINITY_DN14414_c0_g1~~TRINITY_DN14414_c0_g1.p1 ORF type:internal len:127 (-),score=10.06 TRINITY_DN14414_c0_g1:1-378(-)
CCTGAATCACCCATTAATTGTTGTTGTACGGAACATCCCGATTTGGGCAAATCTAATAAT
CACGATTTTGTTAAATCAAGCATTGATCCTCCCTCCCCCAAAACCAGACAAAACGACATG
ATTTTTCCAGCTCCAAACCCGATGCACCAAGCTCAGCCTTATCCTAACACCAAACATACT
AAACCGCCTCTCATCACAAAACAAAAAACACAGATCCAATGCCCACATGTCAACACAACA
ACCCTCTATGCGCAGAAACCCTACTCAAAACCCAATGCAACTCCTTCCCAGCACCCTTCT
TATTTAGTCAACTCTTCTCTCCCTCCACAAACTAAAGATCATCCTCCTTCACCCTCTCAT
CCTCCTTCACCCTCTAAC
>TRINITY_DN14418_c0_g1.p1 GENE.TRINITY_DN14418_c0_g1~~TRINITY_DN14418_c0_g1.p1 ORF type:complete len:119 (+),score=3.24 TRINITY_DN14418_c0_g1:106-462(+)
ATGAAATCAAACTTGATCTCTATTTTTAAAAATATTCTGCCAAAAGTTGTGTTCAATCAT
TCTTTACTAAAGCTTCATGGAGTGACAAATGAGTTTTTTTCCACTGTAGTTGAAGCAACT
TTGAGGGTCACTCTTGTTCTTAGGATGGTATTCTTCCACCCATTTGGCATCTTTTTAGTT
TGCAAAATCTTGTTAAAGAGGTCTATCAACCATCTAACGCCCATCTCTCCTAGGCATCTC
CATACCTCATTGTGGATTCCATTCGGGTTTACAACTTTCTTTGACTTCATCCTCTTCAAA
ATATTTTTAACCTCAAATATCTTAATTCTATGCATAAAATTACAGTTCATATCCTAA
>TRINITY_DN14439_c0_g1.p1 GENE.TRINITY_DN14439_c0_g1~~TRINITY_DN14439_c0_g1.p1 ORF type:internal len:100 (-),score=9.75 TRINITY_DN14439_c0_g1:1-297(-)
TTTATGCGTTCATTAGACCCTTATTCTCAATCTCATCTCAAGGACTCTATTTCCTCTAAT
CGGCAACTGAAATCGATTTCTAAACCTCATCATTTGAGGAAGATGAACAGTAAGGGGAAA
CCTAAACCTCTATCCGTTTCAGATTGCATGCACAATAATCAGAAAAGATCATATCCTAAG
GGCCCCTCCAAAGATCATCTCAAATATGTCGCTTATGGCATGCATTATCCTCTTGAATCT
GGGGTTAAACCATCACGTGATTACTCTATGCAAAAGCAACCATCCCTTTCATCACGC
>TRINITY_DN14464_c0_g1.p1 GENE.TRINITY_DN14464_c0_g1~~TRINITY_DN14464_c0_g1.p1 ORF type:3prime_partial len:280 (+),score=25.86 TRINITY_DN14464_c0_g1:85-921(+)
ATGACAGGTGCACAGTGGGTAGTTCAGACTTTACGCGCGCAGGGTGTTGAGACCGTGTTT
GGATATCCTGGCGGTGCCATCATGCCAGTGTACGATGCGCTCTACGATGGCGGCGTGGAA
CACCTACTGTGTCGGCATGAGCAAGGTGCGGTGATGGCGGCGATTGGTTATGCGCGCGCC
ACGGGTAAAACCGGCGTATGTATCGCCACCTCAGGTCCGGGAGCGACCAATCTGATCACC
GGGTTAGCTGACGCGATGATGGATTCCATCCCGGTGGTAGCGATTACCGGACAGGTTGCC
TCCCCATTTATCGGCACCGATGCATTCCAGGAAATCGACGTTCTCGGCTTATCGCTGGCC
TGCACCAAGCACAGTTTCCTCGTTGAATCCCTTGATGATTTACCTTCAGTGATGGCAGAA
GCCTTTGCCATCGCCCAGTCAGGCCGCCCTGGTCCGGTTCTGGTTGATATCCCGAAAGAC
ATTCAGGTTGCCAGAGGTGAACCGACACCGCGTCTGCTGCCAGTCGAAGAAGCGCCGATC
CACTCGGCACAGCAAATCGCGGAAGCGCGCGCACTGATGGCCCAGGCGAAAAAACCCATG
CTGTACATCGGTGGCGGCGTGGGGATGGCGCATGCCGTTCCGGCACTGCGTGCCATGGCG
AACGAAACCGGTATTCCGATGGTTGCCACCCTGAAAGGTCTGGGCAGTGCTGATGCCAGC
AGCGAAGTCTACCTCGGTATGCTGGGCATGCATGGCACCAAGGCGGCCAACATTGCGGTG
CAGGAGTGTGACTTACTGATCGCCGTTGGCGCGCGTTTCGACGACCGCGTAAAAGGA
>TRINITY_DN14473_c0_g2.p1 GENE.TRINITY_DN14473_c0_g2~~TRINITY_DN14473_c0_g2.p1 ORF type:5prime_partial len:151 (+),score=15.17 TRINITY_DN14473_c0_g2:3-455(+)
CAAGTTGACCTTCGAAAAAAACTTCCTAAAGGATCCAAAGTTTTCGGCGGTGGCCATCGT
AACAAAGTTTACTTTCGATATGGTGGAAATCATCGCATATGTATTAAGTGCGGTGGGTTT
GCTCATTCCCACTTCACTTGTCCAAAAAGAGTTTCATTATCTTTGATGTACAATCATTTT
ATGGTTGTTGACACCAGTTTCTTCATGGATGCATCTGACGGTGGTACGGACCGTCATAAT
CGTCCAAATGTTCCTATTAGAGGATTAAATATACCGAGAGACTCTGCAAGGTATTGGAGT
TCATCAGGTAATTCCTCTCCTATCTTTTATTCCGCTCACTCTCAAGGTGAAGATCAAGGT
CCTTCCCACCCCGCTCTAATGCCTTCTGCACAACATTCAGCTGATCAACCCATGCTAGAT
TTGCCACAGCATTCACAACAACTTGATACTTAA
>TRINITY_DN14474_c0_g1.p1 GENE.TRINITY_DN14474_c0_g1~~TRINITY_DN14474_c0_g1.p1 ORF type:internal len:131 (+),score=0.73 TRINITY_DN14474_c0_g1:2-391(+)
AAAGCCTGGCAGGATAAGCCGTTCAGCGTGCTTGGCTTCCCATGCAATCAGTTCCTCGAG
CAAGAGCCGGGCAGTAACGAAGAGATCAAAACCTTTTGCAGCACCACTTACGGCGTCACT
TTCCCGATGTTCGATAAAACCGATGTCAACGGCCAGCATCGTCACCCTCTCTATGCGCAG
CTGACGGCGGCGCAGCCGGTGGCGCAACGCCCGGAAGGCAGCGGTTTTCTCGAACGCATG
GAGAGCAAAGGGCGCGCGCCGAAAGCGCCAGGCGATATCCTGTGGAACTTCGAAAAATTC
CTTATTAATAAGCAGGGCAAAGTCATTGCGCGCTTCTCACCGGATATGACGCCAGACGAT
CCCATCATCCTGAAAAGTGTAGAGCAGGCG
>TRINITY_DN14494_c0_g1.p1 GENE.TRINITY_DN14494_c0_g1~~TRINITY_DN14494_c0_g1.p1 ORF type:internal len:249 (+),score=4.22 TRINITY_DN14494_c0_g1:3-746(+)
TTAGAGGAATCGACCATGTCATCATCTCAACTGGCTTTAATCACCGGCGCATCGAGCGGT
ATTGGTGCTACCTACGCAAAACAACTGGCCGCTCGCGGCTACAACCTGATTCTGGTGGCA
CGCGATGTCGCTCGTCTGAATGCACTGGCGCAGAGCCTACGTGAATCGGCTGGCGTGGAA
GTCAGCGTCTTACCTGCGGATCTGACCAAAACGCAGGATTTGCAGCGTATCGAACAGGAA
CTACGTGAAAACCACCACATCACGTTGCTGCTGAATAACGCAGGTATGAGCGTCGAAGGG
GAATTTATCGATGCTGACCTGGAACGCATTCAAACCATGCTGGCGTTGAATATCGTGGCC
CCGACGCAACTGGCTCATACCGCCGCGCAGGTGTTTCGTGCGCGTGGTCACGGCACCATC
ATCAATATCGCTTCCGTGCTGTCACTGATCCATGAACACTTCAACGGTGCCTACAATGCG
ACCAAATCCTTTGTGCTCACGCTGACGCGCGCCCTGCAGCGCGAGCTGGCTGATAGCGGT
GTGCATGTGCAGGCGGTGCTGCCTGGCGCGACCCGTACTGAGATTTTTGATCGTTCAGGC
ACCCCGATTACGTCATTCCCGGCAGAGATGTTGATGGAGGTTGAGGATCTGGTCAGTGCT
GCCCTGCGCGGACTCGACGCTGGTGAACTGGTGACCATCCCATCGCTGGAGAATACCGAC
CTGTGGCATGACTTCGACAACGCG
>TRINITY_DN14558_c0_g1.p1 GENE.TRINITY_DN14558_c0_g1~~TRINITY_DN14558_c0_g1.p1 ORF type:internal len:180 (+),score=8.03 TRINITY_DN14558_c0_g1:2-538(+)
AACCATGACACGTTGTATGGTACCGGCCAGCTGCCGAAGTTTGGTGAAGACCTGTTCCAT
ACCAAACCGCTGGATGAAGAAGCGGGCAGCAGCAACTACGCGCTGATTCCGACGGCGGAA
GTGCCGCTGACCAACCTGGTCCGCGACGAAATCGTCGAAGAAGAAAGCCTGCCGCTGAAA
CTGACTGCGCATACGCCGTGTTTCCGCTCCGAAGCGGGTTCTTATGGTCGCGATACGCGT
GGTTTGATCCGTATGCACCAGTTCGACAAAGTGGAGATGGTGCAGATTGTGGCACCGGAG
ACCTCCATGCAGGCGCTGGAAGAACTGGTCGGTCATGCCGAGAAAGTGCTGCAACTGCTG
AATCTGCCATACCGTAAAGTGCTGCTGTGCACCGGTGATATGGGCTTTGGTTCCACTAAA
ACCTATGACCTCGAAGTGTGGTTACCGGCGCAGAATACTTATCGTGAGATCTCCTCCTGC
TCCAATATGTGGGATTTCCAGGCGCGTCGTATGCAGGCACGTTGCCGCAGTAAGACA
>TRINITY_DN14565_c0_g1.p1 GENE.TRINITY_DN14565_c0_g1~~TRINITY_DN14565_c0_g1.p1 ORF type:internal len:112 (+),score=11.12 TRINITY_DN14565_c0_g1:1-333(+)
GGATTACTAAGTCGACATGTTCTTAGAGTACTTAATATAAAAGGTGTTACAAGGATACCT
AATCAATACAAATTAAAAAGGTGGACTAAGTTAGCTAAGAAAGGGGTAATGGTTTCAGAA
CATGACAATGCTTCATGTTGTACTTCTAAATCCTCCCGAATATCTGAACGATTTAGGTTG
GTGCAAAAAGCCCACTGTGTTTTCGTCAAGAGTTTGATGGTTACAGATAGAGCTAAAATA
TTTGATAATCATGTAGATCAAATGCTTGAAGAAGTTGAGAATCTAATTGCAAGTTCCAGT
GGTTATGATTTGAATTTCAATGGTGCTTCTAAT
>TRINITY_DN14590_c0_g1.p1 GENE.TRINITY_DN14590_c0_g1~~TRINITY_DN14590_c0_g1.p1 ORF type:3prime_partial len:185 (+),score=11.55 TRINITY_DN14590_c0_g1:49-552(+)
ATGGCGACTCCAATCCTCAAACTCCCACCTCTCCTCCTCCTCCTACTCCTCCCTCTCCCT
TTCCTCACAATCGCTCAACTCCAAGTCGAAGTCACCCTCCCCATCCCCCCCTCTCTCTCC
CCTAACCCCACGCCTACCCCCAGCATCGACCCCTACAGGCAGCTCCCCATACCCACCCCT
CCCAGACCCAGAACTAACCACAAGAAGATGGTTCGCGAGTTCATCCGCCCACATAACGCT
GTCCGCGCCACCATCGGCGAGCAGCCCTTCGTGTGGGACCGCGGGATAGCCCGCCACGCC
CGACGTTGGTCAGATCGGCGGCGCGAAGACTGCGCCCTCATCCACTCGGGGAACCCAGAG
TACGGAGAGAACATGTTTTGGGGAGGCCGCGGCTGGGACTGGAAGGCAGGGGACGCAGTC
AAGTTCTGGGCAGACGAGCACCTGTATTATGATCCGGTGAGCAATTCTTGCGAGCTCGGG
AGAGTTTGCGGACACTTTACGCAG
>TRINITY_DN14656_c0_g2.p1 GENE.TRINITY_DN14656_c0_g2~~TRINITY_DN14656_c0_g2.p1 ORF type:5prime_partial len:103 (+),score=6.96 TRINITY_DN14656_c0_g2:1-309(+)
CCCCCTCTTTTGGCTCAAGCACTGCAGGTAAGCCTAGTAGCCCCAACCTCATGTGACCAT
ACTTTCCCTTCCTACACTGGTCTGACCGCTAAGTACCAAGGATTCACCCTGATCTCTGCC
AGTGAACCATGCCCCACACCTACAACCATCACCTCTTTCATCACCGCCGATTATGGCGAC
AAGCCACCACACCCTTGCACGACCCGACATGCTCTGCCTTTCCAAACCCATACAGTCTCC
TTCGCTTGTACATTTGCTCCCTCACCTATGTCGCTTGATTATAACTATGAAGCATCTACC
AAGCCGTAA
>TRINITY_DN14662_c0_g1.p1 GENE.TRINITY_DN14662_c0_g1~~TRINITY_DN14662_c0_g1.p1 ORF type:internal len:101 (-),score=18.40 TRINITY_DN14662_c0_g1:2-301(-)
TCGACTGGTGCTGCACCAGTGACAACTTTCCAAGGCATCCAGCCTCTGGTTGTCTCGACA
GTCTCAAGCATCGCTGCTGGCTCTCAAGCTTCAACTTCCGAACTCGTTGTGCCACTCCCA
CTTATTCAAGTCTCAACCAGGATTGCACCGGAAGATTTTTTATTGGAGGAGCATGTGAAT
TTGGGAGATTTTGAAGAATTTGATATATTCGATACGATTGTTGATCCTGCTGCCTCTTTT
GTCAAAGATGTTTTGGTCGAGCCTGTCTTATCTGAGCCTCTGTCGGCGATTTCTATAGCC
>TRINITY_DN14713_c0_g2.p1 GENE.TRINITY_DN14713_c0_g2~~TRINITY_DN14713_c0_g2.p1 ORF type:5prime_partial len:282 (+),score=45.72 TRINITY_DN14713_c0_g2:1-846(+)
CAGGGTATACTGACTTCTAGTGACATTTTGATGCGCGTAATTGCCAAAAATCTATCTCCA
ATGTTAACCTCTGTCGAGAAGGTTATGACTCCAAATCCAGAATGTGGAACGATTGATACA
CCAATCCTTGATGCTCTCCACACGATGCACAATGGGAAGTTCTTACATCTTCCTGTTTTG
GATAGAGATGGGAATGTTGTCTCAGTTATTGATGTAATTCATGTTACTCATGCTGCAGTA
ACCACAGTTGAAAACAGTGGTGGAGTTGGAAATGAGGCAACCATTTCCATGATGCAGAAG
TTCTGGGATTCTGCAATGGCAATAGGGCCCACAGATGAGGACGAAGAAACCAGTGAAGCA
TCCCTGAAACTTGCATCAGATGGAATAGAGACGTTAGGTTCTCCTGCCTATCCGCAGTCA
GGCTTGACCCATACCTTTGCTTTCAAGATTGAAGATAAAAAGGGAAGGATGCATAGATTT
TATTGTGATACACGGTCTATGACAGACCTCATCACTTGCATTCTCCAAAGGGTAGGTGGT
GACATTGATAGGAATCGTCTGCCACAAATTCTGTATGAAGATGAGGATCGTGACATGATT
ATCCTTTCATCAGACAGCGACCTTGCGGCCGCTGTGGAGCATGCCAGAGTTGTTGGTTGG
ACAGGTTTAAGGTTGCATCTAGACTATGCAGGTACGGGCTGGGCACGTAAAAGAGGGGTA
GGGTCAGGAGTGATGGACTTTGCAAACAGGGATGCATGGGCATCTGCATATAGCGCGGTC
GCTGCAGGCGCTGCGCTCATTGCAGGGCTCGGAATGATGGTTTACTTGAAGAGATCAACC
TGGTAG
>TRINITY_DN14719_c0_g1.p1 GENE.TRINITY_DN14719_c0_g1~~TRINITY_DN14719_c0_g1.p1 ORF type:3prime_partial len:111 (+),score=15.73 TRINITY_DN14719_c0_g1:42-371(+)
ATGGCATACAGTAAGATTCGCCAACCAAAGCTCTCCGATGCAATTGAGCAACAGCTGGAA
TCCCTGATTATGGAAGGGACGCTGCGGCCGGGAGAGAAGCTGCTTCCCGAGCGCGAACTC
GCCAAACAATTCGATGTGTCACGTCCTTCTCTTCGTGAAGCGATCCAGCGCCTGGAGGCG
AAAGGATTGCTGTTACGCCGTCAGGGTGGCGGCACCTTCGTCCAAAAACATCTCTGGCAA
AGCCTGAGCGACCCACTTATCGGCTTGCTTGCTCAACACCCTGAATCTCAGTTTGACCTG
CTGGAAACCCGCCATGCGCTGGAAGGCATT
>TRINITY_DN14723_c0_g1.p1 GENE.TRINITY_DN14723_c0_g1~~TRINITY_DN14723_c0_g1.p1 ORF type:3prime_partial len:111 (+),score=13.15 TRINITY_DN14723_c0_g1:74-403(+)
ATGACTAGGGTGACAGAGGTCACGATCGTGGTAATCATGGATGAGGTCACGGAGTGGGTA
GGGGAAAAGGAGGTGAAAGTCGTTTCTATACGCATCGTGAGATTCAGGGGCATATTAAGG
AAAGATGTTATCAGTTACAAGTCACATCCTGAATTGCAACCAACTCCACTACCTCGTGCT
ACAACTAAAATAACAACTAATTCTGATACAACATCACCAGCACCTCTCGCACTAACTGAT
GAAGAGATTAACTGCTTCCACAGATTTCTCTCTGGATCTCAAGTGACTTCCTCCTCTTCC
ACTGCTACTTTAGCTCAAGGTAACACATGT
>TRINITY_DN14754_c0_g1.p1 GENE.TRINITY_DN14754_c0_g1~~TRINITY_DN14754_c0_g1.p1 ORF type:complete len:116 (-),score=26.44 TRINITY_DN14754_c0_g1:76-423(-)
ATGGCGGAGGCACGTGGAGGAGCAAGGGAGGTCGGGGCGGCCAGAATCCATAGAGGAGAG
GTGCTGGTCAGAGGGTCAAATCTTGGGGAGGCGCTGGTGTGGCAGAGCTATGGCTCGGAA
GTGGGAGGATGCCATGGCATCGGGGGTTGTCGATCTCGGAGGAGGAAGGGGCGTCGGGCT
GAGGGAGGAGGCACACGTGCATCAGGGGCAGTCGTAAGAAGGAGAAGAGGGGTGATCGGG
GGTTGTCAACGGGGAGCTCTGGCGTGCGACAGGGGAGCTCGGGGTGGCTTGGGCTGTGCT
GGCGATCTTGGGGAGCTCGAGAGGAAGAGAGGAAGAGGAAGGAGTTGA
>TRINITY_DN14853_c0_g1.p1 GENE.TRINITY_DN14853_c0_g1~~TRINITY_DN14853_c0_g1.p1 ORF type:internal len:107 (-),score=4.52 TRINITY_DN14853_c0_g1:2-319(-)
TTCAACGATGTGGCCTACTGGCCGCAGATTCAGCGCGTGCTGCACTGGGCAAAAGAACAC
GTCACCTCGACGTTGTTTGTCTGTTGGGCGGTACAGGCGGCGTTAAATATTCTGTATGGC
ATTCCGAAGCAGACGCGCCAGAACAAGCTGTCTGGTGTCTATGAACATCAGATTTTGCAT
CCTCATGCGTTACTGACGCGCGGTTTTGATGACAACTTCCTTGCCCCGCACTCACGCTAT
GCTGATTTCCCCAGCCAGCTGATTCGTGATTACACCGACCTGGAGTTATTTGCCGAATCA
GAAACCACCGGTGCCTAC
>TRINITY_DN14860_c0_g1.p1 GENE.TRINITY_DN14860_c0_g1~~TRINITY_DN14860_c0_g1.p1 ORF type:3prime_partial len:163 (-),score=13.17 TRINITY_DN14860_c0_g1:3-488(-)
ATGGAGTTGCATTCTCCTATAATGGCTAAAAAGTTATGGAACATTCTGAGGATCGCCTTC
TTCATGATGAGAAAAGGTCTCATATCGAAGAGGAAATTAATGCTCGACATGAACCTCATG
ATTAAGAGAGGCAAGGTTCTCAGAAAATCCTTGACGTTCAACCACCACCACCACTACTGT
GGTTCGAGTTTTAGCGCTAATACTCGAAATGGTCATACTTTGGGTGGTGTACATGAATAC
GAATTTTCGTGTAGCAACAGTCCAAATCCTATCTTTGTCCGTGTAAATTCAAAGCGAAAA
TATAGTTACTTTCCATGCATTAATGCGACTTCTGTTGAGGATGATCGTGAAGCACCACCA
GCAATCGTCGCACTGCCAAGAATTGAGTACTCACCACAATGCGTGTATAATTTGAGTGAA
CTTGCGCCCGGAGAAATGTGCACCCCCATGCCTTCGCCGTTGGCGGTGAGGATATCGAAT
TTTTCA
>TRINITY_DN14881_c0_g1.p1 GENE.TRINITY_DN14881_c0_g1~~TRINITY_DN14881_c0_g1.p1 ORF type:internal len:167 (+),score=22.13 TRINITY_DN14881_c0_g1:2-499(+)
GTAATCAAAAGAAAACTCCAGACATGTCACCCTTACCCTATGCTCCATTATATAAATACC
TCGGCTTCAGACTCGTCTCTTGCATCGAAATCACAGTTAAAAAAACTTAATTCTTGCCAC
AAAAGTTTATTTTTTTTCCAAACTATGGATACTCTCCTAAGGGAGGTTAATGAGATCCTG
AGGATACCAGATGAGATGGAGAAGATGCTTCGTCCCGAAGAGAGGGCCTACGTCAAGAAC
ACTAAGGCCATGTTTCGCACTCCGGCCGACATCTACCACCATCCCGATTCCTATCACTTC
ATCCTCGACATGCCGGGCCTCGAAGCAGACAAGATCAAGGTGAAAGTGGAGAATGGGGTG
CTTCACGTGACAGGGAAGATCAACAAGAAGAAGAGAGGCGAGGTTGGGGAGGGAGTGAAG
CCGATAAGAATCGAGAGGAGGAGAGCCAGGTACATGAGGAAATTCACTCTCCCTGAAGAT
GCGGATACCGATGAGGTG
>TRINITY_DN14900_c0_g1.p1 GENE.TRINITY_DN14900_c0_g1~~TRINITY_DN14900_c0_g1.p1 ORF type:internal len:127 (+),score=1.73 TRINITY_DN14900_c0_g1:1-378(+)
CAGGTCGCGACTGATTTGAAACTGTGGTGCAAAGAGCAGGTTGCGGTGCTGCTGGACGCG
ACGCGTGAGCTGCAAAAAGCGCTGGTGGTGACGGCAGAAGCGAATCAGGACGCGGTGATG
CCGGGTTATACCCACCTGCAACGCGCCCAGCCGGTAACTTTTGCCCACTGGTGTCTCGCC
TATGTCGAAATGCTGGCGCGTGATGAAAGCCGTTTACAGGATACCCTGAAACGTCTTGAC
GTCAGCCCGCTGGGCTGCGGCGCGCTGGCCGGTACTGCTTACGAAATCGATCGTCAGCAG
CTGGCGGGCTGGTTAGGTTTTGCTTCTGCCACCCGCAACAGCCTCGATACCGTTTCTGAC
CGCGACCACGTGCTGGAG
>TRINITY_DN14949_c0_g1.p1 GENE.TRINITY_DN14949_c0_g1~~TRINITY_DN14949_c0_g1.p1 ORF type:internal len:223 (+),score=18.93 TRINITY_DN14949_c0_g1:3-668(+)
CATCCATTTCCTTCTACCACTTTCTTCTTTCCGCTTCTCATAATGAAGCCTTGTATCTGT
ATTATCTTCATTTTATTCGCTTACCTCCAAATTTCCTACTCTACACAAAAGTATACTTCA
ATTTTTAGCTTTGGAAACTCTTTGGCCGATGCTGGGAATTTCCTCATAACAGGTGCCGCA
GCTTTCCCTATGGTTGGTCGATTCCCTTACGGCATGACCTATTTCGGGCACCCTACCGGT
CGTTTCTCTGATGGTCGCTTAGTCGTGGACTTCATAGCTCAAGCCCTAGGTGTCCCATTG
CTTCCTCCATACTTGGATCGAAAGCGCGGCCAAAATTTTCGGCAAGGGGTGAATTTTGCC
GTGGCTGGTGGGACGGTATTAGACCCTTCATTCTTCATAAAAATTGGCCTTGGTGGAGTA
ATATGGACGAACTACTCGTTGAGCACCCAAGTGGGATGGTTTGAGGAGTTGAAGCCCCTC
CTTTGCCAAACAACTCAAGATTGTGATGAATACTTCAGTAAATCCCTGTTTCTTGTTGGA
GAGATTGGAGGAAACGACTACAACTACCCCTTGCTATTTGGAGGGGTGTCTCTACAACAA
GGTTATTCCATCGTGCCCAAAGTTGTCAAAGCCATAGCAACAGTCACTCAGAAACTTATC
AATCTC
>TRINITY_DN14991_c0_g1.p1 GENE.TRINITY_DN14991_c0_g1~~TRINITY_DN14991_c0_g1.p1 ORF type:5prime_partial len:148 (-),score=11.93 TRINITY_DN14991_c0_g1:221-664(-)
CAGAAAGAACGTTACCTGTCAGCTCTGAATATTGAGGGTGATTTTGTTCAGGATAACCAT
TCGCGGTCCTCTAAAGGTGTTTTGCGCGGATTACATTTCCAGCGTGAAAATCCGCAGGGA
AAACTGGTGAGAGTGGTAAGAGGTGAAGTATTTGATGTAGCAGTTGATATTCGCCCTGAA
TCACCTACCTTTAAGCAGTGGGTTGGTGTGTATCTCTCTGAAGAGAATAAAACACAATTC
TGGATTCCACCGGGCCTGGCGCATGGCTTTGTTGTGATCTCTGAATTCGCTGACTTTGAA
TATAAATGTACGAACTATTATGACCCAGGTAGCGAAGGTTGCTTACTGTGGAACGATCCG
GAAATCGGGATCGAGTGGCCGATGGAATCACCTCTTCTTTCAGAAAAAGATAAGTGTGGA
AAATTACTTTCTGAGCTGGTGTGA
>TRINITY_DN14997_c0_g1.p1 GENE.TRINITY_DN14997_c0_g1~~TRINITY_DN14997_c0_g1.p1 ORF type:internal len:173 (+),score=13.07 TRINITY_DN14997_c0_g1:1-516(+)
GTTAACAGCATGTTAGACAAAATTTTCAGAATTGCTACAAGACAAAGTCCCCTGGCGCTT
TGGCAGGCACAATATGTCCAGCAGCGCCTGATGGCAGCCCATCCGGGTCTGCGCGTGGAA
CTGGTTCCGATGGTCACCAAAGGTGATGTTATCCTTGATACGCCGCTCGCTAAGGTGGGG
GGAAAAGGGCTTTTCGTCAAGGAACTGGAACTGGCGATGCTGGAAAACCGCGCCGACCTC
GCCGTGCATTCGATGAAGGATGTGCCGGTGGACTTCCCGGAAGGACTTGGCCTGGTCACC
ATCTGCGAGCGCGAAGACCCGCGCGATGCCTTCGTCTCCAATCATTATGACTCCATCGAT
GCCCTGCCACAGGGCGCGGTAGTCGGCACTTCCAGCTTACGTCGTCAATGCCAGCTCAGC
GCCCGCCGTCCCGACCTGGTGATTCGCTCGTTGCGCGGCAATGTGGGTACCCGCCTCGGC
AAACTGGATGCCGGTGACTATGATGCGATTATCCTC
>TRINITY_DN14997_c0_g2.p1 GENE.TRINITY_DN14997_c0_g2~~TRINITY_DN14997_c0_g2.p1 ORF type:5prime_partial len:148 (+),score=7.55 TRINITY_DN14997_c0_g2:1-444(+)
ATCCTCGCGGCGGCCGGGCTGATACGCCTTGGGCTGGAAGACCGCATCCGTCTGGCCTTA
CCGGCGGAACTGTCGTTACCTGCCGTGGGCCAGGGCGCAGTCGGTATTGAGTGCCGTCTC
GACGATGCCGAACTGATAGGCCTGTTGCAGGCGCTGAATGATGGCGATACCGCCGTTTGC
GTGCGCGCCGAACGTGCGATGAATACCCGTCTTGAAGGCGGCTGCCAGGTCCCGATTGGT
AGCTTTGCCGTGCTGGAAGAAGGCGATCAGTTGTGGTTGCGTGGTCTGGTCGGTTCGCCC
GATGGCAGCCAGATGATCAGCGGTGAACGCCGTGGCCCGCGCGATCAGGCCGAACAGATG
GGCATTTCACTGGCGGAAGAACTGCTGGAAAATGGCGCACGCGATATTCTGCGTGAGGTC
TATCAGGGACAGCCGCCCGCATGA
>TRINITY_DN15017_c0_g1.p1 GENE.TRINITY_DN15017_c0_g1~~TRINITY_DN15017_c0_g1.p1 ORF type:complete len:137 (+),score=18.42 TRINITY_DN15017_c0_g1:28-411(+)
ATGGCCGAGGCTGTCATCGGTTGTTGGCGATTGGGGCTGGCACCTATGGTCGGTTGCCAG
TGGTCAAAGATGACTGGTTGTCATAGTCAGGGGACGATAGTGGAGGCAAGTGGTCGAAGG
ATAACGATGGTTGAGGGCCGTCATTGGGGGTCATTGGCACTGAGAGTCATAGCCAATGGT
CGTCGGATGGCCGAAGACGGGTGGGCATCACCAGCAGCGGACGACAACAGTGATAGGTCT
GTGAGGGGTAGCAGCAATGGGTTGGCGGCAGGTGGCAGCCAATCAGATGTGAGTTGGTGT
CCAACCGACAGTGGGTGGCGGGGCTACCAGCAAGAGATAAGCAGCGTGCAATTGAGGGCA
GTAGCTCAAGGGATAAGGGGTTGA
>TRINITY_DN15039_c0_g1.p1 GENE.TRINITY_DN15039_c0_g1~~TRINITY_DN15039_c0_g1.p1 ORF type:3prime_partial len:297 (+),score=-7.57 TRINITY_DN15039_c0_g1:21-908(+)
ATGACACAACTCACTTTAACTAATGAAATCGAGCAGACTGAATCACCAGGCTCAGCTGTT
CACACCATCCGCAGCGCTTCCGATGTCAGCCAGTTAGTCAACAACTCCACCCAGGCGCGG
AGCAATGCACGCATCATTGTTGCCATTGCGCTCGGCGGAATTTTCCTGGATGCCTACGAT
CTCGGTGCGCTGGCCTTCGGGGTAAAAGACATCACGCGTGAATTCGGTCTTGGCCCAAAA
GGCATTGGTCTGGTGGTCTCCGCGATCACCATGGGTGCCATTGTCGGCGCGCTGATCGGC
GGCTACCTGACGGATAAGATTGGCCGTTATCGTGTCTTTATGGCGGATATGTTTTTCTTT
GTCTTTGCCGCTATTTTGGGCGCTCTGGCACCGAACGCCGAAGTGCTCGGTATCAGCCGT
TTTATTATGGGGCTGGGTATCGGCATTGACCTCCCGGTGGCGATGGCATTTCTGGCTGAG
TTTTCCAGGCTAAAAGGGCGTGGTAACAAGGCCGCCAGTATCGCGATGTGGTGTCCGACC
TGGTACGCAGCCATCTCGGTTTCTTACCTGTTGGTGCTGGGCTTCTTTTACTGGCTGCCG
GAAAGTCAGACTGCATCCCTGTGGCGCTACATTGTCGGATTTGGTGCGGTACCGGCGCTG
GTGATCCTGACGATTCGTAAGCGCTATATGACGGAATCTCCGGTATGGGCTGCCAATCAG
GGCAATCTGGAGCAGGCGGCGCAAATCCTGCGCGTGTCCTATAACATTCCGGCCGTGGCT
GCGCCACAGACGGAAGCGGCAGGCTCGTCAACCGCTATCAAACACAAAGCAAGCTGGAAG
AATTACGGTTTACTGCTGCGGGGCCACTACCTGCGCCGTACCATCCTG
>TRINITY_DN15049_c0_g1.p2 GENE.TRINITY_DN15049_c0_g1~~TRINITY_DN15049_c0_g1.p2 ORF type:complete len:106 (-),score=4.83 TRINITY_DN15049_c0_g1:150-467(-)
ATGGCCATGTTCAATCCCCCGCATCCGGGCGGCCTGATCACCGAGTACATTGAAGATAAC
AATATCGGCCTGCGCGTGCTGGCGAAAGAGCTGGGCGTGTCAGCTTCGGCGCTGAGCAAG
GTTGCCAGCGGAAAGGCGTCTGTCAGCCCGGAAATGGCAGTACGACTGGAGGCGGGGCTG
GGGATCGCGGCGCGCCTGTGGTTAGCCATGCAGGCCGCCTGCGACCTGCATAAGGCGCGT
GAAACCACCGATGTTTCCGGTGTTCATCTGCATCCGGGTATGAATGCCGGTTCTGCTCCT
CACAGCGCAATAAAGTAA
>TRINITY_DN15070_c0_g1.p1 GENE.TRINITY_DN15070_c0_g1~~TRINITY_DN15070_c0_g1.p1 ORF type:internal len:169 (-),score=6.67 TRINITY_DN15070_c0_g1:2-505(-)
CTGAACACCAGCGCCTTCAGCGACTACGCGCCAAACGGGTTGCAGGTGGAAGGGCGGCCG
GAAGTGAAAACCATTATTACCGGTGTCACCGCCTGTCAGGCCTTGCTGGACGAAGCGGTA
CAACGTAATGCCGATGCGGTGTTGGTACATCACGGTTACTTCTGGAAAAGCGAAGCCCCG
GTGATTAAAGGGATGAAGCGCCAGCGCCTGCGCACGTTACTGGCCAATGATATCAATCTC
TATGGCTGGCATCTGCCGCTTGATGCACATCCCCATCTCGGCAACAACGCGCAGCTGGCG
CGGCTGTTCGGTATTGAAGTGAAGGGTGAAATCATGCCGCTGGTGCCCTGGGGAGAGCTG
GCAGAACCGCTGAGCGGTGAGGCATTGGCGCAGCGCATCACCCAGGCGCTTGGGCGCACG
CCGCTGCACTGCGGTGATAATGCGCCAGAGAAAATCAAACGCATCGCCTGGTGTAGCGGT
GGCGGCCAGGGTTTTATAGACAGC
>TRINITY_DN15125_c0_g1.p1 GENE.TRINITY_DN15125_c0_g1~~TRINITY_DN15125_c0_g1.p1 ORF type:internal len:114 (+),score=4.66 TRINITY_DN15125_c0_g1:1-339(+)
GCGGTGGGCGGCGGCGGCGGGAGTGGTAAGGTCAATTACCGCGATTTGCAAATCCAGGCA
CTTATCGATAAATCCACACCCTCCATTTTAAAATTCTGTTCCAGCGGTAAGCACGTTAAT
AAAGTTGAAATTTCCATATGTAAAGCGGGCGGTTCTCAGGTGGAATATTCCCGTATCGTA
TTGGAAGAAGTACTGGTGACGCTGGTCGAGTTTGCTGGTGTAGGTCACACCGACACGATT
GTTGTTAACTATCGATTCCAGGCGGCGAAAGTGACTCTGCATTATTGGGAACAGACGGAA
CAAGGCACCAAAGGTGCTGAAACCCAATCCGGTTGGGAT
>TRINITY_DN15135_c0_g2.p1 GENE.TRINITY_DN15135_c0_g2~~TRINITY_DN15135_c0_g2.p1 ORF type:internal len:128 (+),score=6.39 TRINITY_DN15135_c0_g2:2-382(+)
CTGTGGCAATGGGTGATTAATGATGCCGGACGCGAAGTGGCGTTAGAAAGCCTGAAGCGC
GCACGCAAGCAGCAGCAAGCGCTGGCCGCCCTGCGGCAGCAGCCACTTTATCGTCATCAG
GTCAGCGACCATGATCTCACCGATGCCGCTTTACAGGCGTTACGCGCCAAAGGCTTGTGT
GATTTGCGTGAACACGCTGCGCAGGTACATGACTGGCGCGACACGTTCGCTGTTAAAGGT
GAGAGGCTACGCCTTAATACCGATCAGGCGATGGCGGTGGGTGCCATTCGTAGCGAAGAC
GATCGTTACGCAGCCTGGCTGCTGGCCGGTATCACCGGGTCTGGCAAAACTGAGGTCTAT
CTCAGCGTGCTGGAAAATGTG
>TRINITY_DN15219_c0_g1.p1 GENE.TRINITY_DN15219_c0_g1~~TRINITY_DN15219_c0_g1.p1 ORF type:internal len:102 (+),score=13.63 TRINITY_DN15219_c0_g1:1-303(+)
GACCATCTGGGACTCTCCGCCGCTGGCGACCGCACCGCGCAGAAAATTGAAAAACTGCTC
GCCTGGCTTGAAGAGATGAAAACGCAGTTGGGCATCCCAACCTCAATCCGCGAAGCGGGC
GTGCAGGAAGCTGATTTCCTCGCGAAAGTGGACAAACTGGCTGAGGATGCATTCGATGAC
CAATGTACCGGTGCGAACCCACGCTATCCGCTGATTGCTGAGTTAAAACAAATCATGCTG
GATACCTTCTACGGTCGTGAATTCTCTGAGTCATTGAGTGAGAATGCTCAAGAAGTTAAA
GCC
>TRINITY_DN15236_c0_g2.p1 GENE.TRINITY_DN15236_c0_g2~~TRINITY_DN15236_c0_g2.p1 ORF type:internal len:124 (-),score=23.59 TRINITY_DN15236_c0_g2:2-370(-)
TGGTTCAAACTTATCTTTCTTTTATCGCTCCATGTTTGTTCCTTTTTGTCGTTTTCGCAG
CTCGCCGCCGATCCCGGTGAAGCAAGTATTAAAGAGCCTCACGCGGTGGCAAGTGTATCT
GGTGCTATGGGCGCTGCTACCACTTCAATGACCGCAGGAGAATCAAAGCAGGATCGTGAG
GGACCATCAAAAGACGTGGCCATTTCTGTTGATAATGGTGTCCCGAGCAATCAGAGGGAT
AACACAAAGACGGTGGACCAAGAGGACGGGGCCATGAGCAGCATGGGAACCAGTTCTTCT
TATGGAGACACACTGACCAGCCCAAAAGGTGACGCAGTGGTTGAACAGGGCACCAAGCCC
TCCCACGCT
>TRINITY_DN15243_c0_g1.p1 GENE.TRINITY_DN15243_c0_g1~~TRINITY_DN15243_c0_g1.p1 ORF type:internal len:116 (-),score=6.97 TRINITY_DN15243_c0_g1:1-345(-)
CTGCTGTTTGCCCGTGTCGGTGAACCGCGTTGCCCGGATCATGATGTCACGCTGGCGGCA
CAGACTGTCAGCCAGATGGTGGATCAGGTGCTGTCACAGGAAGAGGGCCGCCGCCTGATG
TTGCTGGCCCCGGTGGTGAAAGATCGCAAAGGCGAACACACCAAAACGCTGGAAAACCTG
GCGACCCAGGGTTACATCCGCGCCCGTATCGATGGCGAGGTTTGCGATCTTTCCGATCCG
CCGAAGCTGGAACTACAGAAGAAGCACACCATCGAAGTGGTGATTGATCGCTTCCGCGTA
CGTGACGATCTTGCCACCCGTCTGGCCGAATCCTTCGAAACCGCG
>TRINITY_DN15296_c0_g1.p1 GENE.TRINITY_DN15296_c0_g1~~TRINITY_DN15296_c0_g1.p1 ORF type:3prime_partial len:169 (-),score=5.41 TRINITY_DN15296_c0_g1:1-504(-)
ATGTGTGGAATTGTTGGTGCAGTAGCACAGCGCGACATTGCAGAGATTCTGCTGGAAGGT
CTGCGTCGTCTCGAATATCGCGGTTACGATTCGGCTGGTCTGGCCGTCGTTGATCGTCAG
GGCCATGTGACGCGTCTGCGTCGTCTCGGCAAAGTGCAGAAGCTGGCAGAGGCGGCGGAA
CAACAGCCGTTGATTGGCGGCACCGGTATCGCTCACACCCGCTGGGCAACGCATGGTGAA
CCCTCAGAAGCGAATGCGCATCCGCATATTTCTGAGCACATCATCATTGTGCATAACGGC
ATCATTGAGAACCATGAGCCGCTGCGTGCACAACTGATTGAACGCGGCTACCAGTTTGCC
TCAGAAACCGACACCGAAGTGGTGGCGCATCTGGTGCATTGGGAGCAGAAGCAGGGCGGC
ACGCTGCGTGAAGTGGTGCTGCGCGTTATTCCGCAGCTGCGCGGTGCGTATGGCATGGTG
ATCATGGACAGCCGCGATCCGTCG
>TRINITY_DN1529_c0_g1.p1 GENE.TRINITY_DN1529_c0_g1~~TRINITY_DN1529_c0_g1.p1 ORF type:3prime_partial len:121 (-),score=12.28 TRINITY_DN1529_c0_g1:2-361(-)
ATGGGTACTCCAAATTTTGATCCTATTGAGAAATGCAACTCACAGACAAGAACAAATCAA
ACAATTGCAGCTGATCTTGACGGCACTCTTCTAATCTCTCGTAGCGCTTTCCCTTACTTC
ATGCTAATCGCCATCGAAGTGGGCAGCATTCTACGAGGCATTATCCTTTTGTTATCAGCC
CCTTTCACATACATGACATACATGTTATTCTCAGAGTCTGTAGCGATCAAAATGCTAGTA
TTCATATCGTTCGCAGGACTAAAAGTTCGCGACATTGAAATTGCAGCCCGCTCTGTTCTG
CCCAGATTCTATGCTGATGATGTGCATCCTGAAGGGTGGAGAGTTTTCAGTTCATTTGGC
>TRINITY_DN15311_c0_g1.p1 GENE.TRINITY_DN15311_c0_g1~~TRINITY_DN15311_c0_g1.p1 ORF type:5prime_partial len:129 (+),score=7.49 TRINITY_DN15311_c0_g1:1-387(+)
GGATATATTCAACAAAATAGTATTAAAGGATTTAAATTCTCAAATTCGGATATTATGTTC
TCTCATATAATGTTTGCCGACAACATCATAATATGTGGTGAAGCTTTGAATGAGGAGATT
AACAGTTGGGGTACTATCCTTAATCTTTTTGCAAAAGCCGCAGGTCAAAGTATTAGTCGG
CAAAAATCTGAGATAAAGATTAACTTGGCAAAAATTCCTATTAATGCATATCTCCAGCTT
CAAAGGCAATTTCATATCAATATAAATGACAATGACTTTGACTATTTGGGAGTAACTATT
TCAAAGTGCCGGCTCAGAAGATATGCATTCAATAAACTTATAGATAGATTTCATGCTAGA
TTAAATGTTAGGAAGCCAGGTATTTAG
>TRINITY_DN15325_c0_g1.p1 GENE.TRINITY_DN15325_c0_g1~~TRINITY_DN15325_c0_g1.p1 ORF type:internal len:100 (-),score=4.48 TRINITY_DN15325_c0_g1:3-299(-)
AACGGGAAAAAAAAATGCACGAAAAAAAAACTCCACGCGTGCGGCAGTGTCAAACCCACT
CCGGCGATGGGTTTGGCACCCTCCGGTGTCGAACCCACTCCGGCGATGGGATTGGCCACT
CCGGCGTTGGGATTGGCATACTCCGGTGTCGAACCCACTCCGGCGATGGGATTGGCACAC
GCCGGTGATGAGATCAGCCGATTTCGACGAGGTACGTGCTCTTCTCCTCTCTCCTCTTCT
TCTCTACGCATCTTCCCTTCTCTTCATAAAAAATTAAAAACTATGATTTTTTCCCCT
>TRINITY_DN15340_c0_g1.p2 GENE.TRINITY_DN15340_c0_g1~~TRINITY_DN15340_c0_g1.p2 ORF type:5prime_partial len:102 (+),score=14.66 TRINITY_DN15340_c0_g1:2-307(+)
CACATGGAATTACGTAAATACCTGCTGCCAGGGCTGATTTCAGTCACTCTGCTCAGCGGT
TGCTCGCTGTTCAGCGGCGAAGAAGATGTAGTGAAAATGGCCCCGCTGCCGAAAGTAGAA
AATCAGTTTACGCCGCAGACTGCGTGGAGCACCTCCGTGGGTGATGGTGTCGGCGATTTC
TACTCTAACCTGCATCCGGCCTGGCAGGATGGCACTGTCTACGCCGCTGACCGCTTTGGC
GTGGTGAAAGCCCTCGATGCCAGCAACGGCAAAGAAAAATGCAGTGAAGAGAAAGAAGAG
AAATAA
>TRINITY_DN15347_c0_g1.p1 GENE.TRINITY_DN15347_c0_g1~~TRINITY_DN15347_c0_g1.p1 ORF type:5prime_partial len:107 (-),score=17.45 TRINITY_DN15347_c0_g1:28-348(-)
CGGAAACCATGGAGGATGAGATCGCCAATCAGGTTTATACCTTGGAGTAATGCAAGATCA
ATTTGGATGTATCTAAAGGAGTTGTTTGAGGGGAAGAGTAATGCTAACCGAGGTTATGAT
GTGTCTCAAGCATTGAACCGAACACAGAGGGGATCTAGATCTGTCACTTCCTACTATGCG
GAGTTGAAGAAGATGGATATGGAGTTGTGCTCAATTTTTCCTATCACTGATGATGTCCAT
CAGATGCGTTGCAATCAAGAGAAGATGTTAGTGATAACCTTGGCAGGGCTTGGACCTGAA
TTTGAGAGCATCCGGTCTTAA
>TRINITY_DN15349_c0_g1.p1 GENE.TRINITY_DN15349_c0_g1~~TRINITY_DN15349_c0_g1.p1 ORF type:internal len:202 (-),score=7.81 TRINITY_DN15349_c0_g1:1-603(-)
AAATTAACGGCTAGTAGCTCCCGCCAAATCGATGACCCTTTCAAAATTAAAATATTTCCC
ATTTTACCCGCAATCAAAATGGAAAATCGCATAATCACTCTCCTCCAATCCTTTCTCCAC
TCAAATCAACTCAAACAAATCCAATCTCTAATCATCACATCATACCCAATTCTCGCTCCT
CTATTCTTCAATGCCCTCTCGAGTTCATCCAACGCTTACCATGCCTACGAAGTGTTCGAT
GCAATTCCCCAACCAGACCCATTTTTTGCCAACTCCATCATTTCCAATCTATCAAAGCTC
TCTCTCCACAAAAAAGTCCTACGGATATTCTTTCTCGCTCATCGGAAGAATACCCATGTC
GTGCATTACTCTATCGCGCCCATTCTCAAAGCTTGCACTTCATTGGGCGCGTCGGTTGAG
GGGAAAGAGGTTCATTGCATGGTCGTACGGTACGGGATTTATTCCAATGTGTTTATTCAG
TCTGCTTTGATTGACTTCTACTCGAAACATGGTGACTTGGGTGCGGCCAAGAGGGTGTTT
GATGAGGTTGTAGTCAAGGAACCGGTGCCTTACAACTGCTTGATATCTGGATATTCAAAA
ATG
>TRINITY_DN1535_c0_g1.p1 GENE.TRINITY_DN1535_c0_g1~~TRINITY_DN1535_c0_g1.p1 ORF type:internal len:117 (-),score=21.83 TRINITY_DN1535_c0_g1:1-348(-)
AAAGGTGGTTCCAAGGAGGAAGATTGGGAAAAGTGTTTTGTGGCGAAGAATACTACCGTA
GGTGCCATGACTTCCATCAACTTCGAAGATGATTGGATTATTGATTCCAAGTGTGGTCAT
CCTCTTACTGCCGATGCTTTAAAGTTTTCTAACCTCCAAAATTATAATGAAAATGATGTT
GTCATCACGATGGACAACATCATACACTCGGTAGAGAAGGGTACTGTTACTCTTGGTGGA
AATGGTGATTCCATCACTTTGAAGAGTGTATCATATGCCCGAAATGAAGAAAAATATTTT
TTCAGTAGTGAATGCGATGGATGCCGGTTACTATTTTTTTTATTTGGC
>TRINITY_DN15447_c0_g1.p1 GENE.TRINITY_DN15447_c0_g1~~TRINITY_DN15447_c0_g1.p1 ORF type:internal len:123 (-),score=4.93 TRINITY_DN15447_c0_g1:1-366(-)
CACAAATCAAGCATTGGAACCGGGGACGATTGCATCTCAGTTGGGCAGGGAAATTCCGAG
GTGACGTTAAGCAGCATTACCTGTGGACCAGGGCACGGTATCAGCGTTGGGAGCTTGGGG
AGATACAAGGACGAAGGCGACGTGCGAGGGCTCACCGTCAGGGACTGCACCCTCACCGGA
ACCTCCAACGGCCTCCGGATCAAGACGTGGCAGAACTCGCCCGGAACCACTACTGCAGCC
AACATGACATTTGAGAATATAGTGATGAATCATGTGAGCAACCCCATCATTATAGACCAA
ACCTACTGCCCTTATGCCGATTGCGCATCTCAGGCGCCGTCACGAGTGAAGATCAGCAAC
ATCAAA
>TRINITY_DN15486_c0_g2.p1 GENE.TRINITY_DN15486_c0_g2~~TRINITY_DN15486_c0_g2.p1 ORF type:internal len:160 (-),score=17.38 TRINITY_DN15486_c0_g2:3-479(-)
GCAGCTGGGTCTGTTCGACGGCGGTATCAGTATGGGGCAGATTCTCTCGACTCCAATGAT
TCTGGCTGGCGTGATTATGATGATTTGGGCGTATCGTCGTCACCCACAGCAACAACCGCG
AGAGGTAAAATGAAACAGTATCTGGATCTGATGCAACATGTGCTGAATGAAGGCGCAGAA
AAGGCCGACCGTACCGGCACCGGCACGCTCTCCATTTTTGGCCACCAGATGCGTTTCAAT
TTGCAGGATGGTTTTCCGCTGGTGACCACCAAGAAATGCCACCTGCGCTCCATCATCCAT
GAATTGTTGTGGTTCCTGAAAGGTGAAACCAACATTGGTTACCTGAAAGACAACAACGTC
ACCATCTGGGATGAATGGGCGGATGAAAACGGCGATCTTGGCCCGGTCTACGGCAAACAA
TGGCGTAGCTGGGGCAGTGCCAGCGGTGAAGAGATTGACCAGATTTCCCGCGTGATT
>TRINITY_DN15532_c0_g1.p1 GENE.TRINITY_DN15532_c0_g1~~TRINITY_DN15532_c0_g1.p1 ORF type:internal len:117 (+),score=24.88 TRINITY_DN15532_c0_g1:3-350(+)
GGAAATATCGATCCTCAATTCGACGAGTTTGCCTCCTTATTAGAACCAAAACATGAATTG
GGTTCTTCAAGCTTAGTTGAGATCAGTGATTTGGAAGAGGAGTTTAGAGAAGAAAAGAAG
GTGGAAAACCTAAGGGCAGTCAAAACTTTGGATACAGATAACTTTGAGATAAATTTAAAA
GGACTAGAGCAGAATGTTATGATGGATAGCGTTCCAAATCGTCAAACAGAACAAGCAGCC
AGCAATGATCAAGGAGAAACCGATCGGGCGAACGACTGCAATAACTCCGACGACAACTAT
ACCACACCCATCTATTCTCAGCCTCAAGAAGATGACTTCGCTCTAGGA
>TRINITY_DN15556_c0_g1.p1 GENE.TRINITY_DN15556_c0_g1~~TRINITY_DN15556_c0_g1.p1 ORF type:internal len:181 (+),score=37.77 TRINITY_DN15556_c0_g1:1-540(+)
GCGATCGAGGTCGCTAGTGAAATTTCAGGCAATGATCAAGAAGAGATGAACAAGAAGAAA
CTTATGTTCTCAAAAAAATATGATAAGGATTGGCTGGATCAGACATTGTTTGAACATAAA
TTTGGAAAGCTTTACTTGGTTTCGCATGAAATGTGCAAACGATTTGATTCGGTGTTTAAG
GAAGATCGATGGCTTGTTTCTGAGATGATCTCTGAGAAGAAAAGCTTCACATCGTCAAAG
CAAGAGAACCGGCTATCCGAACTCTTGCTAAGTCCAAAAGAGAAGATTCATCCGTGTTCG
ATTTTGTTAGGCTCTCAAGGTTACCAAGTGAAGCGACGATTAGGAGGAAGTGGGATCAAT
TGTAAAGAAATTCAATGGATGGGAGAATGCTTCGCAATGAAGCACGCGATTAGAGAAGGA
GAGGTTGAGAAATTGCTGAGTGAGATCTCTCTTCATTCCTCGCTCGCACATCCAAATGTA
ATGAGCTATTTGCACACATTCTGCGATGAAGAGAAGAAAGAATGCTTTGCTGTAATGGAG
>TRINITY_DN15622_c0_g1.p1 GENE.TRINITY_DN15622_c0_g1~~TRINITY_DN15622_c0_g1.p1 ORF type:internal len:127 (-),score=19.40 TRINITY_DN15622_c0_g1:1-378(-)
AACCGTGAAAGGATGGAGGAACCACGTACAAACAACTCTCTAATGAGTATTGCCAGCATA
GAGGATGAGCTTGATCGTCTAGCCATAAATGTAAGAGGGGATGAAACAGAGGACGATTCT
GAAGACGAAGCTCCATATCTCCCATTTGCATGGAGTGAGCTAACAATATCTGCTCAGCCA
CTCCAGGAAGAACGACCACGAAGTCAGCCACAAAGGCGTAATGACAATTATGATCCTTAT
GTCCCACCTTATGTTCCATTGCCATCTATATACGAGGCGATGACTCGAAAGAGGGATGAG
CTCCGGGATCAATGGCCTTTTATACGAGGGAATTTGTTCGAAGCTTTGAATACAATGTCA
AGTAGTCGCGAAGTAGGA
>TRINITY_DN15629_c0_g1.p1 GENE.TRINITY_DN15629_c0_g1~~TRINITY_DN15629_c0_g1.p1 ORF type:complete len:111 (+),score=31.08 TRINITY_DN15629_c0_g1:45-377(+)
ATGGTTCATGCTCAAAGTCAAGATAAAGGCAACCAATCTCTGTTGCCTTACCATAAAGAG
GATCTGCTTGTTGAGGAAAAAAGAAAAGAAGCCTTTCTTCAGCTATATACAAAGGTTGAT
GCTGCTCTGACTTCTTATCAGCAACAAACCTCTTGTAAAAGCTCAGTTGCGGGTACTGTT
TATCTTTCAAATGAAGACTTGGCAAAGGTGTCCAAAAGAATTGATCAAGCTGAGAGGCAA
GCTAAAGAAGTGGCTAAAGGTGAGGTAACTGCTAATATAGAATCCATTGCTGAAGAAGTG
CCACCTTCTAAAAAAAAACAAAAGACAAAGTAA
>TRINITY_DN15681_c0_g1.p1 GENE.TRINITY_DN15681_c0_g1~~TRINITY_DN15681_c0_g1.p1 ORF type:5prime_partial len:100 (+),score=19.12 TRINITY_DN15681_c0_g1:3-302(+)
AATATCCAACAAGGGAGTATTAAGAACTTTAATGCTAAAGAATGGGCATTGAGATTCCCT
GATAGGAGTTTAGAAGACACTATTGGTGAGATTGAGGTTACTAGCTGTAGGGTTGGGGAT
AGAGCTTGGACCCCAAATGAAGGGGCATGGAGGAGTGTGGATACGAAAGTATGGCTTCGG
CTGTTCAATCTTCCTCCATTTTGTTGGTTACTTGCAGATATAGGGAAGTTTGTGAAGGGC
TTTGTTGAGTTGGTAACTCTGGAGGAATCATTTATTAGGAATGTTGTGAAAATACGTTAG
>TRINITY_DN15797_c0_g1.p1 GENE.TRINITY_DN15797_c0_g1~~TRINITY_DN15797_c0_g1.p1 ORF type:internal len:124 (-),score=9.98 TRINITY_DN15797_c0_g1:1-369(-)
GACAAGTTCCCCTTCGTGGCCCTCTCCAAGACGTACAACACCAATGCCCAGGTCCCTGAC
AGCGCCGGCACCGCCACCGCCTACCTGTGTGGGGTGAAGGCCAATGAGGGCACCGTGGGG
GTAAGCGCAGCCACTGAGCGTTCCCGGTGCAACACCACCCAGGGGAACGAGGTCACCTCC
ATCCTGCGCTGGGCCAAGGACGCTGGGAAATCTGTGGGCATTGTGACCACCACGAGAGTG
AACCATGCCACCCCCAGCGCCGCCTACGCCCACTCGGCTGACCGGGACTGGTACTCAGAC
AACGAGATGCCCCCTGAGGCCTTGAGCCAGGGCTGTAAGGACATCGCCTACCAGCTCATG
CATAACATC
>TRINITY_DN15843_c0_g1.p1 GENE.TRINITY_DN15843_c0_g1~~TRINITY_DN15843_c0_g1.p1 ORF type:internal len:216 (-),score=-7.67 TRINITY_DN15843_c0_g1:2-646(-)
TACCTCTATATTCCGTACCGTGACCAGAGCAGTATCTACCCGTATGACTCAACGCTGCTG
CAAACCGACTACACCGGTCTGTTCCGCGATCGCACCTACAGTGGCCTCGATCGCATCGCC
TCAGCCAATCAGATGGCAACCGGTGTTACCACCCGAATTTATGATAACGATCTGGTTGAA
CGTTTTAACGTTTCTGTGGGTCAAATCTACTCGTTTACCCCATCGCGGACTGGTGTTAAC
CAGACCAGTGATGAAGATGACACCGGCAGCCTGATCTGGGCCGGTGACACTTACTGGAAG
GTAAGCGATCGCTGGGCCGTGCGTGGCGGGCTGCAATACGATACCCGCCTTGATAACGTA
GCGCAGGGCAATGCGGTGCTGGAGTATCGTCAGGACGCCGACCGTATGGTGCAGCTGAGC
TACCGCTACAGCAGCCCGGAATACGTGGCGCAGGCGCTGAATGATTCAAGTCTGCTGACT
AACCCGATCTATAAAAACGGGATATCCCAGGTGGGTGCGACTGCCAGCTGGCCGATTGCT
GATGCCTGGTCGCTGGTGGGTGCGTATTACTACGACACCCGCAACAGCAAACCGGCTGAT
CAGTTGCTGGGCCTGCAGTATAGCTCCTGCTGCTACGCGATCCGT
>TRINITY_DN15992_c0_g1.p1 GENE.TRINITY_DN15992_c0_g1~~TRINITY_DN15992_c0_g1.p1 ORF type:internal len:193 (+),score=17.92 TRINITY_DN15992_c0_g1:3-578(+)
GTGAATGCCGGTTCGCTGGAAAAAGATCTGCAGGAAAAGTACGGTGAGCCAACGCCGCAG
GCGCTGCTCGAATCCGCCATGCGCCATGTGGATCACCTCGATCGTCTCAACTTTGATCAG
TTCAAAGTCAGTGTTAAAGCCTCCGATGTCTTCCTTGCGGTTGAATCCTATCGTTTGCTG
GCGAAAGCCATTGATCAGCCTCTGCATCTCGGCATCACCGAGGCGGGTGGCGCGCGCGCG
GGTGCAGTGAAATCCGCCATTGGTTTAGGCTTGCTGCTGTCAGAGGGGATTGGCGATACG
CTGCGTATCTCGCTGGCCGCCGATCCGGTGGAGGAGGTCAAAGTCGGTTATGACATCCTC
AAATCCCTGCGCATTCGTTCCCGTGGTATCAACTTTATTGCCTGCCCGACTTGTTCACGT
CAGGAGTTCGACGTGATTGGCACGGTAAACGCACTGGAAGAACGCCTCGAAGACATCATC
ACGCCGATGGATGTCTCGATCATTGGCTGCGTGGTCAATGGACCAGGCGAAGCCACGGTT
TCGACGTTGGGCGTCACCGGCGGCAACAAAAAGAGT
>TRINITY_DN16027_c0_g1.p1 GENE.TRINITY_DN16027_c0_g1~~TRINITY_DN16027_c0_g1.p1 ORF type:3prime_partial len:101 (+),score=8.87 TRINITY_DN16027_c0_g1:94-393(+)
ATGCGACGACGACCTCCTCCTTCACAGGAATCTGAAGAATCATCGCAATTGGAGTCCGAA
GAAGAAGGATATGATTCAACATTGTTCGTCTCAGACAAGGCGTATAGGGTATACCGAAAA
CTTATCTCTAAAAAGATTAGTACGGGTTCCTTGGTTAGATTTAATGAATTAGAGGAGTTT
AATTTAAAGGCATTCTTTAAATATCAACATTGCTTAGGATTCTTAACACTAGATTGTCCC
ACGTTTGCGAATTTTGTTAGGCTTTTCTATGCAAACTCATCTAGTTCTCAACAAGATTCG
>TRINITY_DN16027_c0_g2.p1 GENE.TRINITY_DN16027_c0_g2~~TRINITY_DN16027_c0_g2.p1 ORF type:complete len:104 (-),score=9.54 TRINITY_DN16027_c0_g2:410-721(-)
ATGTCTAAACGAGGGAAAAACATTATGAATTTTAAGTTTAACGCGGAGGAATTTGCTTCT
TCAAGCAAGAAGCCTAAAACTGAAGATATTCCGATACCGTATTTCATTCCACTCCAACAC
CCTTCTCCATCTTCAAATTCTTCTATTGAGCCTACTGAATTTGTCCCTCCTACAAACATT
CCAAACACCGAGATTCCAAATTCACAAAATCCTAATCCCTCTTTACAAATTACTTCAATA
ATTTACATCCAAATATTCCCAATTTCAGTATTCCAAACCCCAACATGTTTCAAGACCGTT
ATATTCTTTTGA
>TRINITY_DN16090_c0_g1.p1 GENE.TRINITY_DN16090_c0_g1~~TRINITY_DN16090_c0_g1.p1 ORF type:internal len:190 (-),score=7.76 TRINITY_DN16090_c0_g1:3-569(-)
CCTCTTTTTCGAAAAAGACAAGAACTAAATCCTCATAATCTACACTCTCATTTCTTTCGA
GATTCTGGTCAGTGGGCTTTATATGCGCCTCAGTGGGATCTTTATCCTCGCCTTAATCAC
GGTGATCGTAATATACATTTTAACCCTCCTAAGTTACGACAAGAATCATCTAATCTTGGA
TTTACTTACAAATCTCGTAATGGGAATTTGATTTGGAAATCTCGAAATTACTTTAAGCCC
ATTGCTAAATCTTACTCTTCTTTACATTGTCCCAACCTACTCTCTTCAACTGCACACCAA
ACACCAAACAAAAGTACACGTGTTCATCATTTCTCACACTCTAATTTTCCCTCCAATTCC
AGAGCTCCCCCTTTGCTACCATCTCCTTTAAATACCTCTACACATTCTCATATTTGCAAC
CAATCTCATTTCGCTGCTGCCTCTCATTATCCTTCTTCAAAATCAAATATGAATCCCTTA
AACCTATTCCGCAATACTTACTCTTCTTCTCATTCTAGACCTCACTTAAACGATCTTAAT
TCTTCCTTCCCTATCAGCCATCTCTCC
>TRINITY_DN16131_c0_g1.p1 GENE.TRINITY_DN16131_c0_g1~~TRINITY_DN16131_c0_g1.p1 ORF type:3prime_partial len:116 (+),score=10.49 TRINITY_DN16131_c0_g1:133-477(+)
ATGAAAGTAACACTGCCCGCATTTAACCAGGCCGCTGTGCTGGTTGTCGGTGATGTGATG
TTAGACCGCTACTGGTATGGCCCTACCAGCCGTATCTCTCCTGAAGCCCCGGTGCCGGTG
GTGAAAGTGGATACCGTGGAGGAGCGTCCTGGCGGCGCGGCCAACGTGGCGATGAACATT
GCAGCACTGGGGGCGGCTTCACGTCTGATTGGCCTGACCGGCGAAGATGATGCGGCGCGT
GTGCTGAGCAGCACATTGCAGCAGGTGAAGGTGGACTGCGATTTCGTGGCGGTAAAAAGC
CATCCGACCATTACCAAATTGCGCGTACTGTCGCGTAATCAGCAG
>TRINITY_DN16142_c0_g1.p1 GENE.TRINITY_DN16142_c0_g1~~TRINITY_DN16142_c0_g1.p1 ORF type:3prime_partial len:188 (+),score=6.24 TRINITY_DN16142_c0_g1:33-593(+)
ATGACCATAAGGATTACAGCTATGGGTTTTCTTTCCGGTAAGCGCATTCTGATTACTGGC
GTTGCCAGTAAACTTTCCATTGCCTACGGTATTGCGCAGGCGATGCACAAACAGGGCGCA
GAGCTGGCTTTCACCTACCAAAACGACAAACTGAAAGGTCGTGTGGAAGAGTTTGCTAAA
GACTTGGGTTCAGACATTGTTCTGCCGTGCGATGTGGCAGAAGACGAGAGCATCACTGCG
CTGTTCACCGAACTGGCAAAAACCTGGCCAAAATTTGACGGTTTCGTTCACTCCATCGGT
TTCGCTCCGGGCGACCAGCTGGATGGCGACTATGTAAACGCCGTTACCCGTGAAGGCTTC
AAAATCGCTCACGACATCAGCGCCTACAGCTTTGTTGCTATGGCGAAAGAGTGCCGTGCG
ATGCTGAACCCGAATTCAGCGCTGCTGACCCTGTCTTACCTGGGTGCTGAGCGCGCCATC
CCGAACTACAACGTGATGGGTCTGGCTAAAGCCTCTCTGGAAGCCAACGTGCGCTACATG
GCGAACGCGATGGGTCCGGAA
>TRINITY_DN16188_c0_g1.p1 GENE.TRINITY_DN16188_c0_g1~~TRINITY_DN16188_c0_g1.p1 ORF type:internal len:171 (-),score=39.68 TRINITY_DN16188_c0_g1:1-510(-)
GGTAAAGCCGGTAGCGGGCCTAGCAGCAATGGCAATGGCGGTAACGATGGTAATACAGTA
ATTGAGAAGAAGAGTAGTACTGTAGGAGAAATGGGGAAGAAGAAGGGAGTGGTTAGGAGG
AGTGGGTTCAGAATATGCAAGCCTCAAGGGACATTCCTCTGGCCTAACATGGCAACTACA
GGAGCAGTGATCGGAGGAGGAGAAACTGGCATCATCAGCAGCAACAACAACAGCATAAAC
AATATAAGCAGCTGCAGCAGCACGACCGCAGTTTACAGCATGATGAGCAACACCACGACG
ACCACCAGTATGATTACCGGTATTAATTCTGGGATTGGAGTTGTGATCCCCACCACAAAT
GCCATGGTGGATTATAGTGAGTATCAGCAGAAGCAGCTAGCAATGGTGTTTGGTAATAAT
GGAGGTGATAATTATTGGGGAGCTGCAGCTGGTGCATGCATTAATGGTATCCCTACCCCT
CCCTCATGCTCGTCGGCCACTTCAACCCCC
>TRINITY_DN16282_c0_g2.p1 GENE.TRINITY_DN16282_c0_g2~~TRINITY_DN16282_c0_g2.p1 ORF type:internal len:273 (-),score=31.10 TRINITY_DN16282_c0_g2:2-817(-)
TTCAGGCTGCTTAGATTGCATGGTTATGATGTATCTTCTGATGCCTTCCAAAATTTTGAA
AAAGATGGCGTATTCTTCTGTTTCGCGGGTCAAACCACTGAAGCAATCACAGGGATATAC
AACTTGAATAGAGCTTCTCAAGTGATGTTTCCTAATGAAAATATCCTCGATCGAGCCAAA
AACTTCTCTTACAAATTTCTCAGAGAAAAACAAGCTACCAGTCATCTCTTGGATAAATGG
ATCATAACCAAGGACTTACAGGGAGAGGTGGAATATGCACTAGATTATCCATTCTACGCA
AGCTTACCCCGCATAGAAACGAGATGGTTCGTTGAGCAGTACGGTGGTGGAGATGACATC
TGGATCGGTAAAACTTTGTACAGGATGCCCCTCGTGAACAATGACTTGTATCTGGATCTG
GCCAAAACGGACTTCAACCAGTGCCAAGCGATCCACCAGCTCGAATGGTTGGGACTGCAA
AAGTGGTACGAGGAATGCAAGTTAGCTGCACATTACGTGAGTAGGAAGAGTGTGCTAAAG
GCCTACTTTTTAGCAGCAGCTTGTATTTTTGAGCCAGATCGTGCAACTGAGCGACTTGGA
TGGGCTAAGACGGCAGTCCTTGCTGAAGCTGTCACATTTTACTTCCGAAATGAATCATGT
ACAGAAAAAGCTCGACAGGAGTTTATTTATGACTTTCAGAATGGTAACATAAGGTCAGCA
TGGAAGAGGACAGAGGGGTTGGTGGGGCCCATACTCCAACTCATCCATCATCTTGCGACA
TGGGCTGCGCATCAACACCTACAACCGTGCCAGCAG
>TRINITY_DN16306_c0_g1.p2 GENE.TRINITY_DN16306_c0_g1~~TRINITY_DN16306_c0_g1.p2 ORF type:5prime_partial len:133 (-),score=19.78 TRINITY_DN16306_c0_g1:9-407(-)
CTGGGGAGTCATGTCCTTTCGGTACAGAGCCTCGGAGCCCACGGTGATGTAGGGCACGGT
GGACTTGGAGAGCCAGGGCAGGTAGCTCTTGAGAGCAAACTGCTCGGAGGCAAAGTGGTT
GTCGTCGTTGGGCCACACACCAATCATGAGCTTGAAGTTAGCGGCCTCAGCAACAGGGCC
GAGCTCTCGCAGGGCGTCGCAATCGCCGGCGGCGTAGATTCGGATGGTGTCGGTGAGACC
CTTGAGAGCCTCAAGATCGGCCTTGTAGTCGCCGGCGTTCTTGCACTCTCCGTCGGACTC
TCGCTTGACTCCGAGGTCGACTCCGAGGCCTCCGAGGGCCATGGCGGACGAGGCCAGCGC
GGCGGTAACGGCAGCAAATGTGAACTTCATAATAAATAA
>TRINITY_DN16319_c0_g1.p1 GENE.TRINITY_DN16319_c0_g1~~TRINITY_DN16319_c0_g1.p1 ORF type:5prime_partial len:105 (-),score=4.36 TRINITY_DN16319_c0_g1:645-959(-)
CTCCACTACCCTCTCTTCGTTGCGCCTCACTCTCCTGTTGGCCGTGCCACTGGCGACCTT
CCGATCAGATTCAAATTCTGCGGACCGAACTCCTCTATGCCACAGGCGGAGCGACCCCTT
ACTCTGCATCACCACCATCGCTCTCCTGCGCTACCGTCATGCATCACCTACGCTACTCGG
CCAAGTCCAGCCTCCGTCAAGCTTTTGTCAGTGCCTCGCCTTCGATCTGCCACAACTCCT
CTCCTCTGGTCTCTAATTGTCTCACTCCATGTGGTCGACTTGCTCACATTTGTCACCGAC
AATTCTGATCCATGA
>TRINITY_DN16331_c0_g1.p1 GENE.TRINITY_DN16331_c0_g1~~TRINITY_DN16331_c0_g1.p1 ORF type:internal len:120 (+),score=20.30 TRINITY_DN16331_c0_g1:3-359(+)
AGTATCACTTGTGCTGATTGCTTCACTGGCAAGCAACACCGAAATGCAATTCCTAAGAAA
AGTGAATGGCGTGCTAGCAAGGTCTTGGAACTCATACACACAGATATTTGCGGACCAATA
GAACCAATCTCAAACAGTGGAAAGAGGTATGTATTATGCTTCATTGATGATTATAGTCGT
AAGGGTTGGGTCTATTTGCTCTTTGAAAAATCAAAAGCTTTGGAGTGTTTCAAGACATAC
AAGAAATTGGTGGAAAAAGAAGCAGAAGCATCCATCAAGTGTTTGCGGTCGGACAGAGGA
GGAGAATTTAACTCTCTCAAATTCAAATCATTTTGTGAAGAAGAAGGAATAAAGAGG
>TRINITY_DN16335_c0_g1.p1 GENE.TRINITY_DN16335_c0_g1~~TRINITY_DN16335_c0_g1.p1 ORF type:internal len:216 (+),score=30.18 TRINITY_DN16335_c0_g1:3-647(+)
GAGGAAGTTGCCCTCAAGAGGACCAACGAGAACAACGGGCTTAAGGGAGTCGTAGAGACC
GAAGTACAGACCTCGGTAGACAATGATACCGACAACGGAGACACCGAAACCTCGGTAGAG
ACCGGCAATACCGTCGGAGGCAATGGTCTTTCGGTAGACATCGATCAGACCGTTGAACTG
TCGCTCACCAGCGGCCTTACCGTCCTTAGCGACGGACTTGGCATCGTTGGCAAGTCGGGT
TCGGGCGAAATCAAGAGAGTAGACAAAGGCAAGAGAGGTGGCACCGGCAAGACCACCGGA
AGCAAGGTTACCCATCATCCACATCCAGTAGCCCTCGGACTTCTTGAAGCCGAACATCTT
CTTGAACTTGTCCTTGAAGGCAAAGTTAAGAGCCTGAGTGGGGAAGTATCGGATGACGTT
GGCGGTGTTTCCTCGCCAGAAAGAAACAACACCCTCCTCGGCGGCGGTTCGCTTGAAGCA
GTCAATGATACCGGCGTAGGGTCGAGAAAGTCGGCCCTGCTTGATCATCTCCTCCTGGTT
CTGGATGAGGAGCTTGACTCGCTCAATAGGAGCAGCAGCGGTCTTAGAGACGGCGGCGGA
AATACCGCCCATCATGAAGTCAACAAGGAAGTCGGACATTGTGTG
>TRINITY_DN16457_c0_g1.p1 GENE.TRINITY_DN16457_c0_g1~~TRINITY_DN16457_c0_g1.p1 ORF type:internal len:152 (+),score=13.84 TRINITY_DN16457_c0_g1:1-453(+)
GTAAAGCCTTTGATTCTGCTTGTGGGTGAAGAAGAAGCCGAACATAATGACCCGAGATGG
GAAATGAGGTTTGCGAACTCACTAAAATACTACTCTGCGATATTTGATTCATTGGATTCT
AGTTTTATGCACGTGGATAGTCTGGCTAGGATTAAGGTAGAAGAAATGTTTGGTAGAAAA
ATAAGGAATATAATTTGTTGGGAAGGGAAAGAAAGGTTCGAGAGGCACGAAAAGTTCGAA
AATTGGAGGGGAAAAATGGAGGATGGCGGATTTAGATGTTTGGGATTTAAAGAAAGAAAG
AGAACTCAAAGCAGAATGATTCTAAATTTTTATTCAGTTGGTGATAATTTCAGAATTGAA
ATGCGAGGAGAAAATGATGAAGGACTAACTCTTAAATGGCATGATCAGGATTTATATACA
GTTTCCTCATGGGCGCCAATTAACTTTGCAGGT
>TRINITY_DN16466_c0_g1.p1 GENE.TRINITY_DN16466_c0_g1~~TRINITY_DN16466_c0_g1.p1 ORF type:internal len:211 (+),score=11.97 TRINITY_DN16466_c0_g1:3-632(+)
GCCAGCCTGGTGTTCTCGTTGTACGTGCTCGGCATCGCCGTGGCAATCATCACCGGGTTG
ATCCTGAAACATACGTTACTGCGTGGTGAAGCCTCACCTTTCATTATGGAGCTGCCGGTT
TACCATCGTCCGCACCTGAAGAGCCTGCTGATTCAGACCTGGCAACGCCTGAAGATGTTC
ATTATCCGCGCGGGCCGGGTGATTATTCTTGTCAGTATGATTATCGGGGTGCTGAGTAGC
TTCTCGTTTAACGGCAATACAGTGAATAACATCAATGACTCTGCGCTGGCAGCGACCAGC
AAATTGATTACGCCGATTCTGCAACCCATTGGGGTCACGGATGATAACTGGCAGGCCACG
GTGGGGCTGGTGACGGGCATCATGGCAAAAGAGGTGGTGGTAGGGACCTTAAACAGCCTG
TACACCGGTGAAGATGTGCAAAGTGGAGGGTTCAACCCTGAGGGATTTAATCTGCTCACG
GAACTGACAGGATCGCTAACCGCCACCTGGGAAGGGCTGAAAGCCGCAGTGAGTCTGGGG
GCGTTAGCCAACCCGATTGAAGCCAGCAAAGGGGATGGTGAGATGGCTGCCGGACAGATG
GGGGTGATGAGTGCGAAATTTGGCAGCGTT
>TRINITY_DN16504_c0_g1.p2 GENE.TRINITY_DN16504_c0_g1~~TRINITY_DN16504_c0_g1.p2 ORF type:complete len:120 (+),score=13.59 TRINITY_DN16504_c0_g1:318-677(+)
ATGCCACCTTCTGGTGAAACTCTCGAGCCCCATGCTCGATCCCATCTTCTTCCTCGTCGC
CTCCTCGTCTCAGTCAAGCTCGTCCACAGCCCGTGCTCCACCTCTCAGACTCCACCGTAC
CAAATCCAAACCGCCATCGCCGTGTTCTCCCCTCACCATCGCTGTCACCACGTCATTGCT
GCCGTCACCTCCGAACCCCTGCCAACCTTCCTCGACCACGGCCACCTCCCTCTGGCCTGT
GCAACCTTTTACTGCCGCCCAAGCCCTTCACCATCGAGTCGTTTCCCATCACCACGCTCC
TCCGATCTCACTCAGCCAGTGCCGAACCCACCTGAGCTCGTCTCTTCCACTTTGACCTGA
>TRINITY_DN16566_c0_g1.p1 GENE.TRINITY_DN16566_c0_g1~~TRINITY_DN16566_c0_g1.p1 ORF type:internal len:126 (+),score=15.61 TRINITY_DN16566_c0_g1:3-377(+)
TTGCGTATGGTACTCGAGGTCCTAAGGAGAGAGTGCCTTTATGCAAAGTTCAGTAAGTGC
GAATTCTGGTTAGATAAAGTAGCTTTTCTCGGTCATGTGATTACTGCAAGAGGTGTTGCA
GTAGATCCAGCTAAGGTCGCTGCTGTTAAGGAGTGGCCTGTTCCTACCACTGTTTCAGAG
ATTCAAAGTTTCTTGGGATTAGCAGGCTACTATCGCCGTTTCATCAAGGACTTCTCAAGG
ATTGCGGAGCCTATGACTCAACTCACAAGGAAGGAGGTTAATTTTATTTGGTCAGTGGAG
TGTAATCATGCCTTTAACATTTTGAAGGAGAGGTTGACCACTGCCCCTATTCTTACCATT
CCAGATAGAACGGGA
>TRINITY_DN16569_c0_g1.p1 GENE.TRINITY_DN16569_c0_g1~~TRINITY_DN16569_c0_g1.p1 ORF type:complete len:132 (+),score=3.01 TRINITY_DN16569_c0_g1:92-487(+)
ATGGCCACTTTGCCCGAGGGTAAGCAGACCAACATTACTGAAGTGACCGATACCTACGGG
GTGTCGCGTAATCACATGGTGAAAATCATCAACCAACTGAGCCGGGCCGGCTTTGTGGCC
GCAACACGCGGTAAAAACGGCGGAATTCGTTTAGGCATGGACCCGGAAAAAATTGTCATT
GGCGACGTTGTCAGGAAAATGGAGCCACTACAGCTGGTTAACTGTGGTGAATGCAGCATT
ACGCCAGCCTGTCGCTTGCGCAAAGCGTTGAGCAGTGCGGTCCAGTTATTTCTTGATGAG
CTGGATAATTACACGCTGGCCGATCTCGTCAAAGACAACGAACCACTGTACCAAATCTTA
TTGTCCGAACCGCCGGTGGCAATCCATCAAAAATGA
>TRINITY_DN16676_c0_g1.p2 GENE.TRINITY_DN16676_c0_g1~~TRINITY_DN16676_c0_g1.p2 ORF type:complete len:104 (+),score=3.08 TRINITY_DN16676_c0_g1:111-422(+)
ATGGGTGATCAGGCAATTCGATTTCAGAACATGGCTGACCAGCGTTTCTTCGATGATGTC
GTTGCCTGCGGCCTGGGCAAGGTATTCAGCATTAAACCCGTAATCGCGGATTTCAATATC
CTGTTCGTCGATGACCTCACCGTTAAAATGTCCGATGGGCTGACCTTCGATTTCACTGAT
GCGGAACAACGCTACGCTCACATCACCTTCGGCACAGGCGCTGAGATCGCGCTCCAGCGT
TTGGCGGACGTCACCCCAGTCGGCAAAAACCGTCTGATTAAAACTGTTAAGATAGAGTTT
AAAGCTCTTTGA
>TRINITY_DN16689_c0_g1.p1 GENE.TRINITY_DN16689_c0_g1~~TRINITY_DN16689_c0_g1.p1 ORF type:5prime_partial len:122 (-),score=3.29 TRINITY_DN16689_c0_g1:77-442(-)
AATACTATGTTCCAGCTCTACGGCATTAAAAATTGTGACACCATTAAAAAAGCTCGCCGA
TATTTAGAGGCTTCCGGCATCGATTATCGTTTCCATGATTACCGCGTAGATGGCGTGGAC
GATGCGTTGTTGCAGTCATTTATTGACCAGCTCGGCTATGAGCCGCTGCTCAACACCCGT
GGCACCACCTGGCGTAAACTGCCTGAAGCGGAACGCGCAGCGGTGCAGGATGCTGACAGC
GCCAAAGCCATCATGCTGGCGCAGCCTGCGGTGATCAAACGTCCGGTACTGGCGGCTGCC
AATGGTGACTTGCTGGTCGGCTTTAATGAATCCCTTTATCACGCGTTTATCCAGGAGAAG
TCATAA
>TRINITY_DN16692_c0_g1.p1 GENE.TRINITY_DN16692_c0_g1~~TRINITY_DN16692_c0_g1.p1 ORF type:5prime_partial len:110 (-),score=19.68 TRINITY_DN16692_c0_g1:50-379(-)
AAAACTGTGGATGACCCAAGAACATTGAACAAGATCGTTTACATTAGGCCTCCCAAAAAC
ATCTACTCATTCAACGAGCTGGTTTCACTTTGGGAGAAGAAGATCGGCAAGACCCTTGAA
CGAATTTATATTCCGGAGGAGCAAGTTCTGAAGGAAATCCAAGAGGCCCCATTTCCAATC
AATATAGTATTATCAATCAACCACTCGGTTTTTGTGAAGGGATACCAGACCAACTTTGAG
ATCGAGCCCTCGTTTGGGGTTGAGGCTTCTGAGCTTTACCCGGATGTCAAATACACCACC
GTGGAGGAGTACCTCTCTCAGTTTGTTTGA
>TRINITY_DN16700_c0_g2.p2 GENE.TRINITY_DN16700_c0_g2~~TRINITY_DN16700_c0_g2.p2 ORF type:internal len:129 (-),score=18.26 TRINITY_DN16700_c0_g2:2-385(-)
TCCGAGCGACGAACCATCAACAAGGAGTCCTCCGAGTGGATTGCCGACAAGACCAAGTAC
GCTCTTGACAACGGTCTCGACGTCATCCTCTGTATCGGAGAGACCATTGACGAGAAGAAG
GCTGGCAAGACCCTGGACGTTGTCCGATCCCAGCTCGACCCCGTCATCGCCAAGATCAAG
GACTGGTCCAACGTGGTCATTGCCTACGAGCCCGTCTGGGCCATCGGTACCGGTCTCGCT
GCCACCGCCGAGGACGCCCAGCAGATCCACCACGAGATCCGAGCCTACCTCAAGGACAAG
ATTGGCGCCCAGGCCGACAAGGTCCGAATCATCTACGGTGGTTCCGTCAACGGCAAGAAC
TCTGGTACCTTCAAGGACAAGTCT
>TRINITY_DN16701_c0_g1.p1 GENE.TRINITY_DN16701_c0_g1~~TRINITY_DN16701_c0_g1.p1 ORF type:3prime_partial len:127 (-),score=7.83 TRINITY_DN16701_c0_g1:2-379(-)
ATGGGTACCCAAAAAATGAATAATGACACAGCGTTAGATTACGTTGACAGAGCACTCAGA
CTGGCCCACAAACGTCATCATCATATCAAATATGATGTTGTCGGTGGAGAAACACTGGAA
CCGATGTACAACTCTATCGTGCAGCAGTTGATTTTTCTTCATGATATAATTTCCGGACAG
GAAACCGACAAAGCAAAACTCTGGAAGCTTACGTTTGGTATGTATGCCACGAAAGAATTT
GAAGCAACTGATCCTATATTCGAGGATCGGCTCGGTGATGCTTTTTACATTGCATCACAG
ATAAGGAAAGGATTAAAAGTTAAACTCCCGCATCAGGTAGACCCTGATTACAGCACAAAA
CAGAACGAACTAAAAAAA
>TRINITY_DN16702_c0_g1.p1 GENE.TRINITY_DN16702_c0_g1~~TRINITY_DN16702_c0_g1.p1 ORF type:internal len:148 (-),score=2.87 TRINITY_DN16702_c0_g1:3-443(-)
TTAATGTTGAGCTCATTGAAATCCCTAATTATCCTCAATTTCCTCCTCCTCCTCCTCCCT
AATATGCTAAATTGCACCCTTGTCGATGACTTTGTCTCCGAGGGCTACGCCCTAATCGCC
CTTCATAAAACCCTAAATTCTAATCTCCTAGACTCTTGGTCCGAACTGCAATGTTTATAT
AACATTACCTCATGGCGTGGCCTCCGTTGCGTCGATCATCACGTCGTGTCTATAAAATTA
GAGGGCCTCGGCCTCTCTTGCTACATAAATGACCCCTTTGTCCTCTCTAATCTCACTAAG
CTCGCCTACGTTAGCTTCAAGAATAATTCAATCTATGGCAACATGTTTGACTTCTCATCA
AACCTTGTAATTGATACAATTGACTTGTCGATGAACCAATTCACCAGACCCATCTTCGAT
TCGCTACTAAATCTCAATTTA
>TRINITY_DN16793_c0_g1.p1 GENE.TRINITY_DN16793_c0_g1~~TRINITY_DN16793_c0_g1.p1 ORF type:5prime_partial len:117 (+),score=11.94 TRINITY_DN16793_c0_g1:3-353(+)
GGGGGGTTTTGTTTAACAACCATTAATCCCTTACAAAACATCTCAAAAACAGCTTCGGAG
GTCATGATAACATCAAACTTAACATCTAACTGCAAAAATACCAAAACAGCCAAAAAGAGA
ACCAGGAAGAATTCTAGATCATTCATCTATAATGATGAACTCAGAGTTCACCCCTGCTCT
GTCACCAAATCAAGCTTGAATCTCCCCATGGTGTTAGCAGCAGCTAAAGTAGGCAGAGAA
GTATCCCATGCTAGAGGATCTGCATTCCACCACCTCCTCCATCATATTTTCCTGGGCAAT
ATGGAATGCAACCACCACATCATTCGCAGCTTGAATCTGAACTTGTCATAA
>TRINITY_DN16797_c0_g1.p1 GENE.TRINITY_DN16797_c0_g1~~TRINITY_DN16797_c0_g1.p1 ORF type:internal len:112 (+),score=14.26 TRINITY_DN16797_c0_g1:3-335(+)
CTGACGCGTCAGGCGGGTCCAGGTACCGCGGTGAGCGGGGAAGTGGTGCTGGCCGATACC
ATGGATGAGGAGCCGAAGCCGGTGGCGGCGCTGTCGCTGTGGATCGACGACAGCTCCCTC
GGTGAGCTGCAAAAGACCGATAACGACGAATGGCGCTTAACCGAAGCGCAGACGCAGGCG
GTGATCACCGCCGTCAAAGGCAGTGGCACCGTCGAGTTTCGCGGCGGTGTCGAACCGTTT
GAGCTATCTGGCAATGGCGCTTTTGCCACCCTGCTGAAAATGGATGATGCGCAGGGACGT
ATTGGTACACCCGGTGCGATGATCAGAAAAGGG
>TRINITY_DN16815_c0_g1.p1 GENE.TRINITY_DN16815_c0_g1~~TRINITY_DN16815_c0_g1.p1 ORF type:internal len:155 (+),score=18.29 TRINITY_DN16815_c0_g1:2-463(+)
AAGAGTGCTGCTGTTCACCATGACTTCGATGGATGTACTGAGCGATACGGACATGTCGCG
TTTTGCCTCCCTGCTCAGGAGCTTCCGTTTTCACGCTTAACGATAAGGAATGTTGTTATG
TTTGAAGCTGCACGCGTCGGGGACGACATCGGGCATTCTCATGCCCTTGCGGGCATGATG
GGCGGCACGCTGATTGGCGGATTGATTGCGGCGGTCGGGGGGATTGCCTCGGGCGCACTG
ATGATTGCCGGGCTGGGCGCAGCCTGTCTCGGCGTGGGTGTTCTGCTGATCGGTGCCAGC
GTGGCGGTCGGCTGGATCACGGGGGAACTGGCGACGGCAGCCCGCGATGGCATTGCCGAA
GCCGGTGCCGCCAGCATGTCGAAAGAAGGCTCCATCACCACCGGCTCCGCCGATGTTTTT
ATCAATGGTCAGCCTGCGGCGGTCGCCACTTACAGCGAAGTG
>TRINITY_DN16819_c0_g1.p1 GENE.TRINITY_DN16819_c0_g1~~TRINITY_DN16819_c0_g1.p1 ORF type:internal len:114 (-),score=6.54 TRINITY_DN16819_c0_g1:1-339(-)
ATCTATGACGTGGTCGAAGCCATCACCGGTTTCCGTATGCACCCGGCATGGTTCCGTATT
GGTGGTGTGGCGCACGATCTGCCGAAAGGCTGGGAACGTCTGCTGCGTGAATTCCTCGAC
TGGATGCCAAAACGTCTGAAAGAGTACGACAAAGCCGCGCTGCGCAACCGCGTGCTGATG
GGCCGTTCTCAGGGCGTTGCCGCGTACAACATGGACGAAGCACTGGCATGGGGCACCACC
GGTGCCGGTCTGCGCGCCACGGGTCTTGATTTTGACGTGCGTAAATGGCGTCCGTATTCA
GGTTACGAGAATTTCGATTTCGAAATTCCAGTCGGTGCC
>TRINITY_DN16970_c0_g1.p1 GENE.TRINITY_DN16970_c0_g1~~TRINITY_DN16970_c0_g1.p1 ORF type:5prime_partial len:108 (+),score=5.48 TRINITY_DN16970_c0_g1:1-324(+)
AAGCAATGCAAGTCCCCTAATAAGAGGAAAACCCCAAGTCTATATGAAGAAACCAAATAT
AGAAGACAAGCCCAAGCTTCCCCTTTAGAAACCACTAAAACGATGGAGAGACGTCGGTGT
AGTTTGATTCTGGTCATTGTCTTATCCGTCATCTTACTTGGCACCACCGCTTTCTCCTGC
TCTCTCGCTGCCGAATTCAATAAATCAAAGGTAAGGGATGCCAACACTTCTCTCCTAAAT
GCTTCTCTCTATGGTCAAAAGCTGGACTTCCATGCAACTATGTTTTGTTTTTTATTAACC
TGCTTTTTAAATGGGCGCCTATAG
>TRINITY_DN16997_c0_g1.p1 GENE.TRINITY_DN16997_c0_g1~~TRINITY_DN16997_c0_g1.p1 ORF type:internal len:151 (-),score=12.18 TRINITY_DN16997_c0_g1:2-451(-)
TCGTCAATGGCCTCAGCAGCTCTATGCTATCTCCTCGTCCTTCTCTTCATTGCCATCTTC
GCTATGCTCGCCTATCGTTTCATGGGTGGAATTTATAGTGTCGATAGTCACCCACGGCCG
CCGCTGCCGCCGATGAACGATGACACCGTCGATGTTAGGAGCGATGGCCTGGATCCCGTG
ATAGTACGTGCGTTGCCCATGCTACTGTATGCAGGAGCCAAGGAGGCAGGTGGGTGTGCG
ATTTGTTTAGGTGAGTTCGAGGCGGACAGGGTGAAGGTAATACCCGGGTGTGGACATGTT
TTCCATCCCAAGTGCATAGATGAGTGGCTAGTGTTGCATGGATCGTGCCCAATCTGTCGG
TGTTCGGATGTGTTGGGTGAAAATGTGGGTGTCTTTGCTCCTGGTGCAGTTCACGTGGAT
TTAAATGGCGGGGCCAATGAAGAAAGAGAG
>TRINITY_DN16998_c0_g1.p1 GENE.TRINITY_DN16998_c0_g1~~TRINITY_DN16998_c0_g1.p1 ORF type:internal len:111 (-),score=22.11 TRINITY_DN16998_c0_g1:1-330(-)
CACCGGCCTTCAGCCCAACCACCACCAGCCCCATCACCACATCCCCAACAAGCCGCACCA
ACCACACCTGACTCCAAGCAACCCAGCCGCCGGCTCTTACCCCCATCTCCTCTTCCTACC
GGCCGGATCTCCCCTCCCTTGCAGCCGACACCACCTCCCAACAGCCACCCCTCTGCCACC
AATACAGCCGCCCATCCTCCTTCCCATCAGGCCCAACCCGCAGCCAGCAACCCCACAACC
AATCACCCCCTCCTCCTTCCTCTGCCGACCAGAGCACTAGTAGCCAACGCCATCCTCTCC
AACAGCAATCTTCATCAGCAGCAAACCAAG
>TRINITY_DN17000_c0_g1.p1 GENE.TRINITY_DN17000_c0_g1~~TRINITY_DN17000_c0_g1.p1 ORF type:5prime_partial len:110 (+),score=4.16 TRINITY_DN17000_c0_g1:1-330(+)
GAAATGCTCCCTGCTATCGCTCAAGGTGCAATCGGCATAGCTTGTAGAAGTAATGATGAC
AAGATGGTAAGCTCACATTATGTTTTATTCACCGATTATTCCATGCTCAAATTATTACTG
GCCAAGTGCAGCTCAACAATTGGCCAAAAAAAAAAAGTTAAATTACATGACGCCCCCTTT
ACTTTTGCCTATGTAGCAGGAAACCACCCTAACTTCTTGAAACATGCACTTTGTCCCCAA
CTTCAACAGGCTTTAGTCTCTGTTTCTGACAATTTGCCCACAAATTCTCCCCGACTTTGT
CACCTTTTTTCACTGATATTGCATATATAA
>TRINITY_DN17017_c0_g1.p2 GENE.TRINITY_DN17017_c0_g1~~TRINITY_DN17017_c0_g1.p2 ORF type:internal len:111 (-),score=13.80 TRINITY_DN17017_c0_g1:1-330(-)
GCTGGACAGGCCTCTAACGCCGAGGGAACCATTGCCTGGGCCGGAGGAGAGATTGACTGG
GACGCTGAAGATATCCAGAAATACGGATACTACTACGCGACTGTCACCGAGATCGATGTC
GACTGTTACGATCCCCCCGCTTCTGCCAAGAAGTCTGGAGACAAGTCTTACCGATACACC
GACCTGAACGCCATGGAGGCCGATGTCGAGATTACCGGTGATGATACTGTCCTCGCTTCT
TTCGACGCTACTGGTGCTGACCCTGAGAAGGACGACGGATCCAAGAACGGAACTGCTCCC
ACCGGTATGATGCAACACCCCGACAACGAC
>TRINITY_DN17044_c0_g1.p1 GENE.TRINITY_DN17044_c0_g1~~TRINITY_DN17044_c0_g1.p1 ORF type:3prime_partial len:149 (+),score=8.91 TRINITY_DN17044_c0_g1:57-500(+)
ATGCTGATATTTGCACGTCAATTACCATGTGGATATAATGAAAATACCAAATGGAGGTTT
ACTATGAAAACATTTAGCTTATCCACGACTCAGGCCAGACCGCTCCGCTTATGGCAAGTG
GCCGGGTTAAACAATTCTGATGGTGTGGCGCTGTTGGGGCAGATTAGTGAAGGTCTTGAT
GGCAAGGTGGCTAACCTGATCATTGATTGGGCGAAGATAACACAAAACGATCTGCGTAAA
ATGTCCGGCATTCCGTCAACGACGTTTAGTCGCAGCGTGAAAGCGCGATTCAGCGCCGAG
CAAAGTGAACGACTGGTGCGTATCATCCGCGTTATTGATCGGGCGGTGGAATTGTTCGAA
GGTGATAAGGCAGAGGCTCAAAAATGGTTGAATGAGCCAAACAGAGCGTTGAGCTGGAAA
GTCCCGGCAGAACTGATGGCATCC
>TRINITY_DN17044_c0_g2.p1 GENE.TRINITY_DN17044_c0_g2~~TRINITY_DN17044_c0_g2.p1 ORF type:complete len:123 (-),score=5.42 TRINITY_DN17044_c0_g2:30-398(-)
ATGGTTTATGTATCAGAAACCGCATCGCTTACCATGCTGGAGACACTGGTACATCTACAT
GCGGCACAGATCCTGGAGTATTTTACTCTATTACGCATCAATGTGCCTGATGACCAAATG
CAGAGTGCCGATATGGACGAACTGCCAGCTAACTGGGCCGATGAGGACGCGCCGCTGGAG
TTGGCCATATACGGTGATGCCTGGTGTTTTACCAAAAGCTCGATAGCGTTGCGTGTCCCC
AGTGCTTTATCGCCTGTGGAGTATAATTACCTGCTAAACCCAGAACACCCGGATTACTAC
GCGATCATTCAGAAGGCAGAAGCTATTCCGTTCCAATTTGATAGTCGGTTAAAACCTGAT
CGTAAATAA
>TRINITY_DN17054_c0_g2.p1 GENE.TRINITY_DN17054_c0_g2~~TRINITY_DN17054_c0_g2.p1 ORF type:5prime_partial len:101 (-),score=14.37 TRINITY_DN17054_c0_g2:151-453(-)
ACCGACTCATATCAAAGTGAAAGAAACCAAGCCTCTCCTGACAAAGCATCTAAGGCTGAT
CACAAAGTGATTGCCACCATAAGAGATGCTTATAAAGGTAACAATACTACCTCTAGACCT
TCTGACAAAATACAAGTCCAATCCAGTAGTAACCCAATTAAACTTATTACAGAGGCAGGA
CAAGAGGAAATTAAAGCCCCAACTATAGTAAGTAAACCTCCTGTAGCGAAGCCAGTTGTT
AATCTACTGGCCGTTGATGAAGCAGTTGCCCAACTAGTCTTAGAAGGATTACCTCCTCCT
TAA
>TRINITY_DN17068_c0_g1.p1 GENE.TRINITY_DN17068_c0_g1~~TRINITY_DN17068_c0_g1.p1 ORF type:internal len:127 (+),score=18.03 TRINITY_DN17068_c0_g1:2-379(+)
GTTGTTCTCTTAGAGCTTGTTACTGGTCAAAAGCCTGTTGATGCCTCCCAACATTATGGC
GATGAGAGTCTTGTGGAATGGGCTAGACCACTCCTGAGTCATGCACTTGAAACTGGAGAA
GTCGGGGAATTACCCGATCCTAGACTCGACAGGAGATACAACTACCGCGATATGTTTCAA
ATGATTGAAGCAGCAGCTGCATGTATCCGCCGTTCGGCCAAAATGAGACCTAGAATGGGA
CAGGTGGTGAGAGCCCTTGATAACTTGGTCGACTCGGATCTAACCAGCGGTGTTAGACCA
GGACTAAGTGAAGTATTCAATACAGGACCAAACACCGAAGAGATTGAAATATTCCAGAGG
ACGAGATTTACTAGTCAA
>TRINITY_DN17072_c0_g1.p1 GENE.TRINITY_DN17072_c0_g1~~TRINITY_DN17072_c0_g1.p1 ORF type:5prime_partial len:261 (-),score=25.39 TRINITY_DN17072_c0_g1:7-789(-)
GCAAGCGAAGTGATTGCGGCGGTGCGTTCACCGGAAAAAGCCGCAGACCTGGCCGCGCTG
GGCGTGACGCTGCGTGCTGCTGATTATAGCCAGCCGGAAACGCTGAAAAGCGCCTTTGCG
GGGGTGGATAAACTGCTGCTGATTTCCTCCAGCGAAGTCGGACAGCGTGAAGCACAGCAT
AAAGCGGTGATTGAAGCCGCCAAAGCGGCGGGCGTGGGTTTTATCGCTTATACCAGCCTG
CTGCATGCCGACACCTCACCGCTGGGCCTGGGTGTGGAACATCGCGCCACCGAAGCACAG
CTGAGGGCTTCCGGCATTCCGTTTGCGCTGCTGCGCAACGGCTGGTACACCGAAAACTAT
GCGGCGAGCATCCCGCCAGCGCTGGCACATCATGTGTTTATCGGCGCGGTCGGCGAAGGT
CGTATCTCATCTGCTGCGCGTGCCGATTATGCGGCCGCCGCTGCCGAAGTGATCAGCCGT
GACGATCAGGCAGGTAAAATCTATGAACTGGCCGGTGATGAGAGTTATTCACTGGCAGAA
TTCGCCGCTGAGATTGCGCAGCAGTCTGGTGAGAAAGTGGATTATATCAATCTGCCGCAG
GCGGAATTCGCGGCGGCGCTGAAAGGTGCGGGTTTGCCGGACGGTCTGGCAGAGATGCTG
GCGGACTCCGATGCCGGAGCCGAACAGGGCGAGCTGTTTGATAACAGCAAAACCCTGAGC
AAGCTGATTGGCCGCGCAACAACACCTTATGCCGATGTGATCAAAGCTGCGCTGGCGAAA
TAA
>TRINITY_DN17119_c0_g1.p2 GENE.TRINITY_DN17119_c0_g1~~TRINITY_DN17119_c0_g1.p2 ORF type:internal len:215 (-),score=25.39 TRINITY_DN17119_c0_g1:1-642(-)
TTCCACCTCGATGATTCCCTGGTGGGCACCAATGCCTGGCCGGAACGTTTTGTGCTGGTT
GCTGATGAGCTCACCGCAACCACGCTGGCCGAACTGCCTCACGAGCGGCTGGCAGGGGTG
GTGGTGCGCGATGGCGCAGCCAACTCCCATGCGGCGATCCTGACGCGAGCCATGGGTATC
CCGACGGTGATGGGGGCAGATATCCTGCCTGCCCAGCTCAACAAACGCCTGCTGATTGTC
GATGGTTATCGCGGCGAGTTGCTGATCGATCCTGAGCCAGTGCTGGTGCAGGAATATCAG
AGGCTGATCAGCGAAGAAAACGCGCTGAGCAAAATGGCCGAAGATGTGGTTGAGCAACCG
GGCGAGCTGAAAAGCGGCGAACGCGTGCAGGTGATGCTCAATGCCGGTCTCAGTCCGGAA
CATGAGCGCGCGCTCGACAGCTGGGTCGATGGCATTGGCCTGTATCGCACCGAAATTCCC
TTTATGCTGCAAAACGGCTTCCCGTCGGAAGAGGAGCAGGTGGCGCAGTATCAGGGCATG
CTGCAACTGTTTCACAACAAGCCGGTGACGCTGCGCACCCTGGATGTCGGCGCGGATAAG
CAACTGCCGTATATGCCGATCAGCGAGGAGAATCCCTGCCTC
>TRINITY_DN17129_c0_g1.p1 GENE.TRINITY_DN17129_c0_g1~~TRINITY_DN17129_c0_g1.p1 ORF type:internal len:133 (-),score=10.90 TRINITY_DN17129_c0_g1:1-396(-)
TTGTTTGCCGGATCGATAGCGGACAACATTTGTCTGGCGCGTCCTGATGCCGGAAAAGAA
GAACTGCTTGCCGCAGCAAAACTGGCTCAGGCTGCCAGCTTCATTGAGGCGTTACCGAAC
GGGTATGCTTCCCTGGTGGGTGATGGCGGCCAGGGATTATCTGGCGGACAAATCCAGCGC
GTGGCGATGGCCCGCGCGGTACTGACTGCGCCACCTTTGCTGATTCTGGATGAACCAACG
GCGGCATTGGACGGCAAAACCGCACGGCAGATGATGACCGCGCTGGCCGAGGCACTGCCG
GATTCGGCACGTTTGGTGATTACCCATGACACCGAAATGGCGGCAATGGCCGACCGGGTA
TTGGTGCTGGCAAACGGCAGGGTGATCGAATCGGGC
>TRINITY_DN17143_c0_g1.p1 GENE.TRINITY_DN17143_c0_g1~~TRINITY_DN17143_c0_g1.p1 ORF type:5prime_partial len:169 (-),score=43.24 TRINITY_DN17143_c0_g1:104-610(-)
CTTTGGAAGAAGATCATTTTGGGGCCGAACGGAGTTGAATGGAATGAGAACCATGGCTCG
GCCGGCGGGTGGAGGAGAGAGTTGAGCAAGGGAGCAGTGGAGACTAGAGTTGGTCGGTGG
CTTGGTGGAGATTGGCGGGGTTGCGGGTGCAATGAGAAGATAAAAGGGGTCAACACAATT
TGCGATCGCGACAATGAGGGTGGCCGGCAGTGGAGAAGTGGGTTGCGGCAAGGATGGGAG
CACGGTCTGAAAGAGAAGGTTAGCAGAGGGTTGTGGGAGGAGAGAGGAGTTGTGGTCCGA
GCTTGCTTGGGAGGAGGAGAGAGAGGTCAGGAGGCAGTGAAGGAAAGTGGAGGAGAGGTC
AACGATAGGTGGAGGAAAGGCGGTTGTGCACGGGGAAGGGAGAGGAGTTGTGGGCAGTGG
AAGAGCAAGGGCCGGGGCTGCCGTCGGTGTATGAGGGGATGGAGGGAGGAGGGGTCAGCG
GGTGTTATCGAGATGGAAGGAGGATGA
>TRINITY_DN17152_c0_g1.p1 GENE.TRINITY_DN17152_c0_g1~~TRINITY_DN17152_c0_g1.p1 ORF type:internal len:123 (+),score=4.43 TRINITY_DN17152_c0_g1:1-366(+)
GCTGAAGCTTACGTTCTGATCGACTATAACTCGGGCAAGGTGCTGGCGGAAAAGAACGCC
GATGCACGTCGCGACCCAGCCAGTCTGACCAAAATGATGACCAGCTACGTCATCGGCCAG
GCGGTCAAAGCGGGTAAAATCCATCAGGATGATATTGTCACCGTGGGTAAAGATGCCTGG
GCGACCGGTAACCCGGTATTTAAAGGCTCCTCGCTGATGTTCCTCAAACCGGGCGATCGC
GTTCCCGTTTCGCAGCTGACGCGCGGTATCGTGCTGCAATCCGGTAACGATGCCTGTGTT
GCCATGGCCGATTATGTGGCAGGCAGCCAGGATGCCTTCGTCAACCTGATGAACAATTAT
GTGCAG
>TRINITY_DN17190_c0_g1.p1 GENE.TRINITY_DN17190_c0_g1~~TRINITY_DN17190_c0_g1.p1 ORF type:3prime_partial len:260 (+),score=-1.60 TRINITY_DN17190_c0_g1:239-1015(+)
ATGAACGACATCAAATTGCATTCACCCCATGAAATTGAACTGGCACGCGCTGCCGGTCAT
GACGCCGCCAAAGTGCTGGCAATGATCACCCCTTATGTCAAACCCGGCGTCACCACCGAC
GAACTGGACCGCATCTGTCACGATTTTATCGTTAACGAATTAAAGGTGATTCCGGCCAAT
ATCGGCTATCACGGTTATACCCGCACCACCTGCACGTCCGTCAATCATGTGGTGTGCCAC
GGAATTCCGGGGGAGAAGAAGCTGAAAGACGGAGATATCGTTAATATCGACGTGGCGATC
ATCAAAGATGGCTGGTACGGCGACACCAGCCGCATGTATTTCGTTGGCACGCCGTCAGTG
CGCGCCAAACGTCTGGTGGAGATCACCTATGAATCGATGGTGGCGGGCATCCGCGTAGTG
AAACCCGGTGCCACGTTGGGTGACATTGGCGCTGCCATTCAGCAGGTCGCTGAGAAAGCG
GGTTTTTCGGTGGTACGTGAATATTGCGGTCACGGCGTCGGTGAAATTTATCATGGTGAC
CCACAAATTCTGCATTACGGTACGGCGGGAACGGGGATGCCGCTGGAAGCGGGTATGATT
TTCACCATCGAACCGATGATCAATGCCGGTAAGGCAGGCACCAGCGTGCTTTCCGATGGC
TGGACGGTGGTGACAAAAGATCGTTCGTTGTCAGCCCAATGGGAACATACCGTGGCGGTG
ACGGAAAACGGGTTTGACCTGCTGACGCCGTGGCCAGACGGCACCGGTGAATACCCG
>TRINITY_DN17192_c0_g1.p1 GENE.TRINITY_DN17192_c0_g1~~TRINITY_DN17192_c0_g1.p1 ORF type:5prime_partial len:226 (-),score=5.45 TRINITY_DN17192_c0_g1:22-699(-)
CGTTACGGTGCCGATACCGTTCGTCTGTTCATGATGTTTGCTTCCCCGGCAGAAATGACG
CTGGAGTGGCAGGAATCAGGCGTGGAAGGGGCAAACCGCTTCCTGAAACGTGTGTGGAAA
CTGGCTTACGAGCACATTGCAAAAGGCGCGACCACCGCGCTGGATGTCAACGCGCTGAAC
GATGATCAGAAAGCGCTGCGTCGCGATCTGCACAAAACCATCGCTAAAGTGGCGGATGAT
ATTGGCCGTCGTCAGACCTTCAATACCGCGATTGCCGCGATTATGGAGCTGATGAACAAA
CTGATCCGCGCCCCGCAGGACAGCGACCAGGATCGCGCGCTGCTGCAGGAAGCGCTGATT
GCCGTCACCCGTCTGCTGTATCCGTTCACTCCGCATACCTGCTATGTACTGTGGGAAGCG
CTGGGCGGTGAAGGCAGTGTTGATGACGCCAGCTGGCCGCTTGCAGACGAAGCCGCTATG
GTTGAAGATTCACTGCTGGTAGTGGTTCAGGTTAATGGCAAAGTGCGCGGCAAAATCACC
GTTGCGCCCGATGCAACCCAGGAGCAGGTGCAGGCGCGTGCCGCGCAGGAGCATCTGGTG
GCGAAATATCTGGAAGGCGTCACCATTCGTAAAGTGATTTATGTCCCCGGCAAACTGCTT
AACCTGGTCGTAGGTTAA
>TRINITY_DN17214_c0_g1.p1 GENE.TRINITY_DN17214_c0_g1~~TRINITY_DN17214_c0_g1.p1 ORF type:complete len:256 (-),score=13.11 TRINITY_DN17214_c0_g1:500-1267(-)
ATGCAGCGCTTACCCAGGAATAAGAGGAAAATCATGAGCTTTGAAGGTAAAGTTGCGCTG
GTTACCGGCGCGAGCCGCGGCATCGGTCGCGCCATTGCGGAAACGCTGGCAGCGCGTGGT
GCTAAAGTGGTGGGTACCGCCACCAGCGAAAGCGGCGCGGAGGCAATCAGTGCTTACCTC
GGCAACAGCGGCAAAGGTTTGCTGCTGAATGTGACCGATTCTGCTTCGATTGAGAGCGTA
CTCGAGAAAGTTCGCGCGGAATTTGGCGAAGTGGACATTTTAGTCAATAATGCAGGCATT
ACGCGTGATAATTTGCTGATGCGCATGAAAGATGATGAATGGGCAGATATCCTGGATACC
AACCTGACATCAGTTTTCCGTCTTTCTAAGGCGGTTATGCGTTCCATGATGAAAAAACGC
GTGGGCCGAATCATCACCATTGGTTCTGTAGTTGGAACCATGGGTAACGCGGGTCAGGCA
AACTATGCTGCAGCAAAAGCAGGTTTGATTGGCTTTAGCAAATCACTGGCGCGAGAAGTC
GCGTCACGTGGTATTACCGTGAACGTCGTTGCACCGGGCTTTATTGAAACGGACATGACG
CGCGCACTGAACGAAGATCAACGATCGGGCATATTGGCAGAAGTTCCGGCAGGTCGCTTA
GGCAACCCGCAGGAAATCGCCAATGCAGTAGCATTCTTAGCCTCTGACGAAGCAGCCTAC
ATCACAGGTGAAACGCTGCACGTTAATGGCGGCATGTACATGGTCTGA
>TRINITY_DN1727_c0_g1.p2 GENE.TRINITY_DN1727_c0_g1~~TRINITY_DN1727_c0_g1.p2 ORF type:internal len:106 (+),score=10.13 TRINITY_DN1727_c0_g1:3-317(+)
CAGTCGAACCATGTCCGCCAGACTGCTGCTGTCGCGGCACGTCTCGGCCTGAAATGCGTG
GCGCTGCTGGAAAACCCGATTGGTACCACCGCAGAAAACTACCTCACTAACGGCAATCGC
CTGCTGCTGGATCTGATGGATGTGGAAGTGGTGATGGTGGAGGCGTTGCACAACCCAACC
GCACAGCTGGCGGAGCAGGCCATTCGCCTGGAAGCGCAGGGATTCCGTCCTTATGTGGTG
CCCGTTGGCGGCTCCAATGCGCTGGGTGCGCTGGGATATGTCGAGTGCGCGCAGGAAATC
GCCCATCAGAGCGAG
>TRINITY_DN17293_c0_g1.p1 GENE.TRINITY_DN17293_c0_g1~~TRINITY_DN17293_c0_g1.p1 ORF type:internal len:112 (+),score=17.83 TRINITY_DN17293_c0_g1:1-333(+)
GAAAAAAATAAACCAACCCGGTCAAAACTCCTAACCTCTCCTTCATATAAAAACCGTCAC
GGAAATCCTTATGATCTCCGACGCCGACCAATGCCGAGCCCATCATCTCCACCGTCGTCG
AAGAGGGAGCGGCTCGCCCGGTTCGTCTCCCGCCTCCGGTCCAACCGGACTGCCGGTTCC
CCCCTCCTCGTCCAGACTGGCTTTCCTACCTCCCTAGCAGACCTCGTCGTCAAGAACCGC
TCCAAGCTATTCAAGAAACGCAAAAAAAACCCTCAATTGGAAAATATCGATCAAATCGAG
GAGGTTGGCGATGATCGTGGAAGTGGAGGTTTG
>TRINITY_DN17298_c0_g1.p1 GENE.TRINITY_DN17298_c0_g1~~TRINITY_DN17298_c0_g1.p1 ORF type:complete len:191 (+),score=8.52 TRINITY_DN17298_c0_g1:144-716(+)
ATGTTCGGCACCTTTATGCGCTATCTGCTGAAACATCAGCCGCTGAATGTATTGCTGGTC
GTGCCATTGTTACCGGTGATTGGTGCGGGGTTGCTGTTTAAAGGCCGCGCCGCGCGCTGG
CCGATGAGTTTGTTGCTGTGGGCCATCACCTTCGGTCACAGTGAAAAACGCCTGTTGCAG
CGCGAAGCTGAATTCGCCGGCTGGTTCCGTCAGCGCGTCACCGCTTTTCCGGTGGTACAG
CAGCGGCTGACGGATTACCTCAGCAGCGATGATGCCGATGTCTGGTTAATCACCGGTTCG
CCGCAGTCGCTGGTGGAGCGGGTCTATTTCGATTCAGCTTTTCTGCCGCGAGTACAACTC
ATTGCCAGTCAGATGAAGCCAGGAAGGGGTGGGCGTGTACTGACGATGCGCTGTCTCGGG
CATGAAAAAGTGGCGCAGCTGGAGGAGAAAATCGGCACACCGTTGCAGTTGTACAGTGGC
TATAGCGACAGCAAGCAGGATAACCCGCTGCTGTTCTTTTGCCAGCATCGCTGGCGCGTC
ACCCCGCGTGGTGAGTTGCAGCAGCTGGAATAA
>TRINITY_DN1729_c0_g1.p1 GENE.TRINITY_DN1729_c0_g1~~TRINITY_DN1729_c0_g1.p1 ORF type:5prime_partial len:128 (-),score=13.26 TRINITY_DN1729_c0_g1:39-422(-)
GGTGCACCCGTCGAAGAACAATTGAGAACTGTTACTCTGCCATACATCCTTGAATTTGGG
CAAAGTGAAAGCTTGACTAAATTAAGTGATTGCATGAGATTCAGGTCACTTAGCTTGGCC
TGTAGGGGACTGTCCTATTCTGCCCTTTGGAATAAATTCGACCAACGGGCTGAGTCTTCT
AGAGAAAGAGGGCCAGGGTCGAGAAAGGCAAACTTAGAAGGGAGGTCAGTGGGTGCAATA
AGAGCGCCTCGTTTAAAAATTTATACCGAAGAGGGATCAAAGGTTTGGGATCCTAGTAAA
AATTGGATGACTTGTCAGGAAGATCGGTCGAGGATAGATCCACCGAGGACTTGTAATTTG
AGGAGAAGAGAGTTGGGAACTTAG
>TRINITY_DN17302_c0_g1.p2 GENE.TRINITY_DN17302_c0_g1~~TRINITY_DN17302_c0_g1.p2 ORF type:internal len:155 (+),score=16.92 TRINITY_DN17302_c0_g1:3-464(+)
GTGATCTGTGCACGTACTGAGCAAAAAATTCTGCCTTCTCCCGTGGTAAAGCAGGCACTG
GAAGCCAAAATCGACAAGCTTGAAGCGGAACAGAGCCGCAAGCTGAAAAAGACGGAAAAA
GATTCGCTGAAAGATGAAGTGCTGCACAGCTTGCTGCCGCGTGCCTTTAGCCGCTTCAGC
CAGACCTTTATGTGGATCGACACCGTCAACAACCTGATTATCGTTGACTGCGCCAGCGCA
AAGAAAGCCGAAGACACGCTGGCGCTGCTGCGTAAAAGCCTGGGGTCGCTGCCGGTGGTG
CCGCTGACGCTGGAAAAACCGATTGAAATGACGCTGACCGAATGGGTGCGTTCTGGTGAA
CTGCCTGCCGGTTTTGCCCTGATGGATGAAGCGGAGTTGAAAGCGTTGCTGGAAGACGGT
GGCGTCATCCGCTGTAAAAAGCAGGATCTGGTTAGAGAAGAA
>TRINITY_DN17314_c0_g1.p1 GENE.TRINITY_DN17314_c0_g1~~TRINITY_DN17314_c0_g1.p1 ORF type:internal len:247 (+),score=22.63 TRINITY_DN17314_c0_g1:1-738(+)
AGCCAACTGGCGAAGAAACTGGACGCGGTGGTGGAGGATTGTGTGAACGCCGTGGGTGTT
GATCTCAACACCGCCTCGGTGGCGCTGCTGACGCGCGTTGCGGGCCTGACCCGTATGATG
GCGCAGAACATTGTCAGCTGGCGTGACGAGAATGGCCGTTTCCAGAACCGTCAGCAACTG
CTGAAAGTCAGCCGTCTTGGCCCTAAAGCCTTTGAACAGTGTGCGGGCTTCCTGCGCATC
AACCACGGCGACAACCCGCTGGATGCCTCCACCGTGCACCCGGAAGCCTACCCGGTGGTT
GAGCGCATTCTGGCCGCCACCGAGCAGGCGCTGAATGAGTTGATGGGCAATCCTGGCAGC
CTGCATAACCTCAGCGCGCGTGATTTCACCGATGAGCGTTTTGGTCTGCCCACCGTCACC
GACATCATCAAAGAACTGGAAAAACCGGGTCGTGACCCGCGTCCTGAGTTCAAAACCGCC
CAGTTCGCCGAAGGCGTGGAAACGCTCAACGATCTGCTGCCAGGGATGATTCTGGAAGGG
GCGGTCACCAACGTGACCAACTTCGGTGCTTTTGTCGATATCGGTGTGCATCAGGATGGC
CTGGTTCACATTTCATCGCTGTCGGATAAGTTTGTCGAAGACCCGCATCAGGTGGTGAAA
GCCGGGGATATCGTCAAAGTCAAAGTGATGGAAGTCGATTTGCAACGTAAGCGCATCGCA
CTCACCATGCGTCTGGAC
>TRINITY_DN17342_c0_g1.p1 GENE.TRINITY_DN17342_c0_g1~~TRINITY_DN17342_c0_g1.p1 ORF type:internal len:130 (+),score=7.99 TRINITY_DN17342_c0_g1:1-387(+)
GCGGTTGAAGCGAAAGAAGGCGTGGAAATCCAGAACGAGAACCAGACGCTGGCCTCGATC
ACCTTCCAGAACTATTTCCGTATCTATGAAAAACTGGCCGGTATGACCGGTACGGCTGAT
ACCGAAGCCTTTGAATTTAGCTCGATTTATAAGCTTGATACCATTGTCGTACCGACCAAC
CGTCCGATGGTGCGTAAAGATATGGCTGATCTGGTCTACATGACCGAGAAAGAGAAGATC
GATGCCATCATCGAAGATATCCGTGCCTGTACTGCCAACGGGCAGCCGGTGCTGGTGGGT
ACCATCTCCATCGAAAAATCAGAAGTGGTGTCTAACGAGCTGACGCGTGCGGGTATCAAG
CACAGCGTACTGAACGCCAAGTTCCAC
>TRINITY_DN17345_c0_g1.p1 GENE.TRINITY_DN17345_c0_g1~~TRINITY_DN17345_c0_g1.p1 ORF type:complete len:200 (-),score=28.52 TRINITY_DN17345_c0_g1:29-628(-)
ATGGCATCAAAATTTCAATGTTTTTCCTTTCTTTTGTTGTTCTTATTTATTTTGTATCCA
GTGTTAGCTAATGGTCGCAAACTGATCAAGCTTAGCGAGCCTGATCCTTCAAATGATGCT
GCTTCTGCGCGCTGGCTCGCTGCGCAAAACTCTTGGGGTGTTCTCAGCACCATCTCCATT
GATCTTAAGGGCGCTCCATTTGGGAATGTGGTTTCATTTAGTGATGGATTGCCCGGTAAC
GGTCATGGAATTCCCTACTTCTATTTGACTATGCTTGATCCCACCGCAAAGGACACATTG
AAGGATCCGAGGGCGTCGTTTACTGTCAGCGAATTTCCGCTGGGGACTTGCGGCAAGATT
GATCCTGAGAATCCAACATGTGCTAAACTTACCCTCAATGGAAAGCTAAAAGTGGTTGAA
GGCAACTCGGCTGAAGTTGAGTTCGCTCGAAATGCCTTGTTCTCAAAGCATCCAGAAATG
AAAGATTGGCCAAAAACTCATGAATTTCAAATATTCAAGTTAGACATCGAGAACATATTT
CTCATTAACCAGTTTGGTGGTCCGAAGCCTATCACTCCAGATCAATACCTACATGCTTAA
>TRINITY_DN17350_c0_g1.p1 GENE.TRINITY_DN17350_c0_g1~~TRINITY_DN17350_c0_g1.p1 ORF type:5prime_partial len:140 (+),score=15.08 TRINITY_DN17350_c0_g1:1-420(+)
GCTGAACTGGATGCTTTCCAGAGCGTGCTTTATCCGGCGGAAAGTAACCACTGTCTGGAT
CTCACCACGGTTGAGGATGGCGTGCTGCATTGCCTGATGGTCACCGATGCCGCTGACCAT
CCGGTGGGCTGTGGGGCGATTTTGTTGCAGGGTGACGGGGGTGCAGAATTAAAACGCATC
TATGTCCGCCCGGCGTGGCGCGGTCACCAACTGGGTGAGGCGATTGTGCAGCACCTTGAG
ACCGCCGCCTTGCAGCAAGGCTGTGAGGTGACCCGGCTGGAAACCGGCAATCAGCAACAG
GCGGCTATCCGGCTGTACGAGAAAATGGGCTATCGCCAGTGCGCGGCTTTCCCGCCATAT
TTACCCGATCCGCTTAGTGTTTTTATGATGAAACCACTTCATGCCATGCCTGAGACGTGA
>TRINITY_DN17370_c0_g1.p2 GENE.TRINITY_DN17370_c0_g1~~TRINITY_DN17370_c0_g1.p2 ORF type:5prime_partial len:192 (-),score=5.94 TRINITY_DN17370_c0_g1:245-820(-)
TGGCTCCCTTTGTATTCACAACAGGAATTGACAATGAGCATTTATCAAACAGAACTGGTG
ACACTTGACGGTGAAAAAACCACGCTGGCGCAGTGGCAGGGTAAGGTCCTGCTGGTGGTG
AATGTGGCATCGAAATGTGGCCTGACACCGCAGTACGAGCAGCTGGAAGCGCTGCAAAAA
GCCTGGCAGGCAGAAGGCTTCAGTGTACTCGGTTTCCCGTGCAACCAGTTTCTGGAGCAG
GAGCCGGGTAGCAGCGAAGAGATCAAAACCTTTTGCAGCGTCACCTATGGTGTGACTTTC
CCGATGTTCGAAAAAACCGACGTCAATGGTCCGGCACGTCATCCGTTGTATAGCCAACTG
GTGGCTGCACAACCGGAAGCGTTGCGTCCGGAAGGCAGCGGATTTTATGAGCGTATGGAA
AGCAAAGGCCGCGCGCCGAAAACCCCTGGCGATATCCTGTGGAATTTCGAAAAATTCCTG
ATTAACAAACAGGGTGACGTCGTGGCGCGTTTTGCACCGGATATGACGCCAGATGATGCG
ACCATTATTACCCGCATCAAGCAGGCGCTGGCGTAA
>TRINITY_DN17385_c0_g1.p1 GENE.TRINITY_DN17385_c0_g1~~TRINITY_DN17385_c0_g1.p1 ORF type:complete len:191 (-),score=20.13 TRINITY_DN17385_c0_g1:22-567(-)
ATGGCCAGTCGTGGCGTTAACAAAGTGATTCTTGTCGGGAATCTGGGTCAGGATCCGGAA
GTGCGTTATATGCCGAATGGTGGTGCAGTTGCCAACATTACACTGGCTACGTCAGAAAGC
TGGCGCGATAAGCAAACCGGTGAAAACAAAGAGATCACTGAATGGCACCGCGTTGTGCTG
TTTGGCAAGCTGGCGGAAGTGGCCGGTGAATATCTGCGTAAAGGTTCGCAGGTCTATATC
GAAGGTCAGCTGCGCACCCGTAAATGGCAGGACCAGGGTGGTCAGGATCGTTACACCACC
GAAATCGTGGTCAACGTTGGCGGCACCATGCAGATGCTGGGTGGACGTCAGCAGGGCGCT
AATGCCGGTGGTGCGCCGATGGGCGGCCAGGGCGGCGGCAACAATAACGGCTGGGGCCAG
CCGCAGCAGCCGCAGCAGAGCGGCGGTAACCAGTTCAGCGGCGGCGCACAGCAGCGTCCG
CAGCAGCAGAGTGCACCGGCGAACAATGAACCGCCGATGGACTTTGATGACGACATTCCG
TTCTGA
>TRINITY_DN17387_c0_g1.p1 GENE.TRINITY_DN17387_c0_g1~~TRINITY_DN17387_c0_g1.p1 ORF type:complete len:119 (+),score=17.41 TRINITY_DN17387_c0_g1:193-549(+)
ATGTTGAACAAGGGTTGTTCATTGAATTTGGATGCTATCTATATCGCATTACTACGGTAT
TATTACCTACCAAATGCAATAGAGAGATTAAAATCTTGGTCCTCCAGTGTCAATTTCACC
AACGAGCTTGTCAAAAAATACAGAGAAAGGGGAAAATCAAGGCTTGATGATGATGCTAAA
AATATCGAGCAAAAGATGACGGAAGTAATAAGAAACATTGGTCATGTGCTTCTCTCAATA
CCATCATCAACATTTGAGCACCAGCAATATGCAGAAATTGCAGTACAATCACTTTCAACG
GAGATGAAAAATGTTGGTTTCCATGTCAGTGGAGGTCAGCCAAATGGCACGGTTTAA
>TRINITY_DN17391_c0_g1.p2 GENE.TRINITY_DN17391_c0_g1~~TRINITY_DN17391_c0_g1.p2 ORF type:5prime_partial len:117 (-),score=3.82 TRINITY_DN17391_c0_g1:8-358(-)
CTCGATGGCATAACCCGGACGCACAATCTTCGCGTTTTCCAGGCCCTTCATCGAACGGAC
GATTTGCATCTGCACATCAAATGGCAGGCTGGTGGAAATTCCGTTCGGGTAGATTTCGTT
GCTGGTCAGCCCTTCCGGTTCAAGGAAGATCTGATGCGAGTTACGATCGGCAAAGCGCAT
CACTTTATCTTCGATCGACGGGCAATAACGCGGGCCGATCCCTTCAATAACCCCGGCATA
CATCGGGCTGCGATCGAGGTTGTTGCGGATCACATCATGGGTTTGTTCATTGGTATGGGT
GATCCAGCACGGCACCTGTTGTGGGTGCTGACTGACATTGCCCATGAATGA
>TRINITY_DN17452_c0_g1.p1 GENE.TRINITY_DN17452_c0_g1~~TRINITY_DN17452_c0_g1.p1 ORF type:complete len:112 (+),score=36.89 TRINITY_DN17452_c0_g1:93-428(+)
ATGGTGAATCTTAGTGATTCAGACCTGGAAAGCTCTGAGTTTAAACTTGGATGGGAGGAT
GTGGTAGTAGAAGAAGATACAGGAAACAAGCCCTCTCCTTTCAAGGCATCTGCTCCTGAT
CCTGAAGTTCTTACTGCAATTGAGGAAGCCTATAGAGATAGCAATGAACCCTCTACGCAA
GCTGACGACACTCTCCCTGATTTACCTGCAGAAGTTCAAACTACTGACATCCCAACGAAA
CCAGCAGCAGAGGCAGGTCCAGAAGAAGCTGCGAAACAAACAAGTAGAGCAGCCAGTGGA
ACAAATGGCAGCAATGGAACAACCAGCAGCAGCTGA
>TRINITY_DN17513_c0_g1.p1 GENE.TRINITY_DN17513_c0_g1~~TRINITY_DN17513_c0_g1.p1 ORF type:5prime_partial len:171 (-),score=19.99 TRINITY_DN17513_c0_g1:166-678(-)
AGCATGGGAGGCATGGACCATGATATGGGAGGAATGGACCATGGAGGACACATGGGAATG
AACATGTGGCTCACCACCACCTGGAGAGACTATCCCGTTCTTTTCAAGACCATGACAGCT
TCTACTGGAGGCAAGTGCTTTGGTATTTTCTGCGCCCTCTTCTTTACCGGCATGTTCCAT
CGAGGACTGGCCCTTCTTAGACAGACCATGGAGGCCAAGTGGGCCCAGGCTGACCGAGAG
AAGATCAAGGAGACCGGGGTTCCTGCCAAGACTGGCCTTTCCGGCTTCTTTGCCAACATT
AACCCTATCAGAGACCTAATCCGAGTGACTGTTGCGTTCACATACTACATGATTGGATAC
GCTCTCATGCTGTCTGCCATGTCGTACGTTCTTGTCTACTTTTTCGGCATTTGCCTGGGT
CTTGCTTTCGGAGAGATTCTGTTCAACAACGTCGCGCGGACTTGCCAGGTTGCCCAGATT
GAGGATCCAAAGGGCGAGGATTGTTGCTGTTAG
>TRINITY_DN17516_c0_g2.p1 GENE.TRINITY_DN17516_c0_g2~~TRINITY_DN17516_c0_g2.p1 ORF type:5prime_partial len:113 (-),score=7.15 TRINITY_DN17516_c0_g2:8-346(-)
ATTTTCTTCTCAAAAACCCTACACTTTCCACCAACATTGCACCCTCCAAACATTGTCAAA
ATTGAGACTTTTATATACCATCGGAATCGTCTCGACGAGCTCTACGGTGATCTATCCTCG
AATCTTGAAGATTCCACCATTCAAATTTTAGCACTTTTCCTCCTTGAGTGGTGGAGCTTC
CATTTCCTCGTAGGAGCTTGCATTCATTGTCTACAACGTCATCCCAACACCAAGGAAAGT
ATACACCCCTTGATTTCTTCCTCTCCGATCTTCTTGCATAGCATATTAGGCACAATTCTA
GGGGCTAAATTGTATGCTAAAATTCTCTATATTGGTTGA
>TRINITY_DN17526_c0_g2.p1 GENE.TRINITY_DN17526_c0_g2~~TRINITY_DN17526_c0_g2.p1 ORF type:internal len:115 (-),score=0.88 TRINITY_DN17526_c0_g2:2-343(-)
ATAATGCAAAGAACTATCTACGATATCGATGTCGATATTGCAAATTTAAACCAAGCCATA
AAAAATCACTACGAATGGTCAAACAAATTGCTCGAAATTAGTTTATTTGGTGGCAACTTT
GACAGAACCTTAGAAGGTGAACATTCACACGAACATTGTGATTTTGGTAAATGGGTTGAT
GCGGTGTTAATTAAATATGATTTCAATGAGAATGATTTATTACGAATTTCAGATTCGCAT
AAAAAAATGCATCAATCGGTCAGGGACATTATCGCCGCTATCAAAATCAATGCTTTTACC
CATCCGCAACTCAAAGAATACTTCCATAAACAGAAAAATTTC
>TRINITY_DN1755_c0_g1.p1 GENE.TRINITY_DN1755_c0_g1~~TRINITY_DN1755_c0_g1.p1 ORF type:internal len:152 (+),score=21.13 TRINITY_DN1755_c0_g1:1-453(+)
GTACCAGCTATCCTTGTAGTGCCAAAAAACAAGAATTACCTTCTCAAGCCATTGTTCTTC
TCTGGTCCTTGCATGTCTAATATCACAATAATGATCAAGGGAACTATAGAAGCTTCATCA
AATATTTCAGATTGGGATGGTGAGGGTACTCGACATTGGATTGTGTTTCAAAATATAAAA
AACCTTGTAGTAACAGGTGAAGGAACTATCAATGGCAATGGGCAAATTTGGTGGCAAAAT
TCTTGCAAGATCAATGCTACTCTGCCTTGTATTGTTGCACCAACGGCATTGACATTTTTT
GACTGCAAAGATTTGAGGATGGAGGATTTGAGGATTAAAGACAGTCAACAAATTCATGTT
TCTATTGAAAAGTGTAAGAATGTTGAGTTAACAAAACTCTACATCAGCGCGCCAGAAAAA
AGTCCGAATACTGACGGAATTCATATAGCCAAC
>TRINITY_DN17617_c0_g1.p1 GENE.TRINITY_DN17617_c0_g1~~TRINITY_DN17617_c0_g1.p1 ORF type:3prime_partial len:109 (+),score=19.42 TRINITY_DN17617_c0_g1:15-338(+)
ATGCCATATCTTGTAATGGACTTCAGAAGAAGTCGTTCACATCTTCTTTTTTTAGTTACT
CTCTATATTTTTCTGCATCAACCTGCGTATGCTGAAAAGAAGCCATATATTGTTTATCTT
GGAGAGAACTCTCAAATGCCTGAAGATGCTTCTCTTCTTGCTGAGGAATCCAGAAAAGAT
TTACATTACGAGTTGCTAGGAACTGTTTTGGGAAGTAAGGAGAACGCCAAAGATGCAATT
TTTTACTCGTATACAAAATATATCAATGGTTTTGCAGCGATACTTGAAGAGGGAGAAGTA
AAAGAGATATCAAAAAAACCTGGG
>TRINITY_DN17658_c0_g1.p1 GENE.TRINITY_DN17658_c0_g1~~TRINITY_DN17658_c0_g1.p1 ORF type:3prime_partial len:176 (+),score=17.26 TRINITY_DN17658_c0_g1:58-582(+)
ATGTTTGGAGTTAACAAGATGCAAAAGCGAGCTGAGTTGTATCGCGGTAAAGCGAAAACC
GTATACAGCACCGACAATCCGGATCTGCTGGTACTTGAATTCCGCAACGATACGTCAGCA
GGAGACGGTGCACGAATCGAGCAGTTTGATCGCAAAGGGATGGTGAATAACAAGTTCAAC
CATTTCATCATGACCAAATTGCAGGAAGCGGGCATTCCGACCCAGATGGAAGCGCTGCTG
TCGGATAACGAAGCGCTGGTGAAAAAGCTGGAGATGGTGCCGGTGGAGTGCGTGGTGCGC
AACCGTGCGGCAGGATCGCTGGTAAAACGTCTGGGCGTGGAAGAGGGCATGCTGCTCAAT
CCACCGCTGTTTGATCTCTTCCTGAAAGATGACGCCAAACACGACCCAATGGTGAACGAA
TCTTACTGCGAAACCTTTGGCTGGGTGAGCAAAGAGAATCTGGCGCGTATGCGTGAGCTG
ACCTACAAAGCTAACGACGTGCTGAGCAAAATGTTTGATGACGCC
>TRINITY_DN17677_c0_g1.p1 GENE.TRINITY_DN17677_c0_g1~~TRINITY_DN17677_c0_g1.p1 ORF type:3prime_partial len:273 (+),score=14.37 TRINITY_DN17677_c0_g1:132-947(+)
ATGGATATCAAACAGTTAATTTATCTTTGCAATTTGGAACGTGAGCGTCACTTTGGCCGG
GCAGCGGAGGCCAGCTTTGTCAGCCAGCCGACGCTATCGATGCGCCTGAAAAATCTTGAA
CGCGAGCTGGGTCTGTCGCTGATTAACCGCAGCAACAACTTTGATGGTTTTACCCCGGAA
GGTGAGCGGGTACTGGCCTGGGCGCGGGAAATCGTCTCAGTGTATCAGGGACTTAAGCTG
GAAGTGGAGTCGCTGAAACACGGTGTGAATGGCACCCTGCGCCTCGGGGTGATGCCGCAG
TGCAGTGTGGCGCTACCGGCGCTGCTGAAGGCGGTTGAGGCACGCTATCCGCAGCTGGAT
TATCGCGTGTCGGCGATGAGCGCCGATCAGTTGCTGGATGCGCTGAACAGCCATACGGTG
GATGGCGGCATCGGTTTTTTTGAACTCAATGCCCTGCGTGAACTGCATTTCCAGACAGCG
CTATTGAAGGATCGCGGCGTCGAGGCGGTGTTCAACCCCGAGGTTTTCCCCGCGTTGCTG
GCACATCAGACGCTTGATCTGGCGTTACTCGCCACTCAGCCGCTGTGTCTCGCTGAACCG
ACACGCTATTTCCGCCGTTATCTCGATAGCCAGCTGCGCGCGGCTGGGCTCCAAAAAAGA
GTAGAAGCAAGGAGAAGGCTACAAAATAACAATAAAACAAGAAGCAGAATAATGAAAAAG
AAAAAAAGAGAACGACAACGAAGAGAAAGAAATAGAGGAGAACGAGAGGAGCGTTTTCAA
AAAAATTTAAGAGAAGCAAGATATAAAGTAAAGCGA
>TRINITY_DN1768_c0_g1.p1 GENE.TRINITY_DN1768_c0_g1~~TRINITY_DN1768_c0_g1.p1 ORF type:internal len:106 (+),score=6.58 TRINITY_DN1768_c0_g1:1-315(+)
GATCAGGTGGGTGAAGCGCTCCATCGCGCACTGCTGGCGGCAGCCCAGCGTGGGGTCAGG
GTCGAGGTGATGGTGGACGGTTATGGTTCGCACGAGCTTTCCGCCAGCTATATCAATAGC
CTGACCGCCGCCGGTGTGCGTTTTATCTTTTATGATCCCCGCCCGCTGGTGCTGGGGATG
CGCACCAACGTGTTTCGCCGTCTGCACCGCAAAACCGTGGTGATTGACGACACCCTCGCC
TTCGTCGGGGGGATCAATTTCTCCGCCGAGCACAACAGTGATTTCGGGCCGGAAGCCAAA
CAGGATTACGCCGTC
>TRINITY_DN17691_c0_g1.p2 GENE.TRINITY_DN17691_c0_g1~~TRINITY_DN17691_c0_g1.p2 ORF type:internal len:110 (+),score=0.35 TRINITY_DN17691_c0_g1:2-328(+)
CGGGATCGAATCGACAGTCGCGGTGATATCGCGCGTGGCGTAAAAACGCTTATCCGCCGG
TGCCAGCGAGTTGGTCTGGCCGATAATCGCCACACCGTTTTGTTTGATGATCTCGCGAAA
ACGATCGTCGCTCGGGAAGATGTCAAAACCGGGGATCGCTTCCAGTTTATCCAGCGTGCC
GCCGGTATGGCCGAGGCCGCGCCCGGAGATCATCGGCACGTAACCGCCACAGGCGGCAAT
CATCGGGCCAAGCATCAGCGAGGTGACATCACCCACGCCACCGGTGGAGTGCTTATCAAC
AATCGGTCCGTTCAGGTTAAGCGTCTG
>TRINITY_DN17707_c0_g1.p1 GENE.TRINITY_DN17707_c0_g1~~TRINITY_DN17707_c0_g1.p1 ORF type:internal len:164 (+),score=11.40 TRINITY_DN17707_c0_g1:1-489(+)
GTGGTGGATGACCAACCGAAATGCAGCTTTATCTTCCCGTCGATTGTTGATCGTTCCCCG
CTGGTGGTGGCGATCTCCTCCAGTGGCACCGCACCGGTACTGGCGCGCTTGCTGCGGGAA
AAAATTGAAGCCCTGCTGCCTGCGAACCTCGGACAAATGGCTACCGTTGCCGGGCAGTGG
CGCGACAAAGTGAAACAACGTTATCGCCAGATGTCAGAACGTCGTCGCTTCTGGGAGCGC
GCCTTTAACGGCCTGTTCGCCAGCCAGATGGCGGCGGGCAACGTTAATGAAGCGCGTCGT
ACATTGGATCGTGAGCTGGAGAACGACAGCGATAATCAGGGTGAAATCACCCTGGTCGGT
GCCGGTCCCGGTGATGCCGGATTATTGACGCTGCGTGGCTTGCAGGTGATGCAGCTGGCG
GATGTGGTGCTGTATGACCACCTGGTCAGTGATGAGGTGCTGGAGCTGGTACGACGCGAT
GCCGATCGC
>TRINITY_DN17830_c0_g1.p1 GENE.TRINITY_DN17830_c0_g1~~TRINITY_DN17830_c0_g1.p1 ORF type:complete len:124 (+),score=2.34 TRINITY_DN17830_c0_g1:25-396(+)
ATGTCTGAAAACCTGAGTGATAAATTTAGTCGCGGCGAGTTGCTGAACGTCAATTGCCCC
TCGCGCGAGGTGCTGAAACGTATTACCAGCCGCTGGAGTGTGCTGGTGCTGCTGGCCCTG
CGCGAGGAAACGCTGCGCTTCAGCGAGTTGCGTCGCAGAATCGGTGGCGTCAGCGAACGC
ATGCTGGCGCAGACGCTGCGTTATATGGAAGAAGATGGTTTTGTCGCGCGCATCGCTTAT
GACGTGGTGCCGCCGCATGTGGAATACCATCTCACCCCGCTGGGACGTGAAGTCGAAGGG
CAGGTTATCGGCCTTGCGGACTGGCTTGAGAGTAACCTGCATCGCATTCTGGAAGTGCGC
GAATCGGCGTGA
>TRINITY_DN17876_c0_g1.p1 GENE.TRINITY_DN17876_c0_g1~~TRINITY_DN17876_c0_g1.p1 ORF type:internal len:123 (+),score=2.86 TRINITY_DN17876_c0_g1:3-368(+)
GGTCACCTCTTCCAGAGAATCGCCAAGCATACGCAAACGGGCACTACGCTGCGTGACCAG
CATGGTGATAAACACCACAACATAAGCCGCCACCAGGGTACTGCTCACTTCAACCAGCGC
CTTATGTTTCCAGCCCCAAACCAGCGCAGCAATGACCAGCAGATGCATGGCTATATGAAC
ACAGGTTTGTCCGGTAACAATCTGAACACGATTAGACCATTTCATTCTCTTCTCCTGGCA
GACCCAACAGGTCGCCCAAGTGTATCTGGCGCTAGCCAGACGGATTTCCTCAATGTAAAG
CAAATTTCGGATAACGCCCTAATTTTCTGCTCTTTTCGCCACCCATTTGTGACAAAGACT
ACACTT
>TRINITY_DN17885_c0_g1.p1 GENE.TRINITY_DN17885_c0_g1~~TRINITY_DN17885_c0_g1.p1 ORF type:internal len:102 (+),score=16.47 TRINITY_DN17885_c0_g1:2-304(+)
AAAAAGCCTCATGATCTTAAAAAGGCATGGAAAGTTGGTGTTCTAACTTCGGTCATTAAA
CACTTGCTGCCATATACTGATAAGATTCGGCAGTTGATTAATCAATCAAAATGCCTTCAA
GATAAAATGACAGCCAAGGAGAGCTTTGTTTGGACAGAAGTTCTTGATCAAGAAGATCGT
AATTACAAAAAACTCCACCCTGATGCTCATCTGCCTAAGTTTTCAGCTAGTAGTGGAAGC
AGCAATGTAAGTACTGCCTCATCCTTTTGTAGTGGCTCCGGCGATTATGATGTAAAAGGT
AAT
>TRINITY_DN17885_c0_g2.p1 GENE.TRINITY_DN17885_c0_g2~~TRINITY_DN17885_c0_g2.p1 ORF type:internal len:139 (+),score=28.42 TRINITY_DN17885_c0_g2:2-415(+)
AAGAAGATTAATTCCAAGGCAGTTAAGAGTGAGGAACAAAACAATATGGGTTATGCTCGT
AAAAGGGCAGCACCATTTTCCCCCCAAGATCATCTCCCGGTGAATTATCCCAACAATCCA
GGCTTTTTGATGAATGAAAATAAGAACACTGCATTTTCTTTTAAATGTGGGTTGACAAAC
ACTAATTTTGATAAGCAACAGATGGGCGAACTGCTTGCTCGTTACAACACAGTTATGGCT
AATAAGACGAATTCAATTCCAATGCAGAATGGCTATTATATACCACAATTGAAGACAGAA
AGCAATGTGTATGAACAAGCTGAGCGATTTGGGTATCAAAACAATAATTTCGATGAAGAG
TTTGGTGGAATGAGAGCTTTTGGTTTTTATGGCATGAAATATACTGATGCGGTG
>TRINITY_DN17888_c0_g1.p1 GENE.TRINITY_DN17888_c0_g1~~TRINITY_DN17888_c0_g1.p1 ORF type:internal len:189 (+),score=41.09 TRINITY_DN17888_c0_g1:1-564(+)
ATTATACCCTCTTCCCAGCCTCTTCTTATCTCTCAGCAACATGCTTCTTCTCAAATTCCT
CAAATGAATGAAGAAACTCATACAAATATCAGCACTTTCTCTAACCGGCCTTCAGACATT
CAAATGTTAGAAAAGGAACTTACAGTTCCTCAAAGTTCAGTTGCTGGTACCATCCACTTA
TCAAATGAAGATTTGGCCAAGGTATCTCATAGAATTTCAAATGTTGAAAAAAGGAAAAAA
GTGCAAAGAACCAGAAAAAATATTGGGAAAGATTCTTCTGAACAACCTGCTTCTTCTTCT
AAATTCAAGAAACCCATGAAGAAAATTGTAAAACCTAAGTCCGCTGGTAAGAAATCTCCA
TCAACTTCTTCAGTTAGAATTGTCAAAAGGATGTCTGCCTCAACCTACAGAAAGCTTTTA
TTCTCAGTGGCGAGTAGATCTAAGAACAAACAAGGTATCAGCATCTCATCCTCAGAATCC
TTTGAGCCAGAGAATAGTAAAACTAAATTGGATGATTCTGCTGCTTCTAAGGTACCACAT
CTTAACCTTAATCAGGAAGTCTGT
>TRINITY_DN17923_c0_g1.p1 GENE.TRINITY_DN17923_c0_g1~~TRINITY_DN17923_c0_g1.p1 ORF type:internal len:111 (+),score=11.17 TRINITY_DN17923_c0_g1:1-330(+)
GCATTTAAAGGCATGAAAGAAGATGAGGTCCGAAAAGCCTCAGGTGTTTTAAAGAGTGGG
GTTCACTGCATAGCTCTGTTTAAAGAGAAGGATGAAGAGAGAGAAATGTTGCAATTTTTT
TCACAGATCTTAGCTATAATGGAGCCTCGGGACCTTATGGACATGTTTTCCTTGTGTATG
CCAGAACTCTTTGAGTGCATGACCACGAACACTCAATTACTTCATATTTTTTCAACCCTC
TTGCAATTTCCTAAGGTCTTACGGCCCTTCACAGATGTTCTGGTCAATTTTCTAGTAAGT
AGTAAACTTGATACATTGAAGCATCCAGAC
>TRINITY_DN17934_c0_g1.p1 GENE.TRINITY_DN17934_c0_g1~~TRINITY_DN17934_c0_g1.p1 ORF type:internal len:115 (+),score=14.45 TRINITY_DN17934_c0_g1:3-344(+)
GTGGTTGCGCAGGAAACGGCTGCACAGGCCGAGCCGGTAGTTGACGTTGCCGCCGAAGTC
GACGAAGCCGTAACCACCGCAGCTGTGGCTCCTGCTGAAGTGACGCCAGAAGTGGCCGAA
CAGGTGGAAGAAGTGCTGGCCGCGCCGGTCGCTGCAGACGAACCGCAGCAACCTGTTGTG
GAACCTCAGGCTCCGGTTGCCGCTCGCGATGCCGCACTGAATAACGCTCAAACCCGCTGG
AAGCACTTTGCTTCAGCACCGATGACCAAAGCACCGGCACCGGCATGGCAACCTGAACCG
GTTCGCCACAGCGACTGGGTGCGTCCGCCGTTTGAGTTTGCA
>TRINITY_DN17934_c0_g2.p1 GENE.TRINITY_DN17934_c0_g2~~TRINITY_DN17934_c0_g2.p1 ORF type:internal len:170 (+),score=12.13 TRINITY_DN17934_c0_g2:2-508(+)
CAGAAAGTGCGCTTTGGTGACGAAAACGCCGTAGCAGAAACCGTTGCGCCGCTGGTTAGC
GAAACGCCGGTTGAAACCACGCCGCGTGCGCCGCTCAATGAAGAACCTGAAGCAGTTAAT
GATGACCAGGATGATAACGAGAACCGTGATAGCGCCAATATGCCGCGTCGTTCACGTCGT
TCGCCGCGTCACCTGCGCGTCAGTGGTCAGCGTCGTCGTCGTTATCGTGATGAGCGTTAT
CCGACCCAATCCGCCATGCCGCTGGCTACCGCCTCTGCATCGCCGGAAATGGCCTCGGGT
AAAGTCTGGGTACGTTACCCGGTGGCTCAGCCCATTGAAGAACAGGCTATTCAGGATGTT
GTGAGCGAGACGCCAGACTACAGCCGTGAAGAGACCGCTGCTGCCGTTGCCCTGCCAGCC
AGTGCCGAAGTAGCACAGGAAGTGGTTGCGGAACCGAGTGCCGAAGTTGTTGTACATCAG
GCTGAGCCGCAGGCGCACACTGAAGTG
>TRINITY_DN17959_c0_g1.p2 GENE.TRINITY_DN17959_c0_g1~~TRINITY_DN17959_c0_g1.p2 ORF type:internal len:109 (-),score=18.89 TRINITY_DN17959_c0_g1:2-325(-)
GAGATGGAGATGGCACATAGAGATCCACGATCGCTTTCGAGGTGTTCGAATCTCAAGAAT
CCAAGCACGGTGACAGCTGCAATACAGGCCATTGCTCATGCTCAGAACAGGAGATACATT
TGTAACTATAGCAGTAGAGATGGTGACAACAGTGTTCAAGTGAAGTTTGTTATCACGAAG
AAAGAATTGAAGCAAATGGTCGCATCTACGGGCGGTATCAATAACAGGCCAACGACAGTC
GCATTCGAGCAGCTGATGCATGTTTTGAAGAAGAAGCAAATGAAGAGAGTTGAATTTGCT
AATGTTCGTCAGAACCGCAGGTGG
>TRINITY_DN18044_c0_g1.p2 GENE.TRINITY_DN18044_c0_g1~~TRINITY_DN18044_c0_g1.p2 ORF type:5prime_partial len:136 (-),score=23.68 TRINITY_DN18044_c0_g1:94-501(-)
GAAACTGTGGGAATGGGCCATCATGCTGCTCGTCGTCTTCTGTGGCCGCCTGGTCTCCAA
CTGGCTCGTCTGGATCTTCGTCTTCCTCATCGAAAAAAACTTCCCATTAAAGGAAAAGGT
CTTGTACTTCATCTTCGGGCTTCGACGGAGCGTCCGCAGCTGCGTCTGGCTCGGGCTCGT
GCTCCTCGTCTGGACTCTTGTTTTCAGCTGCCGGCGGGTTCATTACTCGATACGGACGGT
TTCCCGCGCTCTGGTGGCGGTCCTGATCGCCGCCACGATCTGGCTGCTGAAGATTCTGAT
GGTGAAGGTGCTCGCCTCGTCTTTTCACGTGACCACATTTTTCGATCGGATGAAGGAGAG
CGTGTTTCATCATTACATTCTCGAAACTTTGTCGGGCGATCCGATTGA
>TRINITY_DN18048_c0_g1.p1 GENE.TRINITY_DN18048_c0_g1~~TRINITY_DN18048_c0_g1.p1 ORF type:internal len:136 (+),score=13.33 TRINITY_DN18048_c0_g1:1-405(+)
GGGCACTTCATTGCTGAGATGGACGACGAGAGGAACCCGTTCCGAGCGCGCGATCCGAGC
AAAGCCCACGTGTTCTTCCTGCCTTTTAGTATCGTCAACATCGTTCATGCTCTCTACAGG
CCTCATATGGAGGGCGATTATAGAGTACCCTTGTGGAACATAATCAGAGATTATATTGGG
ATTATTGAGAATAAGTACCCCTTTTGGAATAGGAGCCTTGGAGCTGATCATTTCATGGTA
TCCTGCCACGATTGGGCACCCCATCTCTCACTTGCCAACCCCTTCCTCTTCAACAATTCA
ATCCGAGTCATTTGCAATGCCAACACCTCTGAAGGCTTCAACCTCCAAAAAGACGTTACC
CTCCCTGAAGTCCACCTCCCCGATGGTCGCCTCTCCCTCCCACCC
>TRINITY_DN18064_c0_g1.p1 GENE.TRINITY_DN18064_c0_g1~~TRINITY_DN18064_c0_g1.p1 ORF type:3prime_partial len:109 (+),score=12.13 TRINITY_DN18064_c0_g1:35-358(+)
ATGATATTGTTAAAATCTTGCATGTCAAATTTTGGTATCTCGAAAAGCCAAACTGAAGAA
TCAGAGCTAATTTCTTTCAATTCTACTTTCTTACATTTTGTTCTCTTTTTAATTGCCAAA
ACTTCATGCAAGCACATGGATCCAGCTAAAAATAAAATAAAATTAGAAGAAAAATTTGAG
AAAAGTTTCATCCTTGTTTGTAATAGAGGCAAATCGAGAGTTGATCTATATTTCATTGCC
GATTTGCCATCGTCCATTGATTTGGAGGATCATCGCATACTAATTGATCGCCCCTGTGTT
TTTTCTGAGCAGTTCGTTGGGTGC
>TRINITY_DN18083_c0_g1.p1 GENE.TRINITY_DN18083_c0_g1~~TRINITY_DN18083_c0_g1.p1 ORF type:internal len:140 (-),score=22.35 TRINITY_DN18083_c0_g1:2-418(-)
CTTAATTCTCTTCTTTCTTCTGATGGTACTGTTCTTCATGACCATTTACATATTCTGGAA
GAAATGAACAGGTATTTTACTAACCTTTATTCCAAAGATGAGGCTCTTGTTGACCCTACT
TGTCATAGGCAAGTCATTGATTTAGTTCCTGTGAAGATTAATGAGGAAGATAATGTTCAG
TTAACTATGCCTATTTCTATTAAAGAACTTAAATCTGTTGTTTTTAAACTACCAAAACAG
AAATGTCCTGGCAATGATGGTATTCCTGCAGAATTTTATCAAAATTGCTGGGATTTTATC
AAGGATGATCTGTTCAGAACATCTTTATCAATCAAATTCTACCAAAGCAATGGAATGAAA
CAATTATTTCTTGCATCCCTAAGAGAGATATTGCATCCACTCTTGATCAATTCAGGC
>TRINITY_DN18157_c0_g1.p1 GENE.TRINITY_DN18157_c0_g1~~TRINITY_DN18157_c0_g1.p1 ORF type:3prime_partial len:216 (-),score=37.79 TRINITY_DN18157_c0_g1:2-646(-)
ATGACATCACAATCAAATGCTAGTCTTCCAAGTAAGTCAAGTAATGGCAGAAACAGTCAC
GTGAACAATGATACCCAAGCATCAAAACCTGAAGGAAAAAGAATGATTATGGTAGCAAAT
TTACTCCCCCTTCATTCTTTGAAAGATGAAACAACTGGCCAATGGTCCTTTTCATGGGAC
GGGGACTCGCTGTTACTGCAGATGAAGGATGGTTTTTCTTCTGAAACCATGGTTATATAC
ATTGGTAGTCTCATGGTGGATATTGATGTAAGTGAAGAAGAAGAGGTTGCTAGAGAGCTT
TGGCAAGATTACAGGTGCATACCAACATTCCTTCATCGTGACCTTCAGTACAAATTCTAC
CATGGCTTCTGTAAGGGACAATTGTGGCCGCTGTTCCATTACTCGCTGCCTTTCACTACC
AAGGACGGGGACCTCTTTGACCGTGCTCTTTTCAATGCTTATGTCTCCGCAAATACTATT
TTTGCTGAAAAGGTTATTGAGGTAATAAATCCAGATGATGACTATGTTTGGGTTCACGAT
TATCATCTCATGCTTCTCCCAATGTTGTTAAGGAAGAAGCTAAGCCAAGTCAAGCTTGGT
TTCTTTTTCTACATTCCATTTCCATCCTCAGAGATCTACAAGGCA
>TRINITY_DN18163_c0_g1.p1 GENE.TRINITY_DN18163_c0_g1~~TRINITY_DN18163_c0_g1.p1 ORF type:internal len:173 (+),score=8.21 TRINITY_DN18163_c0_g1:2-517(+)
GATCCAACTGCTTACGCGGCACGCCAGCGAGGTTGTGCTGCTCAAACACTAATGGAGAGG
AAGAACATGAGTTATTCACTGCCATCCCTGCCTTACGCATACGACGCACTGGAACCGCAT
TTCGACAAGCAGACGATGGAAATCCATCACACCAAACACCACCAGGCTTACGTCAACAAC
GCTAACGTAGCGCTGGAAGGGACTGAATTCGCCGCTCTGCCGGTTGATGAGCTGATCACC
AAACTGGATCAGCTGCCAGCAGACAAAAAAGGCCCACTGCGTAACAACGCGGGCGGCCAC
GCTAACCACAGCCTGTTCTGGAAAGGCCTGAAAATCGGTACCACCCTGCAGGGTGAACTG
AAAGCCGCTATCGAAAAAGATTTCGGCAGCGTAGAAAAATTCCAGGAAGAGTTCGAGAAA
GCGGCTGCGACCCGTTTCGGCTCTGGCTGGGCGTGGCTGGTGAAAAAAGGCGACAAACTG
GCTGTGGTTTCTACCGCTAACCAGGACAACCCGCTG
>TRINITY_DN18177_c0_g1.p1 GENE.TRINITY_DN18177_c0_g1~~TRINITY_DN18177_c0_g1.p1 ORF type:3prime_partial len:140 (+),score=2.74 TRINITY_DN18177_c0_g1:162-578(+)
ATGGCGTCTCCACCATCTCCTCCACCACCACAACCGTCACCGTTTCCTCATAACCAAACC
AATAACCCCGACTACTACTATTTCGTCATGGCCGTAGCTGCCATCGCTGTCATGCTTGTC
ATATCGAACATCATCGCCTTCACATGCTGCTCGCCTTCCAATTTCTTCTGCAATCTCACT
GGTCGTTTCCATCACCGACAGACTATGCCTACTGACAGATGCACATCGGAGCTAATCCCG
ATATCAAAATACCGAAAAGAGCACTCATTCGACACGGAGTGCTCGGTTTGCCTAATGGGG
TTTAGAGAGGGGGAAGAAGTGCGGCAGCTGCCGGGGTGCAAGCATTCGTACCACGCTCCG
TGCATCGACATGTGGCTCTATTCGCATTCCAGCTGCCCCGTCTGCCGCTGCACGGTC
>TRINITY_DN18191_c0_g1.p1 GENE.TRINITY_DN18191_c0_g1~~TRINITY_DN18191_c0_g1.p1 ORF type:internal len:106 (+),score=21.34 TRINITY_DN18191_c0_g1:2-316(+)
GTATCTAATGATGATGTAATTATGTATGATCATATGGAACCACTAGTTCTACCTGAAGAG
CAACATGATGTTATATCTCTTGTAACTCTGTCAACTCAAGAAGAGATGATGGATGTGGGT
TGTCATATTGATCATGCTGAGTTCCTCCTTTCCCAACAACTATTAGCTCAATCACCCAAT
CATTCTACATTATCTTTAAAGGATGTTCAGCCAATGCAAAAGTCTATGGTAGTTCACAAC
CAAAAACTCAGTGCAGGTCACAATTGCGAGACTCGATCTCAGGAGGAGGCTTTGACTTTG
GAGATAGGAACCCGC
>TRINITY_DN18240_c0_g1.p1 GENE.TRINITY_DN18240_c0_g1~~TRINITY_DN18240_c0_g1.p1 ORF type:3prime_partial len:245 (+),score=26.50 TRINITY_DN18240_c0_g1:336-1067(+)
ATGATGAGCATGAAAACCAGCGACTTCTTTGTTCAGCGCCTAAAAGAGTGGGGTGTTACT
CGCATATATGGTTATCCTGGCGACGGTATAAATGGCGTGCTGGGGGCTATTCAGCGTGCC
AATGAAAAAGGTGAGGGAATCGAGTTTATCCAGGTACGCCATGAAGAAATGGCGGCCTTT
ATGGCTGCCGGACACGCCAAATTTACCGGTGAACTGGGTGTTTGCCTCTCTACCGGAGGC
CCGGGAGCAACGCATCTCCTGACGGGATTGTATGATGCAAAAATGGATCACGTTCCCGTG
CTGGCCATTGCGGGTCAGGCAGAGGCTACAGCCAGAGGTGCCAGCTATCAGCAGGAAATG
AATTTAGATCGCGTTTTCTCGGATGTGGCGAACTTCGTACAGGAGGCTGCATCATCTGCC
CAGGTACGTCACCTTATCGATCGGGGCGTGCGCATTGCCAAAGCGCAGAATGGCGTGGCG
GTAGTGATTATTCCTAAAGATATTCAGGATGAAGAATGGCTGGCTCCGCCGCATCTTCAT
GGCTTCACTCACTCCGGAAGCGGATACCAGTCCCCAAAAGTCATCCCGTATGACGCAGAC
CTCAAACGTGCGGCAGATGTACTCAATGCAGGAAAAAAGGTCGCCATTCTCATTGGCTCA
GGTGCACGTGGCGCCGCCGTTGAGATTGTACAGGCAGCGAATGTACTGGGCGCTGGCGTT
GCCAAAGCTTTA
>TRINITY_DN18294_c0_g1.p1 GENE.TRINITY_DN18294_c0_g1~~TRINITY_DN18294_c0_g1.p1 ORF type:internal len:172 (-),score=18.58 TRINITY_DN18294_c0_g1:2-514(-)
TACCTCCTCCTCAACGCAGTCCTCCCCCTACTCGCGTCTGCTGCTGCCCTCCCTCACATC
CTCCGCCCGCCCCCATCCTCCACCACTGCCCTCCCACCGGATGGCGCCCGTCGCGACTCC
CACGCCTTCCTCCTCCTCAATGTACTCGCATTCATAACCGGCCTCTACCTACTCTTCATT
[truncated: 483,129+ more rows]
